# Supplementary material for: Acute fatigue in indoor court-based team sports: A systematic review
Source: PLoS One. 2025 Feb 14;20(2):e0316831. doi: 10.1371/journal.pone.0316831 (PMC11828399; doi:10.1371/journal.pone.0316831)
Supplement: S2 File — (CSV) [file pone.0316831.s002.csv]

	key	title	year	journal	issn	volume	issue	pages	authors	Included/Excluded	Additional labels (e.g., abstract reviewed) & Exclusion Reasons
1	rayyan-340542807	WOMEN'S BEACH HANDBALL GAME STATISTICS: DIFFERENCES AND PREDICTIVE POWER FOR WINNING AND LOSING TEAMS	2022	Kinesiology	13311441	54	1	126-132	Þorgeirsson, Sveinn and Lozano, Demetrio and Zapardiel, Juan C. and Jimenez, Francisco and Sekulic, Damir and Saavedra, Jose M.	Excluded
2	rayyan-340542808	Forced Sedentariness and Sports Activity as Factors Differentiating Anthropometric Characteristics, Indices, and Body Composition in People with Disabilities	2022	Biology (Basel)	2079-7737 (Print) 2079-7737	11	6		Zwierzchowska, A. and Rosołek, B. and Sikora, M. and Celebańska, D.	Excluded
3	rayyan-340542809	Wearable knee joint fatigue estimating system based on curvature and pressure sensing	2022	Technology and health care : official journal of the European Society for Engineering and Medicine	1878-7401				Zou, Tengyue and Huang, Haojun and Huang, Xuanyu and Chen, Jialun and Pan, Xiaodong and Xin, Jiawei	Excluded	| RAYYAN-EXCLUSION-REASONS: technology intervantion
4	rayyan-340542810	Electrical and Structural Adaption of Athlete's Heart and the Impact on Training and Recovery Management in Professional Basketball Players: A Retrospective Observational Study	2022	Frontiers in physiology	1664-042X	13		739753	Zimmermann, Paul and Moser, Othmar and Edelmann, Frank and Schöffl, Volker and Eckstein, Max L. and Braun, Martin	Excluded	| RAYYAN-EXCLUSION-REASONS: adaptation,cardiac morphology
5	rayyan-340542811	SERUM-HORMONAL VARIATIONS IN JUNIOR BASKETBALL PLAYERS UNDER INTENSIVE TRAINING. / ALTERACIONES SERO-HORMONALES DE JUGADORES DE BALONCESTO JUNIOR EN ENTRENAMIENTO INTENSIVO	2022	Revista Brasileira de Medicina do Esporte	15178692	28	6	823-825	Zhichen, Song	Included	| RAYYAN-LABELS: A,Extracted,Abstract reviewed,Full-text reviewed,
6	rayyan-340542812	The Diagnostic Value of Scanning in the Injury of Triceps Crus of Volleyball Players	2022	Scanning	1932-8745	2022		2203065	Zhao, Jinfeng and Liu, Jianxin	Excluded
7	rayyan-340542813	Recognition of Volleyball Player's Arm Motion Trajectory and Muscle Injury Mechanism Analysis Based upon Neural Network Model	2022	Journal of healthcare engineering	2040-2309	2022		8114740	Zhao, Jinxiang and Li, Zengli	Excluded
8	rayyan-340542814	Injuries in College Basketball Sports Based on Machine Learning from the Perspective of the Integration of Sports and Medicine	2022	Computational intelligence and neuroscience	1687-5273	2022		1429042	Zhao, Dongming	Excluded
9	rayyan-340542815	Conservative Treatment and Rehabilitation Training for Rectus Femoris Tear in Basketball Training Based on Computer Vision	2022	Applied bionics and biomechanics	1176-2322	2022		6230025	Zhang, Yupeng and Zhao, Gaowei	Excluded
10	rayyan-340542816	Behaviour Detection and Recognition of College Basketball Players Based on Multimodal Sequence Matching and Deep Neural Networks	2022	Computational intelligence and neuroscience	1687-5273	2022		7599685	Zhang, Long	Excluded
11	rayyan-340542817	Study on the Role of College Sports Games and Taekwondo Teaching Based on Information Health	2022	Appl Bionics Biomech	1176-2322 (Print) 1176-2322	2022		2873759	Zhang, J. and Fang, W.	Excluded
12	rayyan-340542818	Unintentional Tobacco Smoke Exposure in Children	2022	Int J Environ Res Public Health	1661-7827 (Print) 1660-4601	19	12		Zhang, C. and Lam, K. and Hicks, P. and Hicks, M. and Brennan, L. and Buka, I. and Hicks, A.	Excluded
13	rayyan-340542819	Effects of 4-week small-sided games vs. high-intensity interval training with changes of direction in female collegiate basketball players	2022	International Journal of Sports Science & Coaching	17479541	17	2	366-375	Zeng, Jinshu and Xu, Jing and Xu, Yuanhong and Zhou, Wu and Xu, Fei	Excluded
14	rayyan-340542820	Live Multiattribute Data Mining and Penalty Decision-Making in Basketball Games Based on the Apriori Algorithm	2022	Applied bionics and biomechanics	1176-2322	2022		6968789	Zeng, Jian and Jia, Bao	Excluded
15	rayyan-340542821	The Role of Neuromuscular Control of Postural and Core Stability in Functional Movement and Athlete Performance	2022	Frontiers in physiology	1664-042X	13		796097	Zemková, Erika and Zapletalová, Ludmila	Excluded
16	rayyan-340542822	Sex differences in injury rates in team-sport athletes: A systematic review and meta-regression analysis	2022	Journal of Sport & Health Science	20952546	11	1	104-114	Zech, Astrid and Hollander, Karsten and Junge, Astrid and Steib, Simon and Groll, Andreas and Heiner, Jonas and Nowak, Florian and Pfeiffer, Daniel and Rahlf, Anna Lina	Excluded
17	rayyan-340542823	First-time anterior cruciate ligament injury in adolescent female elite athletes: a prospective cohort study to identify modifiable risk factors	2022	Knee Surgery, Sports Traumatology, Arthroscopy	09422056	30	4	1341-1351	Zebis, M. K. and Aagaard, P. and Andersen, L. L. and Hölmich, P. and Clausen, M. B. and Brandt, M. and Husted, R. S. and Lauridsen, H. B. and Curtis, D. J. and Bencke, J.	Excluded
18	rayyan-340542824	KINEMATIC AND KINETIC EVALUATION OF JUMP-LANDING TASK IN VOLLEYBALL DEFENSE: IMPLICATIONS FOR ACL INJURY RISK ASSESSMENT	2022	Kinesiologia Slovenica	1318-2269	28	1	141-155	Zaheri, Rafe Mohammad and Majlesi, Mahdi and Azadian, Elaheh and Fatahi, Ali	Excluded
19	rayyan-340542825	Drop jumps improve repeated sprint ability performance in professional basketball players	2022	Biol Sport	0860-021X (Print) 0860-021x	39	1	59-66	Zagatto, A. M. and Dutra, Y. M. and Claus, G. and Malta, E. S. and de Poli, R. A. B. and Brisola, G. M. P. and Boullosa, D.	Excluded	| RAYYAN-EXCLUSION-REASONS: PAP
20	rayyan-340542826	Drop jumps improve repeated sprint ability performance in professional basketball players	2022	Biology of sport	0860-021X	39	1	59-66	Zagatto, Alessandro Moura and Dutra, Yago Medeiros and Claus, Gabriel and Malta, Elvis de Sousa and de Poli, Rodrigo Araujo Bonetti and Brisola, Gabriel Motta Pinheiro and Boullosa, Daniel	Excluded	| RAYYAN-EXCLUSION-REASONS: duplicate
21	rayyan-340542827	Drop jumps versus sled towing and their effects on repeated sprint ability in young basketball players	2022	BMC Sports Science, Medicine & Rehabilitation	20521847	14	1	01-Nov	Zagatto, Alessandro M. and Claus, Gabriel M. and Dutra, Yago M. and de Poli, Rodrigo A. and Lopes, Vithor H. F. and Goodall, Stuart and Loturco, Irineu and Boullosa, Daniel	Excluded	| RAYYAN-EXCLUSION-REASONS: PAP
22	rayyan-340542828	The effect of arch-support insole on knee kinematics and kinetics during a stop-jump maneuver	2022	Prosthet Orthot Int	0309-3646				Yue, Y. and Lam, W. K. and Jiang, L. and Liu, Z. and Ma, R. and Zheng, Y.	Excluded
23	rayyan-340542829	The effect of arch-support insole on knee kinematics and kinetics during a stop-jump maneuver	2022	Prosthetics and orthotics international	1746-1553				Yue, Yanxian and Lam, Wing-Kai and Jiang, Liang and Liu, Zuoliang and Ma, Ruiya and Zheng, Yi	Excluded
24	rayyan-340542830	A Diagnostic Model of Volleyball Techniques and Tactics Based on Wireless Communication Network	2022	Computational and mathematical methods in medicine	1748-6718	2022		2185908	Yuan, Zhigang and Zhang, Yongkui and Li, Bo and Jin, Xinlong	Excluded
25	rayyan-340542831	The spread of COVID-19 in athletes	2022	Science & sports	0765-1597	37	2	123-130	You, M. and Liu, H. and Wu, Z.	Excluded
26	rayyan-340542832	RESEARCH ON THE INFLUENCE OF VOLLEYBALL OPTIONAL COURSE ON COLLEGE STUDENTS' PHYSICAL HEALTH. / ESTUDIO SOBRE LA INFLUENCIA DEL CURSO OPCIONAL DE VOLEIBOL EN LA SALUD FÍSICA DE LOS ESTUDIANTES UNIVERSITARIOS	2022	Revista Brasileira de Medicina do Esporte	15178692	28	5	428-431	Yanmei, Liu and Hui, Zhang and Kerong, Mou	Excluded
27	rayyan-340542833	Video Analysis and System Construction of Basketball Game by Lightweight Deep Learning under the Internet of Things	2022	Computational intelligence and neuroscience	1687-5273	2022		6118798	Yang, Tianyu and Jiang, Congmeng and Li, Pengfei	Excluded
28	rayyan-340542834	Effect of Protein Nutrition Level on Protein Metabolism during Volleyball Exercise Based on Edge Computing in the Medical System	2022	J Healthc Eng	2040-2295 (Print) 2040-2295	2022		1614748	Yang, J. and Du, N. and Jiang, W. and Liu, C.	Excluded	| RAYYAN-EXCLUSION-REASONS: rats
29	rayyan-340542835	Changes in Muscle Strength, Jump, and Sprint Performance in Young Elite Basketball Players: The Impact of Combined High-Speed Resistance Training and Plyometrics	2022	Journal of strength and conditioning research	1533-4287	36	2	478-485	Yáñez-García, Juan Manuel and Rodríguez-Rosell, David and Mora-Custodio, Ricardo and González-Badillo, Juan José	Excluded
30	rayyan-340542836	Multidirectional basketball activities load different regions of the tibia: A subject-specific muscle-driven finite element study	2022	Bone	1873-2763	159		116392	Yan, Chenxi and Bice, Ryan J. and Frame, Jeff W. and Warden, Stuart J. and Kersh, Mariana E.	Excluded
31	rayyan-340542837	Effect of battle ropes training on certain physical variables and tennis serve speed for volleyball players	2022	Ovidius University Annals, Series Physical Education & Sport/Science, Movement & Health	2285777X	22	1	79-84	Yakout, Zedan and Larion, Alin and Popa, Corina	Excluded
32	rayyan-340542838	A Comparison of the External and Internal Demands Imposed during Conditioning Training and Match-Play in Semi-Professional and Development Female Netball Players	2022	Sports (2075-4663)	20754663	10	1	12-Dec	Wood, Tandia G. and Scanlan, Aaron T. and Minett, Geoffrey M. and Kelly, Vincent G.	Excluded	| RAYYAN-EXCLUSION-REASONS: load description
33	rayyan-340542839	Physical and technical demands of Australian football: an analysis of maximum ball in play periods	2022	BMC Sports Science, Medicine & Rehabilitation	20521847	14	1	01-Dec	Wing, Christopher and Hart, Nicolas H. and Ma'ayah, Fadi and Nosaka, Kazunori	Excluded
34	rayyan-340542840	Anthropometric and Power-Related Attributes Differ Between Competition Levels in Age-Matched Under-19-Year-Old Male Basketball Players	2022	International Journal of Sports Physiology & Performance	1555-0265	17	4	562-568	Williams, Markus N. C. and Wen, Neal and Pyne, David B. and Ferioli, Davide and Conte, Daniele and Dalbo, Vincent J. and Scanlan, Aaron T.	Excluded
35	rayyan-340542841	Weekly Training Demands Increase, but Game Demands Remain Consistent Across Early, Middle, and Late Phases of the Regular Season in Semiprofessional Basketball Players	2022	Int J Sports Physiol Perform	1555-0265	17	3	350-357	Williams, M. N. C. and Fox, J. L. and O'Grady, C. J. and Gardner, S. and Dalbo, V. J. and Scanlan, A. T.	Excluded
36	rayyan-340542842	The Importance of Posture And Body Composition for the Stability and Selected Motor Abilities of Professional Handball Players	2022	Journal of Human Kinetics	16405544	82	1	264-273	Wilczyński, Jacek and Cieślik, Monika and Maszczyk, Adam and Zwierzchowska, Anna	Excluded
37	rayyan-340542843	Psychological benefits of outdoor physical activity in natural versus urban environments: A systematic review and meta-analysis of experimental studies	2022	Appl Psychol Health Well Being	1758-0854				Wicks, C. and Barton, J. and Orbell, S. and Andrews, L.	Excluded
38	rayyan-340542844	Practices of Strength and Conditioning Coaches: A Snapshot From Different Sports, Countries, and Expertise Levels	2022	Journal of strength and conditioning research	1533-4287	36	5	1335-1344	Weldon, Anthony and Duncan, Michael J. and Turner, Anthony and LaPlaca, David and Sampaio, Jaime and Christie, Candice J.	Excluded
39	rayyan-340542845	Application Effect of Motion Capture Technology in Basketball Resistance Training and Shooting Hit Rate in Immersive Virtual Reality Environment	2022	Computational intelligence and neuroscience	1687-5273	2022		4584980	Wei, Wenting and Qin, Ziqi and Yan, Bihong and Wang, Qiulin	Excluded
40	rayyan-340542846	ARE THERE CONNECTIONS BETWEEN HANDEDNESS, COMPETITIVE RESULTS AND MOTIVATION IN WHEEL GYMNASTS? / POVEZAVE MED ROČNOSTJO, TEKMOVALNO USPEŠNOSTJO IN MOTIVACIJO NA TELOVADNEM NA KOLESU	2022	Science of Gymnastics Journal	18557171	14	1	107-117	Weber, Johanna	Excluded
41	rayyan-340542847	Body Composition and Fitness Profile of Polish Top U15 Male Handball Players: Talent Identification and Selection Model for Sport High Schools	2022	Journal of Strength & Conditioning Research	10648011	36	7	2011-2017	Wartałowicz, Mariusz Hubert and Płusa, Jarosław and Przystupińska, Anna	Excluded
42	rayyan-340542848	Effects of Tai-Chi and Running Exercises on Cardiorespiratory Fitness and Biomarkers in Sedentary Middle-Aged Males: A 24-Week Supervised Training Study	2022	Biology (Basel)	2079-7737 (Print) 2079-7737	11	3		Wang, Y. and Guo, X. and Liu, L. and Xie, M. and Lam, W. K.	Excluded
43	rayyan-340542849	Research on the Design of Assistant Basketball Teaching System Based on Big Data	2022	Computational intelligence and neuroscience	1687-5273	2022		1499555	Wang, Lin and Wei, Xiaoyun and Yuan, Guoliang	Excluded
44	rayyan-340542850	Research on Cardiorespiratory Endurance Test and Training Method Based on Structural Equation Model	2022	Journal of healthcare engineering	2040-2309	2022		7604856	Wang, Jianmin	Excluded
45	rayyan-340542851	Examining positional difference in basketball players' field goal accuracy using Bayesian hierarchical model	2022	International Journal of Sports Science & Coaching	17479541	17	4	848-859	Wang, Feng and Zheng, Guohua	Excluded
46	rayyan-340542852	Specific Game-Based Performance in Elite Male Adolescent Team Handball Players	2022	International Journal of Sports Physiology & Performance	1555-0265	17	6	901-907	Wagner, Herbert and Hinz, Matthias and Fuchs, Patrick and Bell, Jeffrey W. and von Duvillard, Serge P.	Excluded	| RAYYAN-EXCLUSION-REASONS: no reference value
47	rayyan-340542853	The association between lower extremity strength ratios and the history of injury in collegiate athletes	2022	Physical Therapy in Sport	1466-853X	55		55-60	Vosburg, Emily and Hinkey, Michelle and Meyers, Rachel and Csonka, Jennifer and Salesi, Karl and Siesel, Tara and Fonseca, Jose and Zarzour, Robert and Sell, Timothy and Faherty, Mallory	Excluded
48	rayyan-340542854	A Moderated Mediation Analysis of the Effects of the COVID-19 Pandemic on Well-Being and Sport Readiness of Italian Team Sports Players: The Role of Perceived Safety of the Training Environment	2022	International journal of environmental research and public health	1660-4601	19	5		Vitali, Francesca and Bisagno, Elisa and Coco, Marinella and Cadamuro, Alessia and Maldonato, Nelson Mauro and Di Corrado, Donatella	Excluded
49	rayyan-340542855	Postactivation Performance Enhancement (PAPE) Increases Vertical Jump in Elite Female Volleyball Players	2022	International journal of environmental research and public health	1660-4601	19	1		Villalon-Gasch, Lamberto and Penichet-Tomas, Alfonso and Sebastia-Amat, Sergio and Pueo, Basilio and Jimenez-Olmedo, Jose M.	Excluded
50	rayyan-340542856	Effect of a plyometric training session on the ground vs on mini-trampoline on balance and jump performance in basketball player	2022	Sport Sciences for Health	18247490	18	1	97-105	Villalba, Marina Mello and Eltz, Giovana Duarte and Panhan, Ana Carolina and Pacheco, Matheus Maia and Fujita, Rafael Akira and dos Santos Silva, Nilson Ribeiro and Cardozo, Adalgiso Coscrato and Gonçalves, Mauro	Excluded
51	rayyan-340542857	Trail running injury risk factors: a living systematic review	2022	British journal of sports medicine	1473-0480	56	10	577-587	Viljoen, Carel and Janse van Rensburg, Dina C. Christa and van Mechelen, Willem and Verhagen, Evert and Silva, Bruno and Scheer, Volker and Besomi, Manuela and Gajardo-Burgos, Rubén and Matos, Sérgio and Schoeman, Marlene and Jansen van Rensburg, Audrey and van Dyk, Nicol and Scheepers, Susan and Botha, Tanita	Excluded
52	rayyan-340542858	Development of a trail running injury screening instrument: A multiple methods approach	2022	Physical therapy in sport : official journal of the Association of Chartered Physiotherapists in Sports Medicine	1873-1600	56		60-75	Viljoen, Carel and Janse van Rensburg, Dina C. and van Mechelen, Willem and Verhagen, Evert and Korkie, Elzette and Botha, Tanita	Excluded
53	rayyan-340542859	Does anodal tDCS improve basketball performance? A randomized controlled trial	2022	European Journal of Sport Science	1746-1391	22	2	126-135	Veldema, Jitka and Engelhardt, Arne and Jansen, Petra	Excluded
54	rayyan-340542860	Detection of Upper Limb Asymmetries in Athletes According to the Stage of the Season-A Longitudinal Study	2022	International journal of environmental research and public health	1660-4601	19	2		Velarde-Sotres, Álvaro and Bores-Cerezal, Antonio and Mecías-Calvo, Marcos and Barcala-Furelos, Martín and Aparicio-Obregón, Silvia and Calleja-González, Julio	Excluded	| RAYYAN-LABELS: check for mixed sports group
55	rayyan-340542861	Load and performance monitoring in wheelchair court sports: A narrative review of the use of technology and practical recommendations	2022	European journal of sport science	1536-7290			01-Dec	Van der Slikke, Rienk M. A. and Sindall, Paul and Goosey-Tolfrey, Victoria L. and Mason, Barry S.	Excluded
56	rayyan-340542862	A Comparison of Sprint Mechanical Parameters Measured With Timing Gates and a Laser Gun	2022	Frontiers in sports and active living	2624-9367	4		877482	van den Tillaar, Roland and Haugen, Markus Estifanos and Falch, Hallvard Nygaard	Excluded
57	rayyan-340542863	Analysis of the load intensity of female handball players during a match	2022	Journal of Physical Education & Sport	22478051	22	4	1079-1085	Vala, Roman and ValovÁ, Marie and LitschmannovÁ, Martina and DrÁŽDilovÁ, Pavla	Excluded	| RAYYAN-EXCLUSION-REASONS: load quantification
58	rayyan-340542864	The effects of eccentric hamstring exercise training in young female handball players	2022	European journal of applied physiology	1439-6327	122	4	955-964	Váczi, Márk and Fazekas, Gábor and Pilissy, Tamás and Cselkó, Alexandra and Trzaskoma, Lukasz and Sebesi, Balázs and Tihanyi, József	Excluded
59	rayyan-340542865	Single-cell multi-omics reveals dyssynchrony of the innate and adaptive immune system in progressive COVID-19	2022	Nat Commun	2041-1723	13	1	440	Unterman, A. and Sumida, T. S. and Nouri, N. and Yan, X. and Zhao, A. Y. and Gasque, V. and Schupp, J. C. and Asashima, H. and Liu, Y. and Cosme, C., Jr. and Deng, W. and Chen, M. and Raredon, M. S. B. and Hoehn, K. B. and Wang, G. and Wang, Z. and DeIuliis, G. and Ravindra, N. G. and Li, N. and Castaldi, C. and Wong, P. and Fournier, J. and Bermejo, S. and Sharma, L. and Casanovas-Massana, A. an…	Excluded
60	rayyan-340542866	Concurrent Validity of Movement Screening Criteria Designed to Identify Injury Risk Factors in Adolescent Female Volleyball Players	2022	Frontiers in sports and active living	2624-9367	4		915230	Ulman, Sophia and Erdman, Ashley and Loewen, Alex and Dressing, Michael and Wyatt, Charles and Oliver, Gretchen and Butler, Lauren and Sugimoto, Dai and Black, Amanda M. and Janosky, Joseph	Excluded
61	rayyan-340542867	Effects of a 15-week basketball training program following the club model in physical education courses for female students at Saigon University	2022	Journal of Physical Education & Sport	22478051	22	1	202-209	Tuan Tran, Minh and Cuong Tran, Ngoc	Excluded	| RAYYAN-LABELS: longitudinal adaptation | RAYYAN-EXCLUSION-REASONS: specific physical training intervention
62	rayyan-340542868	Dietary Intakes and Food Habits of Wheelchair Basketball Athletes Compared to Gym Attendees and Individuals who do not Practice Sport Activity	2022	Endocrine, metabolic & immune disorders drug targets	2212-3873	22	1	38-48	Toti, Elisabetta and Cavedon, Valentina and Raguzzini, Anna and Fedullo, Anna Lucia and Milanese, Chiara and Bernardi, Elisabetta and Bellito, Sheila and Bernardi, Marco and Sciarra, Tommaso and Peluso, Ilaria	Excluded
63	rayyan-340542869	The influence growth and development on shoulder rotators strength in young male and female elite tennis players	2022	J Sports Med Phys Fitness	0022-4707				Tooth, C. and Croisier, J. L. and Schwartz, C. and Tubez, F. and Gofflot, A. and Bornheim, S. and Forthomme, B.	Excluded
64	rayyan-340542870	Examining the influence of multiple performance characteristics on selection into a representative team in field hockey	2022	High Ability Studies	13598139	33	1	65-85	Timmerman, Ewout A. and Savelsbergh, Geert J. P. and Farrow, Damian	Excluded
65	rayyan-340542871	Combined and comparative effects of plyometrics and dynamic stretching on vertical jump in volleyball players	2022	Spor Hekimligi Dergisi/Turkish Journal of Sports Medicine	1300-0551	57	1	03-Aug	Thattarauthodiyil, Usman and Shenoy, Bhaskar	Excluded
66	rayyan-340542872	Association between balance single-leg stance and fatigue in adult male futsal athlete	2022	Physical Therapy in Sport	1466-853X	55		e3-e3	Teixeira, Lilian Pinto and Lara, Simone and Rodrigues da Silva, Cristian and Graup, Susane	Excluded	| RAYYAN-EXCLUSION-REASONS: Published abstract,excluded at abstract,association between balance and fatigue index, not balance after fatigue | USER-NOTES:
67	rayyan-340542873	Quantifying External Load and Injury Occurrence in Women's Collegiate Volleyball Players Across a Competitive Season	2022	Journal of strength and conditioning research	1533-4287	36	3	805-812	Taylor, Jeffrey B. and Barnes, Haley C. and Gombatto, Sara P. and Greenwood, Daniel and Ford, Kevin R.	Excluded
68	rayyan-340542874	Are Landing Patterns in Jumping Athletes Associated with Patellar Tendinopathy? A Systematic Review with Evidence Gap Map and Meta-analysis	2022	Sports Medicine	0112-1642	52	1	123-137	Tayfur, Abdulhamit and Haque, Arman and Salles, Jose Inacio and Malliaras, Peter and Screen, Hazel and Morrissey, Dylan	Excluded
69	rayyan-340542875	Characteristics and Rehabilitation Training Effects of Shoulder Joint Dysfunction in Volleyball Players under the Background of Artificial Intelligence	2022	Computational intelligence and neuroscience	1687-5273	2022		4512795	Tang, Yunqi and Chen, Zhaoyang and Lin, Xiangyun	Excluded
70	rayyan-340542876	Honey on Basketball Players' Physical Recovery and Nutritional Supplement	2022	Comput Intell Neurosci	1687-5265 (Print)	2022		6953568	Tang, H.	Excluded	| RAYYAN-EXCLUSION-REASONS: nutritional supplement
71	rayyan-340542877	Agility demands of Gaelic football match-play: a time-motion analysis	2022	International Journal of Performance Analysis in Sport	14748185	22	2	195-208	Talty, Paul F. and McGuigan, Kevin and Quinn, Mark and Jones, Paul A.	Excluded
72	rayyan-340542878	Exploring the Physiological and Psychological Effects of Digital Shinrin-Yoku and Its Characteristics as a Restorative Environment	2022	Int J Environ Res Public Health	1661-7827 (Print) 1660-4601	19	3		Takayama, N. and Morikawa, T. and Koga, K. and Miyazaki, Y. and Harada, K. and Fukumoto, K. and Tsujiki, Y.	Excluded
73	rayyan-340542879	Association Between COVID-19 Booster Vaccination and Omicron Infection in a Highly Vaccinated Cohort of Players and Staff in the National Basketball Association	2022	JAMA	1538-3598	328	2	209-211	Tai, Caroline G. and Maragakis, Lisa L. and Connolly, Sarah and DiFiori, John and Anderson, Deverick J. and Grad, Yonatan H. and Mack, Christina DeFilippo	Excluded
74	rayyan-340542880	Percutaneous coronary intervention for left main coronary artery malperfusion in acute type A aortic dissection	2022	Cardiovasc Interv Ther	1868-4300 (Print) 1868-4297	37	2	333-342	Taguchi, Y. and Kubo, S. and Ikuta, A. and Osakada, K. and Takamatsu, M. and Takahashi, K. and Ohya, M. and Shimada, T. and Miura, K. and Murai, R. and Tada, T. and Tanaka, H. and Fuku, Y. and Goto, T. and Komiya, T. and Kadota, K.	Excluded
75	rayyan-340542881	Application of Unsupervised Migration Method Based on Deep Learning Model in Basketball Training	2022	Computational intelligence and neuroscience	1687-5273	2022		6711331	Sun, Hui and Wang, Yu and Wang, Yujue	Excluded
76	rayyan-340542882	Effects of functional movement skills on parkour speed-run performance	2022	Eur J Sport Sci	1536-7290	22	6	765-773	Strafford, B. W. and Davids, K. and North, J. S. and Stone, J. A.	Excluded
77	rayyan-340542883	Simplifying External Load Data in NCAA Division-I Men's Basketball Competitions: A Principal Component Analysis	2022	Frontiers in sports and active living	2624-9367	4		795897	Stone, Jason D. and Merrigan, Justin J. and Ramadan, Jad and Brown, Robert Shaun and Cheng, Gerald T. and Hornsby, W. Guy and Smith, Holden and Galster, Scott M. and Hagen, Joshua A.	Excluded
78	rayyan-340542884	Acute caffeine supplementation improves jumping, sprinting, and change-of-direction performance in basketball players when ingested in the morning but not evening	2022	European Journal of Sport Science	1746-1391	22	3	360-370	Stojanović, Emilija and Scanlan, Aaron T. and Milanović, Zoran and Fox, Jordan L. and Stanković, Ratko and Dalbo, Vincent J.	Excluded
79	rayyan-340542885	VERTICAL LOAD ASSESSMENT IN MEN AND WOMEN 3X3 BASKETBALL	2022	Kinesiologia Slovenica	1318-2269	28	1	May-18	Štirn, Igor and Brišnik, Tjaša and Erčulj, Frane	Excluded
80	rayyan-340542886	40-min nap opportunity attenuates heart rate and perceived exertion and improves physical specific abilities in elite basketball players	2022	Research in sports medicine (Print)	1543-8635			Jan-14	Souabni, Maher and Hammouda, Omar and Souabni, Mehdi J. and Romdhani, Mohamed and Driss, Tarak	Excluded	| RAYYAN-EXCLUSION-REASONS: effect of nap,recovery intervention
81	rayyan-340542887	Effects of Drop Jump Training from Different Heights and Weight Training on Vertical Jump and Maximum Strength Performance in Female Volleyball Players	2022	Journal of strength and conditioning research	1533-4287				Sotiropoulos, Konstantinos and Smilios, Ilias and Barzouka, Karolina and Christou, Marios and Bogdanis, Gregory and Douda, Helen and Tokmakidis, Savvas P.	Excluded
82	rayyan-340542888	Significantly Delayed Medium-Latency Response of the Stretch Reflex in Delayed-Onset Muscle Soreness of the Quadriceps Femoris Muscles Is Indicative of Sensory Neuronal Microdamage	2022	J Funct Morphol Kinesiol	2411-5142	7	2		Sonkodi, B. and Hegedűs, Á and Kopper, B. and Berkes, I.	Excluded	| RAYYAN-LABELS: A,Abstract reviewed,Full-text reviewed,check intervention,excluded at full text | RAYYAN-EXCLUSION-REASONS: no sports intervention
83	rayyan-340542889	Effect of Kinesio taping on delayed-onset muscle soreness in elite athletes	2022	J Sports Med Phys Fitness	0022-4707	62	5	667-672	Song, W. and Yang, Y.	Excluded	| RAYYAN-EXCLUSION-REASONS: recovery intervention
84	rayyan-340542890	Electromyographic examination of knee training using a hybrid assistive limb after anterior cruciate ligament reconstruction: A case report	2022	Asia-Pacific journal of sports medicine, arthroscopy, rehabilitation and technology	2214-6873	27		13-18	Soma, Yuichiro and Mutsuzaki, Hirotaka and Yoshioka, Tomokazu and Kubota, Shigeki and Shimizu, Yukiyo and Kanamori, Akihiro and Yamazaki, Masashi	Excluded
85	rayyan-340542891	Osgood Schlatter Disease	2022	StatPearls					Smith, J. M. and Varacallo, M.	Excluded
86	rayyan-340542892	Heart Rate Response, Duration, Grip Strength, and Anthropometric Characteristics in Recreational Indoor Rock Climbers	2022	J Strength Cond Res	1064-8011	36	3	832-837	Smetanka, R. G. and Armenta, R. F. and Nessler, J. A. and Newcomer, S. C.	Excluded
87	rayyan-340542893	Associations between lower limb eccentric muscle capability and change of direction speed in basketball and tennis players	2022	PeerJ	2167-8359	10		e13439	Smajla, Darjan and Kozinc, Žiga and Šarabon, Nejc	Excluded
88	rayyan-340542894	Kinetic analysis of volleyball spike jump among young female volleyball players	2022	International Journal of Performance Analysis in Sport	14748185	22	1	66-76	Slovák, Lukáš and Zahradník, David and Farana, Roman and Svoboda, Zdeněk and Alaei, Fatemeh and Sarvestan, Javad	Excluded
89	rayyan-340542895	Characteristics of the level of psychomotor abilities of female handball players	2022	BMC Sports Science, Medicine & Rehabilitation	20521847	14	1	01-Oct	Śliż, Maciej and Przednowek, Karolina H. and Kapuściński, Paweł and Dziadek, Bartosz and Godek, Łukasz and Warchoł, Krzysztof and Zieliński, Janusz and Przednowek, Krzysztof	Excluded
90	rayyan-340542896	The role of ball backspin alignment and variability in basketball shooting accuracy	2022	Journal of sports sciences	1466-447X			01-Sep	Slegers, Nathan and Love, Dave	Excluded
91	rayyan-340542897	Mind over body: Creating an external focus for sport skills	2022	European journal of sport science	1536-7290	22	4	610-616	Singh, Harjiv and Wulf, Gabriele	Excluded
92	rayyan-340542898	Short Post-warm-up Transition Times Are Required for Optimized Explosive Performance in Team Sports	2022	Journal of Strength & Conditioning Research	10648011	36	4	1134-1140	Silva, Luis M. and Neiva, Henrique P. and Marques, Mario C. and Izquierdo, Mikel and Marinho, Daniel A.	Excluded
93	rayyan-340542899	Selected vs. Non-Selected Under-20 National Futsal Players: Differences between Physical Performance and Training Intensity Experienced in Training Camps	2022	Biology (Basel)	2079-7737 (Print) 2079-7737	11	3		Silva, A. F. and González-Fernández, F. T. and Oliveira, R. and Clemente, F. M. and Bezerra, P. and Hung, C. H. and Chiu, Y. W. and Kuo, C. D. and Chen, Y. S.	Excluded	| RAYYAN-EXCLUSION-REASONS: no reference value
94	rayyan-340542900	Selected vs. Non-Selected Under-20 National Futsal Players: Differences between Physical Performance and Training Intensity Experienced in Training Camps	2022	Biology	2079-7737	11	3		Silva, Ana Filipa and González-Fernández, Francisco Tomás and Oliveira, Rafael and Clemente, Filipe Manuel and Bezerra, Pedro and Hung, Chin-Hwai and Chiu, Yi-Wen and Kuo, Cheng-Deng and Chen, Yung-Sheng	Excluded	| RAYYAN-EXCLUSION-REASONS: duplicate
95	rayyan-340542901	Submaximal Fitness Tests in Team Sports: A Theoretical Framework for Evaluating Physiological State	2022	Sports medicine (Auckland, N.Z.)	1179-2035				Shushan, Tzlil and McLaren, Shaun J. and Buchheit, Martin and Scott, Tannath J. and Barrett, Steve and Lovell, Ric	Excluded
96	0-00003 . (PMID: 10.2165/00007256-198806020-000033062735); ten Haaf T	Foster C	Meeusen R	editors. Science and application of high-intensity interval training. Champaign	IL	USA: Human Kinetics; 2019.; Racinais S	Buchheit M	Bilsborough J	et al. Physiological and performance responses to a training camp in the heat in professional Australian football players. Int J Sports Physiol Perform. 2014;9:598–603. https://doi.org/10.1123/ijspp.2013-0284 . (PMID: 10.1123/ijspp.2013-028424088292); Pryor JL	Excluded
97	rayyan-340542902	Real-Time Regulation Model of Physical Fitness Training Intensity Based on Wavelet Recursive Fuzzy Neural Network	2022	Computational intelligence and neuroscience	1687-5273	2022		2078642	Shen, Zhaoxin and Yang, Ying	Excluded
98	rayyan-340542903	A Study on the Impact of Basketball on the Physical Fitness and Health of Adolescents Based on the Method of Correlation Analysis	2022	Journal of environmental and public health	1687-9813	2022		6520518	Shao, Xinbo and Sun, Yuwei	Excluded
99	rayyan-340542904	Effects of different teaching strategies on students' psychomotor learning outcomes during volleyball lessons	2022	Sport Sciences for Health	18247490	18	2	579-587	Sgrò, Francesco and Barca, Michele and Schembri, Rosaria and Coppola, Roberto and Lipoma, Mario	Excluded
100	rayyan-340542905	Jump performance and mechanics after a regular training bout in elite volleyball players	2022	The Journal of sports medicine and physical fitness	1827-1928	62	5	633-640	Setuain, Igor and Berriel, Guilherme P. and Lanz, Daniel and Schons, Pedro and Oliveira, Henrique B. and Grazioli, Rafael and Peyré-Tartaruga, Leonardo A. and Garcia-Tabar, Ibai and Cadore, Eduardo L.	Included	| RAYYAN-LABELS: A,Extracted,in Lara folder,Abstract reviewed,Full-text reviewed
101	rayyan-340542906	The Ecological Dynamics Framework: An Innovative Approach to Performance in Extreme Environments: A Narrative Review	2022	Int J Environ Res Public Health	1661-7827 (Print) 1660-4601	19	5		Seifert, L. and Hacques, G. and Komar, J.	Excluded
102	rayyan-340542907	Comparison of Immediate Effects of Foam Rolling and Dynamic Stretching to Only Dynamic Stretching on Flexibility, Balance, and Agility in Male Soccer Players	2022	J Sport Rehabil	1056-6716	31	1	Oct-16	Seçer, E. and Özer Kaya, D.	Excluded
103	rayyan-340542908	Comparison of Immediate Effects of Foam Rolling and Dynamic Stretching to Only Dynamic Stretching on Flexibility, Balance, and Agility in Male Soccer Players	2022	Journal of Sport Rehabilitation	1056-6716	31	1	Oct-16	Seçer, Erhan and Kaya, Derya Özer	Excluded
104	rayyan-340542909	Mathematical models to identify high-performance players for the Brazilian under-19 men's volleyball team	2022	Journal of sports sciences	1466-447X			01-Sep	Schons, Pedro and Berriel, Guilherme Pereira and Preissler, Artur Avelino Birk and Caporal, Guilherme Cortoni and Costa, Rochelle Rocha and da Silva, Luiz Carlos Rodrigues and Kruel, Luiz Fernando Martins	Excluded
105	rayyan-340542910	The anthropometric and physical qualities of women's rugby league Super League and international players; identifying differences in playing position and level	2022	PloS one	1932-6203	17	1	e0249803	Scantlebury, Sean and McCormack, Sam and Sawczuk, Thomas and Emmonds, Stacey and Collins, Neil and Beech, Jake and Ramirez, Carlos and Owen, Cameron and Jones, Ben	Excluded
106	rayyan-340542911	The effects of FIVE futsal injury prevention program on lower limb muscle strength among young futsal players	2022	The Journal of sports medicine and physical fitness	1827-1928				Saryono, Saryono and Irawan, Andri and Nopembri, Soni and Wiharja, Alvin and Zein, Muhammad I.	Excluded
107	rayyan-340542912	Jumpers Knee	2022	StatPearls					Santana, J. A. and Mabrouk, A. and Sherman, A. L.	Excluded
108	rayyan-340542913	External, Internal, Perceived Training Loads and Their Relationships in Youth Basketball Players Across Different Positions	2022	Int J Sports Physiol Perform	1555-0265	17	2	249-255	Sansone, P. and Ceravolo, A. and Tessitore, A.	Excluded
109	rayyan-340542914	Variability of Competition-Based Caloric Expenditure and Relative Heart Rates in National Collegiate Athletic Association Division I Women's Basketball	2022	Journal of Strength & Conditioning Research	10648011	36	1	162-166	Sanders, Gabriel J. and Boos, Brian and Rhodes, Jessica and Peacock, Corey A. and Kollock, Roger O. and Scheadler, Cory M.	Excluded
110	rayyan-340542915	Determinant factors for specific throwing and physical performance in beach handball	2022	Science & Sports	07651597	37	2	141.e1-141.e6	Sánchez-Malia, J. M. and Rodiles-Guerrero, L. and Pareja-Blanco, F. and Ortega-Becerra, M.	Excluded
111	rayyan-340542916	The Effects of Combined Verbal Encouragement and Technical Instruction on Technical Skills and Psychophysiological Responses During Small-Sided Handball Games Exercise in Physical Education	2022	Frontiers in psychology	1664-1078	13		902088	Sahli, Feten and Hammami, Raouf and Sahli, Hajer and Jebabli, Nidhal and Selmi, Walid and Zghibi, Makrem and van den Tillaar, Roland	Excluded
112	rayyan-340542917	Mental fatigue increases across a 16-week pre-season in elite female athletes	2022	Journal of science and medicine in sport	1878-1861	25	4	356-361	Russell, Suzanna and Jenkins, David G. and Halson, Shona L. and Kelly, Vincent G.	Excluded	| RAYYAN-LABELS: A,Abstract reviewed | RAYYAN-EXCLUSION-REASONS: longitudinal,excluded at abstract
113	rayyan-340542918	How do elite female team sport athletes experience mental fatigue? Comparison between international competition, training and preparation camps	2022	European Journal of Sport Science	17461391	22	6	877-887	Russell, Suzanna and Jenkins, David G. and Halson, Shona L. and Juliff, Laura E. and Kelly, Vincent G.	Excluded	| RAYYAN-LABELS: A,Abstract reviewed,Full-text reviewed,excluded at full text | RAYYAN-EXCLUSION-REASONS: longitudinal,compared between time periods
114	rayyan-340542919	Mental Fatigue Over 2 Elite Netball Seasons: A Case for Mental Fatigue to be Included in Athlete Self-Report Measures	2022	International Journal of Sports Physiology & Performance	1555-0265	17	2	160-169	Russell, Suzanna and Jenkins, David G. and Halson, Shona L. and Juliff, Laura E. and Connick, Mark J. and Kelly, Vincent G.	Excluded	| RAYYAN-LABELS: A,Abstract reviewed | RAYYAN-EXCLUSION-REASONS: longitudinal,excluded at abstract
115	rayyan-340542920	Volleyball Competition on Consecutive Days Modifies Jump Kinetics but Not Height	2022	International journal of sports physiology and performance	1555-0273	17	5	711-719	Ruggiero, Luca and Pritchard, Samantha E. and Warmenhoven, John and Bruce, Tavis and MacDonald, Kerry and Klimstra, Marc and McNeil, Chris J.	Included	| RAYYAN-LABELS: A,Extracted,in Lara folder,Abstract reviewed,Full-text reviewed
116	rayyan-340542921	New kids on the CPET: age-appropriate outdoor cardiopulmonary exercise testing in preschoolers	2022	Eur J Appl Physiol	1439-6319 (Print) 1439-6319	122	3	791-800	Rottermann, K. and Weigelt, A. and Stäbler, T. and Ehrlich, B. and Dittrich, S. and Schöffl, I.	Excluded
117	rayyan-340542922	Performance Differences in Male Youth Basketball Players According to Selection Status and Playing Position: An Evaluation of the Basketball Learning and Performance Assessment Instrument	2022	Frontiers in psychology	1664-1078	13		859897	Rösch, David and Ströbele, Martin G. and Leyhr, Daniel and Ibáñez, Sergio J. and Höner, Oliver	Excluded
118	rayyan-340542923	Epidemiology of injuries in elite Korean handball athletes: a prospective cohort study	2022	The Journal of sports medicine and physical fitness	1827-1928	62	1	90-97	Roh, Hyo Lyun and Kim, Chan W. and Park, Ki J.	Excluded
119	rayyan-340542924	Athlete Heart in Children and Young Athletes. Echocardiographic Findings in 331 Cases	2022	Pediatr Cardiol	0172-0643	43	2	407-412	Rodriguez-López, A. M. and Javier, G. and Carmen, P. and Esteban, P. and Luisa, G. C. and Tomas, F. and Josefa, H. M. and Luis, F.	Excluded
120	rayyan-340542925	Athlete Heart in Children and Young Athletes. Echocardiographic Findings in 331 Cases	2022	Pediatric cardiology	1432-1971	43	2	407-412	Rodriguez-López, Ana M. and Javier, González and Carmen, Padrón and Esteban, Porrini and Luisa, García-Cuenllas and Tomas, Febles and Josefa, Hernandez M. and Luis, Febles	Excluded
121	rayyan-340542926	Partial ORF1ab Gene Target Failure with Omicron BA.2.12.1	2022	J Clin Microbiol	0095-1137 (Print) 0095-1137	60	6	e0060022	Rodino, K. G. and Peaper, D. R. and Kelly, B. J. and Bushman, F. and Marques, A. and Adhikari, H. and Tu, Z. J. and Marrero Rolon, R. and Westblade, L. F. and Green, D. A. and Berry, G. J. and Wu, F. and Annavajhala, M. K. and Uhlemann, A. C. and Parikh, B. A. and McMillen, T. and Jani, K. and Babady, N. E. and Hahn, A. M. and Koch, R. T. and Grubaugh, N. D. and Rhoads, D. D.	Excluded
122	rayyan-340542927	An Association between Bioavailable 25-Hydroxyvitamin D and Bone Mineral Density in a Diverse Cohort of Collegiate Athletes	2022	Med Sci Sports Exerc	0195-9131	54	3	371-376	Rockwell, M. S. and Kostelnik, S. B. and McMillan, R. P. and Lancaster, M. and Larson-Meyer, D. E. and Hulver, M. W.	Excluded	| RAYYAN-EXCLUSION-REASONS: no reference value
123	rayyan-340542928	The Most Demanding Exercise in Different Training Tasks in Professional Female Futsal: A Mid-Season Study through Principal Component Analysis	2022	Healthcare (Basel)	2227-9032 (Print) 2227-9032	10	5		Rico-González, M. and Puche-Ortuño, D. and Clemente, F. M. and Aquino, R. and Pino-Ortega, J.	Excluded
124	rayyan-340542929	Reducing Big Data to Principal Components for Position-Specific Futsal Training	2022	Perceptual and motor skills	1558-688X			3.15125E+14	Rico-González, Markel and Illa, Jordi and Nakamura, Fabio Yuzo and Pino-Ortega, José	Excluded
125	rayyan-340542930	Basketball videos presented on a computer screen appear slower than in virtual reality	2022	Cognitive processing	1612-4790				Richard, Gabriel and Carriere, Jonathan S. A. and Trempe, Maxime	Excluded
126	rayyan-340542931	Age and Gender Differences in Injuries and Risk Factors in Elite Junior and Professional Tennis Players	2022	Sports Health	1941-7381 (Print) 1941-0921	14	4	466-477	Rice, R. P. and Roach, K. and Kirk-Sanchez, N. and Waltz, B. and Ellenbecker, T. S. and Jayanthi, N. and Raya, M.	Excluded
127	rayyan-340542932	Correlations Between Medicine Ball Throw With Wheelchair Mobility and Isokinetic Tests in Basketball Para-Athletes	2022	J Sport Rehabil	1056-6716	31	1	125-129	Ribeiro Neto, F. and Loturco, I. and Henrique Lopes, G. and Rodrigues Dorneles, J. and Irineu Gorla, J. and Gomes Costa, R. R.	Excluded
128	rayyan-340542933	Absolute Reliability, Relative Reliability, and Criterion-Related Validity of Two Reactive Agility Tests Using Two Types of Stimuli in Elite Male Volleyball Players	2022	Polish Journal of Sport & Tourism	18991998	29	2	24-29	Rebelo, André	Excluded
129	rayyan-340542934	Post-Exercise Cold- and Contrasting-Water Immersion Effects on Heart Rate Variability Recovery in International Handball Female Players	2022	J Hum Kinet	1640-5544 (Print) 1640-5544	81		109-122	Ravier, G. and Marcel-Millet, P. and Fostel, C. and Baradat, E.	Excluded
130	rayyan-340542935	Post‐Exercise Cold‐ and Contrasting‐Water Immersion Effects on Heart Rate Variability Recovery in International Handball Female Players	2022	Journal of Human Kinetics	16405544	81	1	109-122	Ravier, Gilles and Marcel-Millet, Philemon and Fostel, Charles and Baradat, Eric	Excluded
131	rayyan-340542936	Velocidad de lanzamiento en jugadores de balonmano de diferentes categorías, en relación con variables morfológicas. / Throwing speed in handball players of different categories, in relation to morphological variables	2022	Actividad Fisica & Deporte		8	1	01-Aug	Ramos-Bermúdez, Santiago and Gamboa-Ramírez, Cindy Maribel and Pérez-Pérez, Johan Alexander and Flórez-Castaño, Carlos Alberto	Excluded
132	rayyan-340542937	How can team synchronisation tendencies be developed combining Constraint-led and Step-game approaches? An action-research study implemented over a competitive volleyball season	2022	European Journal of Sport Science	1746-1391	22	2	160-170	Ramos, Ana and Coutinho, Patrícia and Ribeiro, João and Fernandes, Orlando and Davids, Keith and Mesquita, Isabel	Excluded
133	rayyan-340542938	EFEITO DA DISTRIBUIÇÃO DA CARGA INTERNA DE TREINAMENTO NO DESEMPENHO DE SALTO VERTICAL EM UMA PRÉ-TEMPORADA DE JOGADORES DE VOLEIBOL DE ELITE. / EFFECT OF THE DISTRIBUTION OF THE INTERNAL LOAD OF TRAINING IN VERTICAL JUMP PERFORMANCE IN A PRESEASON OF ELITE VOLLEYBALL PLAYERS	2022	Revista Brasileira de Ciência e Movimento: RBCM	01031716	30	1	313-325	Ramon Domingos, Pablo and Pereira Santos, Franciele and Seixas Duarte, Thiago and Gattás Bara Filho, Mauricio and Macedo Vianna, Jeferson and Custódio Toledo, Heglison and Miloski Dias, Bernardo	Excluded	| RAYYAN-LABELS: A,Abstract reviewed | RAYYAN-EXCLUSION-REASONS: longitudinal,excluded at abstract,fatigue evaluated at the end of each week
134	rayyan-340542939	The Relationships Between 25-Hydroxyvitamin D and Echocardiographic Parameters in Female Basketball Players	2022	Clinical journal of sport medicine : official journal of the Canadian Academy of Sport Medicine	1536-3724				Radovanović, Dragan and Stoičkov, Viktor and Pechanova, Olga and Scanlan, Aaron T. and Jakovljević, Vladimir and Stojanović, Emilija	Excluded
135	rayyan-340542940	A 10-Minute Napping Can Help in Recovery in Motor Performance	2022	Journal of Exercise Physiology Online	10979751	25	3	70-81	Rachiwong, Sunisa and Benjapalakorn, Benjapol	Excluded	| RAYYAN-EXCLUSION-REASONS: recovery intervention
136	rayyan-340542941	Does sport type matter? The effect of sport discipline on cognitive control strategies in preadolescents	2022	International journal of psychophysiology : official journal of the International Organization of Psychophysiology	1872-7697	177		230-239	Quinzi, Federico and Modica, Manuela and Berchicci, Marika and Bianco, Valentina and Perri, Rinaldo Livio and Di Russo, Francesco	Excluded
137	rayyan-340542942	Physical Persistency across Game Quarters and during Consecutive Games in Elite Junior Basketball Players	2022	International journal of environmental research and public health	1660-4601	19	9		Portes, Rubén and Navarro Barragán, Rafael Manuel and Calleja-González, Julio and Gómez-Ruano, Miguel Ángel and Jiménez Sáiz, Sergio Lorenzo	Excluded	| RAYYAN-EXCLUSION-REASONS: duplicate
138	rayyan-340542943	Physical Persistency across Game Quarters and during Consecutive Games in Elite Junior Basketball Players	2022	Int J Environ Res Public Health	1661-7827 (Print) 1660-4601	19	9		Portes, R. and Navarro Barragán, R. M. and Calleja-González, J. and Gómez-Ruano, MÁ and Jiménez Sáiz, S. L.	Excluded
139	rayyan-340542944	Validity, reliability, and usefulness of jump performance from a low-cost contact mat	2022	Journal of Human Sport & Exercise	19885202	17	2	261-271	Pojskic, Haris and Papa, Emmanuel Ver and Sam Shi Xuan, W. U. and Pagaduan, Jeffrey Cayaban	Excluded
140	rayyan-340542945	Plasma microRNA-320a as a Potential Biomarker of Physiological Changes during Training in Professional Volleyball Players	2022	Journal of clinical medicine	2077-0383	11	1		Podgórski, Rafał and Cieśla, Marek and Podgórska, Dominika and Bajorek, Wojciech and Płonka, Artur and Czarny, Wojciech and Trybulski, Robert and Król, Paweł	Excluded	| RAYYAN-LABELS: A,Abstract reviewed | RAYYAN-EXCLUSION-REASONS: longitudinal,excluded at abstract
141	rayyan-340542946	The association between reactive strength index and reactive strength index modified with approach jump performance	2022	PLoS One	1932-6203	17	2	e0264144	Pleša, J. and Kozinc, Ž and Smajla, D. and Šarabon, N.	Excluded
142	rayyan-340542947	Bilateral Deficit in Countermovement Jump and Its Influence on Linear Sprinting, Jumping, and Change of Direction Ability in Volleyball Players	2022	Front Physiol	1664-042X (Print) 1664-042x	13		768906	Pleša, J. and Kozinc, Ž and Šarabon, N.	Excluded
143	rayyan-340542948	Internal load in male professional volleyball: a systematic review	2022	The Journal of sports medicine and physical fitness	1827-1928				Pisa, Marcel F. and Zecchin, Arthur M. and Gomes, Leonardo G. and Norberto, Matheus S. and Puggina, Enrico F.	Excluded
144	rayyan-340542949	Relationships between Sex and Adaptation to Physical Exercise in Young Athletes: A Pilot Study	2022	Healthcare (Basel, Switzerland)	2227-9032	10	2		Pinto, Gabriella and Militello, Rosamaria and Amoresano, Angela and Modesti, Pietro Amedeo and Modesti, Alessandra and Luti, Simone	Excluded	| RAYYAN-EXCLUSION-REASONS: no reference value
145	rayyan-340542950	Setting Kinematic Parameters That Explain Youth Basketball Behavior: Influence of Relative Age Effect According to Playing Position	2022	Journal of Strength & Conditioning Research	10648011	36	3	820-826	Pino-Ortega, Jose and Gomez-Carmona, Carlos D. and Nakamura, Fabio Y. and Rojas-Valverde, Daniel	Excluded
146	rayyan-340542951	Effect of plyometric training on sprint and change of direction speed in young basketball athletes	2022	Journal of Physical Education & Sport	22478051	22	2	305-310	Pinheiro Paes, Pedro and Fernandes Correia, Gustavo Augusto and De Oliveira Damasceno, Vinicius and Ramalho Lucena, Eduardo Victor and GuimarÃEs Alexandre, Iana and Ramos Da Silva, LaÍS and Dos Santos, Wlaldemir Roberto and De Freitas JÚNior, Carlos Gilberto	Excluded
147	rayyan-340542952	Proprioceptive postural control strategies differ among non-injured athletes	2022	Neuroscience letters	1872-7972	769		136366	Picot, Brice and Rémy-Neris, Olivier and Forestier, Nicolas	Excluded
148	rayyan-340542953	Which Functional Tests and Self-Reported Questionnaires Can Help Clinicians Make Valid Return to Sport Decisions in Patients With Chronic Ankle Instability? A Narrative Review and Expert Opinion	2022	Frontiers in sports and active living	2624-9367	4		902886	Picot, Brice and Hardy, Alexandre and Terrier, Romain and Tassignon, Bruno and Lopes, Ronny and Fourchet, François	Excluded
149	rayyan-340542954	Validity and reliability of video analysis to evaluate ankle proprioceptive reintegration during postural control	2022	Gait & posture	1879-2219	91		155-160	Picot, Brice and Dury, Jeanne and Néron, Guillaume and Samozino, Pierre and Terrier, Romain and Rémy-Neris, Olivier and Forestier, Nicolas	Excluded
150	rayyan-340542955	Jump performance during a season in elite volleyball players	2022	The Journal of sports medicine and physical fitness	1827-1928	62	5	602-608	Piatti, Massimiliano and Ambrosi, Enrico and Dedda, Gabriele and Omeljaniuk, Robert J. and Turati, Marco and Bigoni, Marco and Gaddi, Diego	Excluded	| RAYYAN-EXCLUSION-REASONS: load quantificaition
151	rayyan-340542956	Twelve-Week Game-Based School Intervention Improves Physical Fitness in 12-14-Year-Old Girls	2022	Frontiers in public health	2296-2565	10		831424	Petrušič, Tanja and Trajković, Nebojša and Bogataj, Špela	Excluded
152	rayyan-340542957	Features of self-esteem and level of ambition in athletes of different qualifications	2022	Journal of Physical Education & Sport	22478051	22	3	593-599	Petrovska, Tetiana and Sova, Vladyslava and Voronova, Valentina and Khmelnitska, Irene and Borysova, Olha and Kurdybakha, Oksana	Excluded
153	rayyan-340542958	How physical fitness is evaluated in sitting volleyball players? A scoping review	2022	The Journal of sports medicine and physical fitness	1827-1928				Petrigna, Luca and Petta, Antonina and Giustino, Valerio and Leale, Ignazio and Pillitteri, Guglielmo and Zangla, Daniele and Palma, Antonio and Battaglia, Giuseppe	Excluded
154	rayyan-340542959	Impaired one-legged landing balance in young female athletes with previous ankle sprain: a cross-sectional study	2022	The Journal of sports medicine and physical fitness	1827-1928				Petersen, Astrid K. and Zebis, Mette K. and Lauridsen, Hanne B. and Hölmich, Per and Aagaard, Per and Bencke, Jesper	Excluded
155	rayyan-340542960	The Application of Recovery Strategies in Basketball: A Worldwide Survey	2022	Frontiers in physiology	1664-042X	13		887507	Pernigoni, Marco and Conte, Daniele and Calleja-González, Julio and Boccia, Gennaro and Romagnoli, Marco and Ferioli, Davide	Excluded
156	rayyan-340542961	Post-Activation Performance Enhancement in Sprinters: Effects of Hard Versus Sand Surfaces	2022	Journal of Human Kinetics	16405544	82	1	173-180	Pereira, Lucas A. and Boullosa, Daniel and Moura, Túlio B. M. A. and Mercer, Valter P. and Fernandes, Victor and Bishop, Chris and Loturco, Irineu	Excluded
157	rayyan-340542962	Tibial tubercle avulsion fracture during sport activities in adolescent: a case report	2022	Acta bio-medica : Atenei Parmensis	2531-6745	92		e2021571	Pedrazzini, Alessio and Maserati, Ilaria and Cesaro, Giuseppe and Visigalli, Alberto and Casalini, Daniele and Bertoni, Nicola and Yewo, Simon Henry and Pogliacomi, Francesco	Excluded
158	rayyan-340542963	Strength Abilities and Serve Reception Efficiency of Youth Female Volleyball Players	2022	Applied bionics and biomechanics	1176-2322	2022		4328761	Pawlik, Damian and Dziubek, Wioletta and Rogowski, Łukasz and Struzik, Artur and Rokita, Andrzej	Excluded
159	rayyan-340542964	The Repeated Curve Sprint Test Appears to be an Appropriate Tool for Estimating Anaerobic Fitness in Young Trained Male Futsal Players	2022	Journal of Human Kinetics	16405544	82	1	181-189	Parnow, Abdolhossein and Amani-Shalamzari, Sadegh and Mohr, Magni	Excluded
160	rayyan-340542965	Transcranial Direct Current Stimulation of Motor Cortex Enhances Spike Performances of Professional Female Volleyball Players	2022	J Mot Behav	0022-2895			Jan-13	Park, S. B. and Han, D. H. and Hong, J. and Lee, J. W.	Excluded
161	rayyan-340542966	Transcranial Direct Current Stimulation of Motor Cortex Enhances Spike Performances of Professional Female Volleyball Players	2022	Journal of motor behavior	1940-1027			Jan-13	Park, Seung-Bo and Han, Doug Hyun and Hong, Junggi and Lee, Jea-Woog	Excluded
162	rayyan-340542967	A Physiological-Signal-Based Thermal Sensation Model for Indoor Environment Thermal Comfort Evaluation	2022	Int J Environ Res Public Health	1661-7827 (Print) 1660-4601	19	12		Pao, S. L. and Wu, S. Y. and Liang, J. M. and Huang, I. J. and Guo, L. Y. and Wu, W. L. and Liu, Y. G. and Nian, S. H.	Excluded
163	rayyan-340542968	Relationship of Vertical Jump Performance and Ankle Joint Range of Motion: Effect of Knee Joint Angle and Handedness in Young Adult Handball Players	2022	Sports (2075-4663)	20754663	10	6	N.PAG-N.PAG	Panoutsakopoulos, Vassilios and Kotzamanidou, Mariana C. and Giannakos, Athanasios K. and Kollias, Iraklis A.	Excluded
164	rayyan-340542969	RESISTED PLYOMETRIC EXERCISES INCREASE MUSCLE STRENGTH IN YOUNG BASKETBALL PLAYERS. / LOS EJERCICIOS PLIOMÉTRICOS RESISTIDOS AUMENTAN LA FUERZA MUSCULAR EN JÓVENES JUGADORES DE BALONCESTO	2022	Revista Brasileira de Medicina do Esporte	15178692	28	4	331-336	Pamuk, Omer and Hancı, Erdal and Ucar, Nehir and Hasanlı, Nurlan and Gundogdu, Aliye and Ozkaya, Y. Gul	Excluded
165	rayyan-340542970	Pre-competitive anxiety and autonomic responses in professional U-20 futsal players: Effect of the competition phase and game location	2022	Physiology & behavior	1873-507X	254		113903	Paludo, Ana Carolina and Woodman, Tim and Owen, Julian A. and Rabelo, Felipe N. and Bernacikovà, Martina and Simões, Antonio Carlos	Excluded
166	rayyan-340542971	Residual neuromuscular fatigue influences subsequent on-court activity in basketball	2022	European journal of sport science	1536-7290			01-Aug	Palmer, Jodie A. and Bini, Rodrigo R. and Wundersitz, Daniel W. T. and Kingsley, Michael I. C.	Excluded	| RAYYAN-LABELS: A,Abstract reviewed | RAYYAN-EXCLUSION-REASONS: longitudinal,excluded at abstract,only before trainining,over the course of a season
167	rayyan-340542972	Effects of Postactivation Performance Enhancement on the Vertical Jump in High-Level Volleyball Athletes	2022	Journal of Human Kinetics	16405544	82	1	145-153	P. Berriel, Guilherme and S. Cardoso, Ananda and R. Costa, Rochelle and G. Rosa, Rodrigo and B. Oliveira, Henrique and Fernando M. Kruel, Luiz and A. Peyré-Tartaruga, Leonardo	Excluded
168	rayyan-340542973	Baloncesto y valores para menores hospitalizados. Percepción de las familias y personal sanitario. / Basketball and values for hospitalized minors. Family perception and Health care personnel	2022	Retos: Nuevas Perspectivas de Educación Física, Deporte y Recreación	15791726		44	676-685	Ortega Vila, Gema and Robles Rodríguez, José and Abad Robles, Manuel Tomas and Durán González, Luis Javier and Franco Martín, Jorge and Giménez Fuentes-Guerra, Francisco Javier and Jiménez Sánchez, Ana Concepción	Excluded
169	rayyan-340542974	Assessment of Clinical Effectiveness of BNT162b2 COVID-19 Vaccine in US Adolescents	2022	JAMA Netw Open	2574-3805	5	3	e220935	Oliveira, C. R. and Niccolai, L. M. and Sheikha, H. and Elmansy, L. and Kalinich, C. C. and Grubaugh, N. D. and Shapiro, E. D.	Excluded
170	rayyan-340542975	Evaluation of Body Mass Index and Body Compositions of Elite and Non-Elite Korfball Athletes by Gender: Descriptive-Comparative Study	2022	Turkiye Klinikleri Journal of Sports Sciences	1308-0938	14	1	61-68	OdabaŞ, İlhan and GÜLer, Lale and GÜNay, Ali	Excluded
171	rayyan-340542976	Knee dynamics during take-off and landing in spike jumps performed by volleyball players with patellar tendinopathy	2022	Journal of physical therapy science	0915-5287	34	2	103-109	Obara, Kazuhiro and Chiba, Ryosuke and Takahashi, Mirai and Matsuno, Takeo and Takakusaki, Kaoru	Excluded
172	rayyan-340542977	Effect of Divergent Solar Radiation Exposure With Outdoor Versus Indoor Training in the Heat: Implications for Performance	2022	J Strength Cond Res	1064-8011	36	6	1622-1628	O'Connor, F. K. and Doering, T. M. and Minett, G. M. and Reaburn, P. R. and Bartlett, J. D. and Coffey, V. G.	Excluded
173	rayyan-340542978	Independent community walking after a short protocol of repetitive transcranial magnetic stimulation associated with body weight-support treadmill training in a patient with chronic spinal cord injury: a case report	2022	Physiother Theory Pract	0959-3985	38	6	839-845	Nogueira, F. and Shirahige, L. and Brito, R. and Monte-Silva, K.	Excluded
174	rayyan-340542979	Monitoring Heart Rate Variability and Perceived Well-Being in Brazilian Elite Beach Volleyball Players: A Single-Tournament Pilot Study	2022	Journal of strength and conditioning research	1533-4287	36	6	1708-1714	Nakamura, Fábio Y. and Torres, Vitor Bruno Cavalcanti and da Silva, Leopoldo Sindice and Gantois, Petrus and Andrade, Ana Denise and Ribeiro, André Luiz Berzoti and Brasileiro-Santos, Maria do Socorro and Batista, Gilmário Ricarte	Excluded
175	rayyan-340542980	In-play optimal cooling for outdoor match-play tennis in the heat	2022	Eur J Sport Sci	1536-7290	22	3	326-335	Naito, T. and Nakamura, M. and Muraishi, K. and Eda, N. and Ando, K. and Takemura, A. and Akazawa, N. and Hasegawa, H. and Takahashi, H.	Excluded
176	rayyan-340542981	The Correlation between Psychological Characteristics and Psychomotor Abilities of Junior Handball Players	2022	Children (Basel)	2227-9067 (Print) 2227-9067	9	6		Muntianu, V. A. and Abalașei, B. A. and Nichifor, F. and Dumitru, I. M.	Excluded
177	rayyan-340542982	The Correlation between Psychological Characteristics and Psychomotor Abilities of Junior Handball Players	2022	Children	2227-9067	9	6	767-N.PAG	Muntianu, Vlad-Alexandru and Abalașei, Beatrice-Aurelia and Nichifor, Florin and Dumitru, Iulian-Marius	Excluded
178	rayyan-340542983	Effects of plyometric and whole-body vibration on physical performance in collegiate basketball players: a crossover randomized trial	2022	Scientific reports	2045-2322	12	1	5043	Munshi, Pratyakshi and Khan, Moazzam Hussain and Arora, Nitin Kumar and Nuhmani, Shibili and Anwer, Shahnawaz and Li, Heng and Alghadir, Ahmad H.	Excluded
179	rayyan-340542984	AYUDAS ERGOGÉNICAS EN JUGADORES DE BALONMANO DE COMPETICIÓN. UNA REVISIÓN NARRATIVA. / ERGOGENIC AIDS IN COMPETITIVE HANDBALL PLAYERS: A NARRATIVE REVIEW	2022	Journal of Sport & Health Research	19896239	14	1	01-Dec	Muñoz, A. and Sánchez-Oliver, A. and Rivilla, García and López-Samanes, A. and Del Coso, J.	Excluded
180	rayyan-340542985	Drop jumps improve repeated sprint ability performance in professional basketball players	2022	Biology of Sport	0860-021X	39	1	59-66	Moura Zagatto, Alessandro and Medeiros Dutra, Yago and Claus, Gabriel and de Sousa Malta, Elvis and Araujo Bonetti de Poli, Rodrigo and Motta Pinheiro Brisola, Gabriel and Boullosa, Daniel	Excluded
181	rayyan-340542986	A Systematic Review on Fitness Testing in Adult Male Basketball Players: Tests Adopted, Characteristics Reported and Recommendations for Practice	2022	Sports Medicine	0112-1642	52	7	1491-1532	Morrison, Matthew and Martin, David T. and Talpey, Scott and Scanlan, Aaron T. and Delaney, Jace and Halson, Shona L. and Weakley, Jonathon	Excluded
182	rayyan-340542987	Collegiate male athletes exhibit conditions of the Male Athlete Triad	2022	Applied Physiology, Nutrition & Metabolism	1715-5312	47	3	328-336	Moris, J. M. and Olendorff, S. A. and Zajac, C. M. and Fernandez-del-Valle, M. and Webb, B. L. and Zuercher, J. L. and Smith, B. K. and Tucker, K. R. and Guilford, B. L.	Excluded
183	rayyan-340542988	Transcranial direct current stimulation during a prolonged cognitive task: the effect on cognitive and shooting performances in professional female basketball players	2022	Ergonomics	1366-5847			Jan-14	Moreira, Alexandre and Moscaleski, Luciane and Machado, Daniel Gomes da Silva and Bikson, Marom and Unal, Gozde and Bradley, Paul S. and Cevada, Thais and Silva, Fabiana Tenório Gomes da and Baptista, Abrahão F. and Morya, Edgard and Okano, Alexandre Hideki	Excluded	| RAYYAN-EXCLUSION-REASONS: duplicate
184	rayyan-340542989	Transcranial direct current stimulation during a prolonged cognitive task: the effect on cognitive and shooting performances in professional female basketball players	2022	Ergonomics	0014-0139			Jan-14	Moreira, A. and Moscaleski, L. and Machado, Dgds and Bikson, M. and Unal, G. and Bradley, P. S. and Cevada, T. and Silva, Ftgd and Baptista, A. F. and Morya, E. and Okano, A. H.	Excluded	| RAYYAN-EXCLUSION-REASONS: recovery intervention
185	rayyan-340542990	Effects of Caffeine on Agility Tests on One Women's Collegiate Volleyball Team	2022	Journal of Sports Medicine & Allied Health Sciences: Official Journal of the Ohio Athletic Trainers' Association	23769289	8	1	23-24	Monnier, Sarah and Smith-Goodwin, Erika and Dick, Eric	Excluded
186	rayyan-340542991	Mechanical Differences Between Adolescents and Adults During Two Landing Phases of a Drop Jump Task	2022	Journal of Strength & Conditioning Research	10648011	36	4	1090-1098	Moir, Gavin L. and Munford, Shawn N. and Snyder, Brandon W. and Davis, Shala E.	Excluded
187	rayyan-340542992	Comparison of the Field-Based Intermittent Running Fitness Test 30-15 and the Treadmill Multistage Incremental Test for the Assessment of Cardiorespiratory Fitness in Elite Handball Players	2022	International journal of environmental research and public health	1660-4601	19	6		Mohoric, Uros and Sibila, Marko and Abazovic, Ensar and Jovanovic, Sasa and Paravlic, Armin H.	Excluded
188	rayyan-340542993	The "VARIANT" program in the formation of professional competencies of future volleyball coaches	2022	Journal of Physical Education & Sport	22478051	22	3	614-620	Mischenko, Natal'Ya and Romanova, Elena and Kolokoltsev, Mikhail and Arnst, Nina and Bayankin, Oleg and Kispayev, Tokhtar and Surmilo, Stepan	Excluded
189	rayyan-340542994	Musculoskeletal injuries in basketball players Southern Portugal: Epidemiology and risk factors	2022	Northern clinics of Istanbul	2536-4553	9	1	14-22	Minghelli, Beatriz and Queiroz, Sofa and Sousa, Inês and Trajano, Julia and Graça, Sara and Silva, Vera	Excluded
190	rayyan-340542995	Modulation of Plasma Proteomic Profile by Regular Training in Male and Female Basketball Players: A Preliminary Study	2022	Frontiers in physiology	1664-042X	13		813447	Militello, Rosamaria and Pinto, Gabriella and Illiano, Anna and Luti, Simone and Magherini, Francesca and Amoresano, Angela and Modesti, Pietro Amedeo and Modesti, Alessandra	Excluded	| RAYYAN-LABELS: A,Abstract reviewed,Full-text reviewed,excluded at full text,check for use of reference value | RAYYAN-EXCLUSION-REASONS: no baseline
191	rayyan-340542996	How Do the Habitual Sleep Patterns of Elite Female Basketball and Soccer Athletes Compare With the General Population?	2022	International journal of sports physiology and performance	1555-0273	17	2	234-240	Miles, Kathleen H. and Clark, Brad and Mara, Jocelyn K. and Fowler, Peter M. and Miller, Joanna and Pumpa, Kate L.	Excluded
192	rayyan-340542997	Shot deception in basketball: Gaze and anticipation strategy in defence	2022	Human movement science	1872-7646	84		102975	Meyer, Johannes and Smeeton, Nicholas J. and Fasold, Frowin and Schul, Karsten and Schön, Timo and Klatt, Stefanie	Excluded
193	rayyan-340542998	Shot fakes as an indicator of successful offense in basketball	2022	Human movement science	1872-7646	82		102920	Meyer, Johannes and Fasold, Frowin and Schul, Karsten and Schön, Timo and Klatt, Stefanie	Excluded
194	rayyan-340542999	Effect of Pre-Season Training on Physiological and Biochemical Indices in Basketball Players-A Systematic Review	2022	Sports (Basel)	2075-4663	10	6		Mexis, D. and Nomikos, T. and Kostopoulos, N.	Excluded
195	rayyan-340543000	Effect of Pre-Season Training on Physiological and Biochemical Indices in Basketball Players—A Systematic Review	2022	Sports (2075-4663)	20754663	10	6	N.PAG-N.PAG	Mexis, Dimitrios and Nomikos, Tzortzis and Kostopoulos, Nikolaos	Excluded
196	rayyan-340543001	How Can Learner-Oriented Scaffolding Strategies Be Implemented in Coach Education? A Case Study	2022	Research quarterly for exercise and sport	2168-3824			01-Oct	Mesquita, Isabel and Farias, Cláudio and De Martin Silva, Luciana and Afonso, José and Coutinho, Patrícia	Excluded
197	rayyan-340543002	Effects of 8-Week In-Season Contrast Strength Training Program on Measures of Athletic Performance and Lower-Limb Asymmetry in Male Youth Volleyball Players	2022	International journal of environmental research and public health	1660-4601	19	11		Mesfar, Abdeltif and Hammami, Raouf and Selmi, Walid and Gaied-Chortane, Sabri and Duncan, Michael and Bowman, Thomas G. and Nobari, Hadi and van den Tillaar, Roland	Excluded
198	rayyan-340543003	Understanding 'monitoring' data-the association between measured stressors and athlete responses within a holistic basketball performance framework	2022	PloS one	1932-6203	17	6	e0270409	Mercer, Richard A. J. and Russell, Jennifer L. and McGuigan, Lauren C. and Coutts, Aaron J. and Strack, Donnie S. and McLean, Blake D.	Excluded	| RAYYAN-LABELS: A,Abstract reviewed | RAYYAN-EXCLUSION-REASONS: longitudinal,excluded at abstract
199	rayyan-340543004	Analysis of Basketball Technical Movements Based on Human-Computer Interaction with Deep Learning	2022	Comput Intell Neurosci	1687-5265 (Print)	2022		4247082	Meng, X. H. and Shi, H. Y. and Shang, W. H.	Excluded
200	rayyan-340543005	Analysis of Basketball Technical Movements Based on Human-Computer Interaction with Deep Learning	2022	Computational intelligence and neuroscience	1687-5273	2022		4247082	Meng, Xu-Hong and Shi, Hong-Ying and Shang, Wei-Hong	Excluded
201	rayyan-340543006	Association Between Lower Trapezius Isometric Strength and Y-Balance Test Upper Quarter Performance in College Volleyball Players	2022	Journal of Sport Rehabilitation	1056-6716	31	2	140-145	Mendez-Rebolledo, Guillermo and Cools, Ann M. and Ramirez-Campillo, Rodrigo and Quiroz-Aldea, Elias and Habechian, Fernanda A. P.	Excluded
202	rayyan-340543007	Dynamics of change of high-speed and strengt preparedness of volleyball players under the influence of a set of exercises according to Тabata protocol. / Аліна Мельник, Єжи Скробецький, Тамара Ляхова, Наталія Пащенко, Сергій Лебедєв. Динаміка зміни показників швидкісно-силових здібностей волейбол...	2022	Slobozhanskyi R & Sports Bulletin	19910177		2	47-51	Melnyk, Alina and Skrobecki, Jerzy and Liakhova, Tamara and Pashchenko, Natalya and Lebediev, Serhii	Excluded
203	rayyan-340543008	Age of Early Specialization, Competitive Volume, Injury, and Sleep Habits in Youth Sport: A Preliminary Study of US Youth Basketball	2022	Sports Health: A Multidisciplinary Approach	1941-7381	14	1	30-44	Meisel, Peter L. and DiFiori, John P. and Côté, Jean and Nguyen, Joseph T. and Brenner, Joel S. and Malina, Robert M. and Ryan Iii, Ed and Güllich, Arne and Ryan, Ed, 3rd	Excluded	| RAYYAN-EXCLUSION-REASONS: no reference value
204	rayyan-340543009	Age of Early Specialization, Competitive Volume, Injury, and Sleep Habits in Youth Sport: A Preliminary Study of US Youth Basketball	2022	Sports Health	1941-7381 (Print) 1941-0921	14	1	30-44	Meisel, P. L. and DiFiori, J. P. and Côté, J. and Nguyen, J. T. and Brenner, J. S. and Malina, R. M. and Ryan, E., 3rd and Güllich, A.	Excluded	| RAYYAN-EXCLUSION-REASONS: duplicate
205	rayyan-340543010	Bioelectrical Impedance Vector Analysis Discriminates Aerobic Power in Futsal Players: The Role of Body Composition	2022	Biology	2079-7737	11	4		Matias, Catarina N. and Campa, Francesco and Cerullo, Giuseppe and D'Antona, Giuseppe and Giro, Rita and Faleiro, João and Reis, Joana F. and Monteiro, Cristina P. and Valamatos, Maria J. and Teixeira, Filipe J.	Excluded	| RAYYAN-EXCLUSION-REASONS: not fatigue
206	rayyan-340543011	Challenges and opportunities for the future of recreational boat scrapping: The Spanish case	2022	Mar Pollut Bull	0025-326x	178		113557	Martínez-Vázquez, R. M. and Milán-García, J. and De Pablo Valenciano, J.	Excluded
207	rayyan-340543012	Impact of time-of-day and chronotype on neuromuscular performance in semi-professional female volleyball players	2022	Chronobiology international	1525-6073	39	7	1006-1014	Martín-López, Julio and Sedliak, Milan and Valadés, David and Muñoz, Alejandro and Buffet-García, Jorge and García-Oviedo, Ricardo and Rodríguez-Aragón, Manuel and Pérez-López, Alberto and López-Samanes, Álvaro	Excluded
208	rayyan-340543013	Elite sport hubs during COVID-19: The job demands and resources that exist for athletes	2022	PloS one	1932-6203	17	7	e0269817	Marshall, Samantha and McNeil, Nicola and Seal, Emma Louise and Nicholson, Matthew	Excluded
209	rayyan-340543014	Quantifying technical actions in professional soccer using foot-mounted inertial measurement units	2022	Science & Medicine in Football	24734446	6	2	203-214	Marris, Joshua and Barrett, Steve and Abt, Grant and Towlson, Chris	Excluded
210	rayyan-340543015	Marcadores bioquímicos de estrés oxidativo en jugadoras universitarias de voleibol. Efecto del consumo de Passiflora edulis. / Biochemical markers of oxidative stress in female volleyball players. Effect of consumption of Passiflora edulis	2022	Retos: Nuevas Perspectivas de Educación Física, Deporte y Recreación	15791726		43	603-612	María García-Cardona, Diana and Landázuri, Patricia and Federico Ayala-Zuluaga, Carlos and Restrepo Cortes, Beatriz	Excluded	| RAYYAN-EXCLUSION-REASONS: nutritional supplement
211	rayyan-340543016	Hyperbaric Exposure of Scuba Divers Affects the Urinary Excretion of Nucleic Acid Oxidation Products and Hypoxanthine	2022	Int J Environ Res Public Health	1661-7827 (Print) 1660-4601	19	5		Marchetti, E. and Pigini, D. and Spagnoli, M. and Tranfo, G. and Buonaurio, F. and Sciubba, F. and Giampaoli, O. and Miccheli, A. and Pinto, A. and De Angelis, N. and Fattorini, L.	Excluded
212	rayyan-340543017	A stem-loop RNA RIG-I agonist protects against acute and chronic SARS-CoV-2 infection in mice	2022	J Exp Med	0022-1007 (Print) 0022-1007	219	1		Mao, T. and Israelow, B. and Lucas, C. and Vogels, C. B. F. and Gomez-Calvo, M. L. and Fedorova, O. and Breban, M. I. and Menasche, B. L. and Dong, H. and Linehan, M. and Wilen, C. B. and Landry, M. L. and Grubaugh, N. D. and Pyle, A. M. and Iwasaki, A.	Excluded
213	rayyan-340543018	Adölesan Basketbolcularda Tekrarlı "Counter Movement" Sıçrama Modelli Oluşturulan Nöromusküler Yorgunluğun "Drop" Sıçrama Performansına Etkisinin İncelenmesi: Deneysel Çalışma. / Investigation of the Effect of Neuromuscular Fatigue Created with Repetitive Counter Movement Jump Model on Drop Jump ...	2022	Turkiye Klinikleri Journal of Sports Sciences	13080938	14	2	171-180	Makaraci, Yücel and Pamuk, Ömer and Soslu, Recep	Excluded	| RAYYAN-LABELS: A,foreign language,Abstract reviewed,full-text is in Turkish | RAYYAN-EXCLUSION-REASONS: foreign language | USER-NOTES:
214	rayyan-340543019	Machine Learning for Understanding and Predicting Injuries in Football	2022	Sports Med Open	2199-1170 (Print) 2198-9761	8	1	73	Majumdar, A. and Bakirov, R. and Hodges, D. and Scott, S. and Rees, T.	Excluded
215	rayyan-340543020	Effects of 8 Weeks of Isoinertial vs. Cable-Resistance Training on Motor Skills Performance and Interlimb Asymmetries	2022	Journal of Strength & Conditioning Research	10648011	36	5	1200-1208	Madruga-Parera, Marc and Bishop, Chris and Fort-Vanmeerhaeghe, Azahara and Beato, Marco and Gonzalo-Skok, Oliver and Romero-Rodríguez, Daniel	Excluded
216	rayyan-340543021	Haglund's Deformity as a Cause of Acute Achilles Tendon Rupture: A Case Report	2022	Journal of Foot & Ankle Surgery	1067-2516	61	2	410-413	Madi, Saad and Hillrichs, Bernd	Excluded
217	rayyan-340543022	Severe Acute Respiratory Syndrome Coronavirus 2 Reinfection: A Case Series From a 12-Month Longitudinal Occupational Cohort	2022	Clinical Infectious Diseases	1058-4838	74	9	1682-1685	Mack, Christina D. and Tai, Caroline and Sikka, Robby and Grad, Yonatan H. and Maragakis, Lisa L. and Grubaugh, Nathan D. and Anderson, Deverick J. and Ho, David and Merson, Michael and Samant, Radhika M. and Fauver, Joseph R. and Barrett, James and Sims, Leroy and DiFiori, John	Excluded
218	rayyan-340543023	House Dust Mite Exposure through Human Milk and Dust: What Matters for Child Allergy Risk?	2022	Nutrients	2072-6643	14	10		Macchiaverni, P. and Gehring, U. and Rekima, A. and Wijga, A. H. and Verhasselt, V.	Excluded
219	rayyan-340543024	Posture Monitoring of Basketball Training Based on Intelligent Wearable Device	2022	J Healthc Eng	2040-2295 (Print) 2040-2295	2022		4121104	Ma, Z. and Hao, Q.	Excluded
220	rayyan-340543025	Comparing the Effects of Long-Term vs. Periodic Inclusion of Isometric Strength Training on Strength and Dynamic Performances	2022	Journal of strength and conditioning research	1533-4287				Lum, Danny and Joseph, Ranald and Ong, Keng Y. and Tang, Jei M. and Suchomel, Timothy J.	Excluded
221	rayyan-340543026	AQUATIC RESISTANCE TRAINING REPERCUSSIONS ON THE DYNAMIC STABILITY IN VOLLEYBALL ATHLETES. / REPERCUSIONES DEL ENTRENAMIENTO DE RESISTENCIA ACUÁTICA EN LA ESTABILIDAD DINÁMICA DE LOS ATLETAS DE VOLEIBOL	2022	Revista Brasileira de Medicina do Esporte	15178692	28	6	628-631	Lulu, Cai and Xin, Wang	Excluded
222	rayyan-340543027	Hormonal Responses and Jump Performance Across a Season in Collegiate Women Basketball Players	2022	Women in Sport & Physical Activity Journal	10636161	30	1	18-26	Luebbers, Paul E. and Andre, Matthew J. and Fry, Andrew C. and Olsen, Luke A. and Pfannestiel, Keith B. and Cabarkapa, Dimitrije	Excluded	| RAYYAN-LABELS: A,Abstract reviewed | RAYYAN-EXCLUSION-REASONS: longitudinal,weekly measurement,excluded at abstract
223	rayyan-340543028	Quantification of Respiratory and Muscular Perceived Exertions as Perceived Measures of Internal Loads During Domestic and Overseas Training Camps in Elite Futsal Players	2022	Frontiers in psychology	1664-1078	12		751030	Lu, Yu-Xian and Clemente, Filipe M. and Bezerra, Pedro and Crowley-McHattan, Zachary J. and Cheng, Shih-Chung and Chien, Chia-Hua and Kuo, Cheng-Deng and Chen, Yung-Sheng	Excluded
224	rayyan-340543029	FATIGUE INJURY IN VOLLEYBALL PLAYERS UNDER JUMP RESISTANCE TRAINING. / LESIÓN POR FATIGA EN JUGADORAS DE VOLEIBOL BAJO ENTRENAMIENTO DE RESISTENCIA CON SALTO	2022	Revista Brasileira de Medicina do Esporte	15178692	28	6	686-689	Lu, Yang	Excluded
225	rayyan-340543030	Change of Direction Performance in Elite Players From Different Team Sports	2022	Journal of Strength & Conditioning Research	10648011	36	3	862-866	Loturco, Irineu and Pereira, Lucas A. and Reis, Valter P. and Abad, Cesar C. C. and Freitas, Tomas T. and Azevedo, Paulo H. S. M. and Nimphius, Sophia	Excluded
226	rayyan-340543031	Change of Direction Performance in Elite Players From Different Team Sports	2022	J Strength Cond Res	1064-8011	36	3	862-866	Loturco, I. and Pereira, L. A. and Reis, V. P. and Abad, C. C. C. and Freitas, T. T. and Azevedo, Phsm and Nimphius, S.	Excluded
227	rayyan-340543032	A Self-Powered Wearable Motion Sensor for Monitoring Volleyball Skill and Building Big Sports Data	2022	Biosensors (Basel)	2079-6374	12	2		Liu, W. and Long, Z. and Yang, G. and Xing, L.	Excluded
228	rayyan-340543033	Taking real steps in virtual nature: a randomized blinded trial	2022	Virtual Real	1359-4338 (Print) 1359-4338			Jan-17	Litleskare, S. and Fröhlich, F. and Flaten, O. E. and Haile, A. and Kjøs Johnsen, SÅ and Calogiuri, G.	Excluded
229	rayyan-340543034	Differences in Performance Assessments Conducted Indoors and Outdoors in Professional Cyclists	2022	Int J Sports Physiol Perform	1555-0265			01-Jul	Lipski, E. S. and Spindler, D. J. and Hesselink, M. K. C. and Myers, T. D. and Sanders, D.	Excluded
230	rayyan-340543035	Experts use base rates in real-world sequential decisions	2022	Psychonomic bulletin & review	1531-5320	29	2	660-667	Link, Daniel and Raab, Markus	Excluded
231	rayyan-340543036	TRAINING INTENSITY ADJUSTMENT BY CARDIAC MONITORING IN YOUNG ATHLETES. / AJUSTE DE LA INTENSIDAD EN EL ENTRENAMIENTO MEDIANTE LA MONITORIZACIÓN CARDÍACA EN JÓVENES ATLETAS	2022	Revista Brasileira de Medicina do Esporte	15178692	28	6	840-842	Lin, Hou	Excluded
232	rayyan-340543037	Landing Error Scoring System: Data from Youth Volleyball Players	2022	Data Brief	2352-3409	41		107916	Limroongreungrat, W. and Mawhinney, C. and Kongthongsung, S. and Pitaksathienkul, C.	Excluded
233	rayyan-340543038	Research on Effect of Load Stimulation Change on Heart Rate Variability of Women Volleyball Athletes	2022	Computational intelligence and neuroscience	1687-5273	2022		3917415	Liao, Ludi and Li, Jianying	Excluded	| RAYYAN-LABELS: A,Abstract reviewed,check for reference value | RAYYAN-EXCLUSION-REASONS: longitudinal,relationship study,excluded at abstract
234	rayyan-340543039	Deep Learning Algorithm-Based Target Detection and Fine Localization of Technical Features in Basketball	2022	Computational intelligence and neuroscience	1687-5273	2022		1681657	Li, WenHao and Wu, Yangyang and Lian, BiZhen and Zhang, MingXin	Excluded
235	rayyan-340543040	Subjective Sleep Patterns and Jet Lag Symptoms of Junior Netball Players Prior to and During an International Tournament: A Case Study	2022	International Journal of Sports Physiology & Performance	1555-0265	17	1	137-141	Lever, Jonathon R. and Janse van Rensburg, Dina C. and Jansen van Rensburg, Audrey and Fowler, Peter and Fullagar, Hugh H. K.	Excluded	| RAYYAN-EXCLUSION-REASONS: jet lag intervention
236	rayyan-340543041	Applying augmented feedback in basketball training facilitates improvements in jumping performance	2022	European journal of sport science	1536-7290			01-Jul	Leukel, Christian and Gollhofer, Albert	Excluded
237	rayyan-340543042	Eastward Jet Lag is Associated with Impaired Performance and Game Outcome in the National Basketball Association	2022	Frontiers in physiology	1664-042X	13		892681	Leota, Josh and Hoffman, Daniel and Czeisler, Mark É and Mascaro, Luis and Drummond, Sean P. A. and Anderson, Clare and Rajaratnam, Shantha M. W. and Facer-Childs, Elise R.	Excluded	| RAYYAN-EXCLUSION-REASONS: duplicate
238	rayyan-340543043	Eastward Jet Lag is Associated with Impaired Performance and Game Outcome in the National Basketball Association	2022	Front Physiol	1664-042X (Print) 1664-042x	13		892681	Leota, J. and Hoffman, D. and Czeisler, MÉ and Mascaro, L. and Drummond, S. P. A. and Anderson, C. and Rajaratnam, S. M. W. and Facer-Childs, E. R.	Excluded
239	rayyan-340543044	Responsiveness on metabolic syndrome criteria and hepatic parameters after 12 weeks and 24 weeks of multidisciplinary intervention in overweight adolescents	2022	J Endocrinol Invest	0391-4097	45	4	741-752	Leite, N. and Tadiotto, M. C. and Corazza, P. R. P. and de Menezes Junior, F. J. and Carli, M. E. C. and Milano-Gai, G. E. and Lopes, W. A. and Gaya, A. R. and Brand, C. and Mota, J. and Radominski, R. B.	Excluded
240	rayyan-340543045	Acute Effects of Caffeine on Overall Performance in Basketball Players-A Systematic Review	2022	Nutrients	2072-6643	14	9		Lazić, Anja and Kocić, Miodrag and Trajković, Nebojša and Popa, Cristian and Peyré-Tartaruga, Leonardo Alexandre and Padulo, Johnny	Excluded
241	rayyan-340543046	Effect of shoe modifications on biomechanical changes in basketball: A systematic review	2022	Sports Biomechanics	1476-3141	21	5	577-603	Lam, Wing K. and Kan, Wei H. and Chia, Jingyi S. and Kong, Pui W.	Excluded
242	rayyan-340543047	Psychological Responses to Progressive Exercise Until Voluntary Exhaustion: A Study of Adolescent Male Basketball Players	2022	Perceptual and motor skills	1558-688X	129	3	869-891	Laki, Adam and Ihász, Ferenc and Szabo, Attila	Excluded	| RAYYAN-LABELS: A,Abstract reviewed,Full-text reviewed,check intervention,excluded at full text | RAYYAN-EXCLUSION-REASONS: no sports intervention
243	rayyan-340543048	Influence of sports experience on distribution of pro-saccade reaction time under gap condition	2022	Journal of physiological anthropology	1880-6805	41	1	4	Kunita, Kenji and Fujiwara, Katsuo	Excluded
244	rayyan-340543049	Relations of muscle strength and body mass when performing different vertical jumps	2022	Trends in Sport Sciences	22999590	29	1	19-26	Kukric, Aleksandar and Joksimovic, Marko and Petrovic, Borko and Zlojutro, Nemanja and Dobras, Radenko	Excluded
245	rayyan-340543050	Phase-Specific Predictors of Countermovement Jump Performance That Distinguish Good From Poor Jumpers	2022	Journal of Strength & Conditioning Research	10648011	36	5	1257-1263	Krzyszkowski, John and Chowning, Luke D. and Harry, John R.	Excluded
246	rayyan-340543051	The difference between squat jump and countermovement jump in 770 male and female participants from different sports	2022	European Journal of Sport Science	1746-1391	22	7	985-993	Kozinc, Žiga and Žitnik, Jure and Smajla, Darjan and Šarabon, Nejc	Excluded
247	rayyan-340543052	High-Acceleration Movement, Muscle Damage, and Perceived Exertion in Basketball Games	2022	International Journal of Sports Physiology & Performance	1555-0265	17	1	16-21	Koyama, Takeshi and Rikukawa, Akira and Nagano, Yasuharu and Sasaki, Shogo and Ichikawa, Hiroshi and Hirose, Norikazu	Included	| RAYYAN-LABELS: A,Extracted,Full-text reviewed,RECEIVED FROM LIBRARY
248	rayyan-340543053	Acceleration Profile of High-Intensity Movements in Basketball Games	2022	Journal of strength and conditioning research	1533-4287	36	6	1715-1719	Koyama, Takeshi and Rikukawa, Akira and Nagano, Yasuharu and Sasaki, Shogo and Ichikawa, Hiroshi and Hirose, Norikazu	Excluded
249	rayyan-340543054	Prediction of Service Performance Based on Physical Strength in Elite Junior Tennis Players	2022	Front Psychol	1664-1078 (Print) 1664-1078	13		898224	Koya, N. and Kitamura, T. and Takahashi, H.	Excluded
250	rayyan-340543055	Predictive Value of Technical Throwing Skills on Nomination Status in Youth and Long-Term Career Attainment in Handball	2022	Sports Medicine - Open	2199-1170	8	1	01-Nov	Koopmann, Till and Lath, Franziska and Büsch, Dirk and Schorer, Jörg	Excluded
251	rayyan-340543056	Effect of Box Height on Box Jump Performance in Elite Female Handball Players	2022	Journal of strength and conditioning research	1533-4287	36	2	508-512	Koefoed, Nikolaj and Dam, Sebastian and Kersting, Uwe Gustav	Excluded
252	rayyan-340543057	LİFE KİNETİK EGZERSİZLERİNİN 12-13 YAŞ VOLEYBOLCULARDA TEKNİK, ÇABUKLUK VE REAKSİYON BECERİLERİNE ETKİSİ. / THE EFFECT OF LIFE KINETIC EXERCISES ON TECHNIQUE, QUICKNESS AND REACTION SKILLS IN VOLLEYBALL PLAYERS AGED 12-13	2022	Journal of Physical Education & Sports Science / Beden Egitimi ve Spor Bilimleri Dergisi	1309386X	16	1	53-66	KocaoĞLu, Yağmur and Kaplan, Turgut and Arslan, Gizem	Excluded
253	rayyan-340543058	Cognitions That Support Concussion Reporting in Collegiate Athletes: An Analysis of a Worksheet Activity	2022	Health Education & Behavior	1090-1981	49	3	548-559	Kneavel, Meredith and Ernst, William	Excluded
254	rayyan-340543059	Functional and morphological changes in shoulder girdle muscles after repeated climbing exercise	2022	Res Sports Med	1543-8627			Jan-15	Klich, S. and Madeleine, P. and Ficek, K. and Sommer, K. and Fernández-de-Las-Peñas, C. and Michener, L. A. and Kawczyński, A.	Excluded
255	rayyan-340543060	Force-length-velocity behavior and muscle-specific joint moment contributions during countermovement and squat jumps	2022	Computer methods in biomechanics and biomedical engineering	1476-8259	25	6	688-697	Kipp, Kristof and Kim, Hoon	Excluded
256	rayyan-340543061	Heart rate as a proxy for estimating oxygen consumption rates in loggerhead turtles (Caretta caretta)	2022	Biol Open	2046-6390	11	3		Kinoshita, C. and Saito, A. and Sakamoto, K. Q. and Niizuma, Y. and Sato, K.	Excluded
257	rayyan-340543062	Nutrition and indoor cycling: a cross-sectional analysis of carbohydrate intake for online racing and training	2022	Br J Nutr	0007-1145	127	8	1204-1213	King, A. J. and Hall, R. C.	Excluded
258	rayyan-340543063	Cerebral Cortex Changes in Basketball Players	2022	Journal of Korean medical science	1598-6357	37	11	e86	Kim, Ji Hyun and Park, Jin Woo and Tae, Woo Suk and Rhyu, Im Joo	Excluded
259	rayyan-340543064	Stress Reaction and Fractures	2022	StatPearls					Kiel, J. and Kaiser, K.	Excluded
260	rayyan-340543065	The hypothalamic-pituitary-adrenal axis activity in archers: cortisol release, stress, anxiety and success	2022	J Sports Med Phys Fitness	0022-4707	62	1	139-148	Kayacan, Y. and Derebasi, D. G. and Ucar, C. and Ozgocer, T. and Yildiz, S.	Excluded
261	rayyan-340543066	Impact of Warm-Up on Muscle Temperature and Athletic Performance	2022	Research quarterly for exercise and sport	2168-3824			01-Jun	Kapnia, Areti Κ and Dallas, Constantinos N. and Gerodimos, Vassilis and Flouris, Andreas D.	Excluded
262	rayyan-340543067	Impact of Warm-Up on Muscle Temperature and Athletic Performance	2022	Res Q Exerc Sport	0270-1367			01-Jun	Kapnia, AΚ and Dallas, C. N. and Gerodimos, V. and Flouris, A. D.	Excluded	| RAYYAN-EXCLUSION-REASONS: duplicate
263	rayyan-340543068	Weekly Fluctuations in Salivary Hormone Responses and Their Relationships With Load and Well-Being in Semiprofessional, Male Basketball Players During a Congested In-Season Phase	2022	International Journal of Sports Physiology & Performance	1555-0265	17	2	263-269	Kamarauskas, Paulius and Lukonaitienė, Inga and Scanlan, Aaron T. and Ferioli, Davide and Paulauskas, Henrikas and Conte, Daniele	Excluded	| RAYYAN-LABELS: A,Abstract reviewed | RAYYAN-EXCLUSION-REASONS: longitudinal,excluded at abstract,assessed week-to-week changes
264	rayyan-340543069	"Fantasy Points" associated with Professional Athlete Performance after Lumbar Discectomy or Microdiscectomy	2022	Spartan medical research journal	2474-7629	7	1	30766	Kajy, Marvin and Higginbotham, Devan O. and Ball, Guy and Vaidya, Rahul	Excluded
265	rayyan-340543070	Acute Effect of Caffeine-Based Multi-Ingredient Supplement on Reactive Agility and Jump Height in Recreational Handball Players	2022	Nutrients	2072-6643	14	8	N.PAG-N.PAG	Kaczka, Piotr and Maciejczyk, Marcin and Batra, Amit and Tabęcka-Łonczyńska, Anna and Strzała, Marek	Excluded
266	rayyan-340543071	Indoor air pollution effects on pediatric asthma are submicron aerosol particle-dependent	2022	Eur J Pediatr	0340-6199	181	6	2469-2480	Juskiene, I. and Prokopciuk, N. and Franck, U. and Valiulis, A. and Valskys, V. and Mesceriakova, V. and Kvedariene, V. and Valiulyte, I. and Poluzioroviene, E. and Sauliene, I. and Valiulis, A.	Excluded
267	rayyan-340543072	EFFECT OF AIR ENDURANCE TRAINING ON ATHLETE'S LOWER LIMB EXPLOSIVE STRENGTH. / EFECTO DEL ENTRENAMIENTO DE RESISTENCIA DEL AIRE EN LA FUERZA EXPLOSIVA DE LOS MIEMBROS INFERIORES DEL ATLETA	2022	Revista Brasileira de Medicina do Esporte	15178692	28	5	513-516	Juewen, Hou and Tielu, Li	Excluded
268	rayyan-340543073	Pediatric Abusive Head Trauma	2022	StatPearls					Joyce, T. and Gossman, W. and Huecker, M. R.	Excluded
269	rayyan-340543074	CARDIOVASCULAR RESPONSE OF ATHLETES UNDER DIFFERENT TRAINING CONDITIONS. / RESPUESTA CARDIOVASCULAR DE ATLETAS EN DIFERENTES CONDICIONES DE ENTRENAMIENTO	2022	Revista Brasileira de Medicina do Esporte	15178692	28	1	34-36	Jiyan, Chen	Excluded	| RAYYAN-LABELS: A,Abstract reviewed,Full-text reviewed,excluded at full text,check for use of reference value | RAYYAN-EXCLUSION-REASONS: bruce test,no sports intervention
270	rayyan-340543075	Carbon dioxide effects on daytime sleepiness and EEG signal: A combinational approach using classical frequentist and Bayesian analyses	2022	Indoor Air	0905-6947	32	6	e13055	Jin, R. N. and Inada, H. and Négyesi, J. and Ito, D. and Nagatomi, R.	Excluded
271	rayyan-340543076	A Validation Study of Heart Rate Variability Index in Monitoring Basketball Training Load	2022	Front Physiol	1664-042X (Print) 1664-042x	13		881927	Jin, N. and Tian, J. and Li, Y. and Mi, J.	Excluded	| RAYYAN-EXCLUSION-REASONS: training load quantification
272	rayyan-340543077	The Application of Biomechanics Combined with Human Body Structure in Volleyball Technical Analysis	2022	Computational intelligence and neuroscience	1687-5273	2022		5287538	Jiang, Wei and Zhao, Kai	Excluded
273	rayyan-340543078	Shoe Bending Stiffness Influence on Lower Extremity Energetics in Consecutive Jump Take-Off	2022	Appl Bionics Biomech	1176-2322 (Print) 1176-2322	2022		5165781	Jia, S. W. and Yang, F. and Wang, Y. and Guo, T. and Lam, W. K.	Excluded
274	rayyan-340543079	Influence of metatarsophalangeal joint stiffness on take-off performances and lower-limb biomechanics in jump manoeuvres	2022	J Sports Sci	0264-0414	40	6	638-645	Jia, S. W. and Lam, W. K. and Huang, Z. and Baker, J. S. and Ugbolue, U. C. and Gu, Y.	Excluded
275	rayyan-340543080	Shoe Bending Stiffness Influence on Lower Extremity Energetics in Consecutive Jump Take-Off	2022	Applied bionics and biomechanics	1176-2322	2022		5165781	Jia, Sheng-Wei and Yang, Fan and Wang, Yi and Guo, Tongtong and Lam, Wing-Kai	Excluded
276	rayyan-340543081	Influence of metatarsophalangeal joint stiffness on take-off performances and lower-limb biomechanics in jump manoeuvres	2022	Journal of sports sciences	1466-447X	40	6	638-645	Jia, Sheng-Wei and Lam, Wing-Kai and Huang, Zhiguan and Baker, Julien S. and Ugbolue, Ukadike C. and Gu, Yaodong	Excluded
277	rayyan-340543082	Perceptions of risk of SARS-CoV-2 transmission in social and educational activities by infectious diseases and general pediatric healthcare providers, a pre-vaccine risk perception cross-sectional survey	2022	PLoS One	1932-6203	17	2	e0263767	Janowski, A. B. and Polgreen, P. M. and Beekmann, S. E. and Newland, J. G.	Excluded
278	rayyan-340543083	Specific Physical Ability Prediction in Youth Basketball Players According to Playing Position	2022	Int J Environ Res Public Health	1661-7827 (Print) 1660-4601	19	2		Ivanović, J. and Kukić, F. and Greco, G. and Koropanovski, N. and Jakovljević, S. and Dopsaj, M.	Excluded
279	rayyan-340543084	RELACIÓN ENTRE EL ESFUERZO PERCIBIDO Y LOS CAMBIOS ANTROPOMETRICOS Y FISICOS DURANTE UNA PRETEMPORADA DE JUGADORES DE BALONCESTO EN SILLA DE RUEDAS: ESTUDIO PILOTO. / Relationship between rate perceived exertion and anthropometric and physical changes in wheelchair basketball	2022	E-balonmano.com: Journal of Sports Science / Revista de Ciencias del Deporte	18857019	18	1	45-54	Iturricastillo Urteaga, Aitor and Fuentes Azpiroz, Maite and Cortazar, Miren and Granados-Domínguez, Cristina	Excluded
280	rayyan-340543085	Influence of upper-limb muscle strength on the repeated change of direction ability in international-level wheelchair basketball players	2022	Research in Sports Medicine	1543-8627	30	4	383-399	Iturricastillo, Aitor and Garcia-Tabar, Ibai and Reina, Raul and Garcia-Fresneda, Adrian and Carmona, Gerard and Perez-Tejero, Javier and Yanci, Javier	Excluded
281	rayyan-340543086	The influence of recovery period following a pre-load stimulus on physical performance measures in handball players	2022	PloS one	1932-6203	17	3	e0249969	Ishak, Asmadi and Wong, Fui Yen and Seurot, Antoine and Cocking, Scott and Pullinger, Samuel Andrew	Excluded	| RAYYAN-EXCLUSION-REASONS: PAP
282	rayyan-340543087	Interday Reliability of a Testing Battery to Assess Lateral Symmetry and Performance in Well-Trained Volleyball Players	2022	Journal of strength and conditioning research	1533-4287	36	4	895-901	Iglesias-Caamaño, Mario and Álvarez-Yates, Tania and Carballo-López, Javier and Cuba-Dorado, Alba and García-García, Oscar	Excluded
283	rayyan-340543088	Individualization of Intensity Thresholds on External Workload Demands in Women's Basketball by K-Means Clustering: Differences Based on the Competitive Level	2022	Sensors (Basel, Switzerland)	1424-8220	22	1		Ibáñez, Sergio J. and Gómez-Carmona, Carlos D. and Mancha-Triguero, David	Excluded
284	rayyan-340543089	Relationship Between External and Internal Load Measures in Youth Beach Handball	2022	International Journal of Sports Physiology & Performance	1555-0265	17	2	256-262	Iannaccone, Alice and Fusco, Andrea and Skarbalius, Antanas and Kniubaite, Audinga and Cortis, Cristina and Conte, Daniele	Excluded
285	rayyan-340543090	NOTATIONAL ANALYSIS OF BEACH HANDBALL	2022	Human Movement	17323991	23	1	69-79	Iannaccone, Alice and Fusco, Andrea and Conte, Daniele and Cortis, Cristina	Excluded
286	rayyan-340543091	Varying Degrees of Perception-Action Coupling and Anticipation in Handball Goalkeeping	2022	Journal of Motor Behavior	00222895	54	4	391-400	Huesmann, Kim and Loffing, Florian and Büsch, Dirk and Schorer, Jörg and Hagemann, Norbert	Excluded
287	rayyan-340543092	Epidemiology of NCAA Track and Field Injuries From 2010 to 2014	2022	Orthop J Sports Med	2325-9671 (Print) 2325-9671	10	1	23259671211068079	Hopkins, C. and Williams, J. and Rauh, M. J. and Zhang, L.	Excluded
288	rayyan-340543093	Kinect and Few-Shot Technology-Based Simulation of Physical Fitness and Health Training Model for Basketball Players in Plateau Area	2022	Computational intelligence and neuroscience	1687-5273	2022		2256522	Hong, Xijun	Excluded
289	rayyan-340543094	The Impact of Recovery Time on Performance in Division I Collegiate Beach Volleyball Players	2022	Journal of strength and conditioning research	1533-4287	36	3	667-673	Holtgeerts, Rebecca N. and Gann, Joshua and Jung, Hyun Chul and Hey, William	Excluded	Beach volleyball
290	rayyan-340543095	Differences in Decision-Making Behavior Between Elite and Amateur Team-Handball Players in a Near-Game Test Situation	2022	Frontiers in psychology	1664-1078	13		854208	Hinz, Matthias and Lehmann, Nico and Aye, Norman and Melcher, Kevin and Tolentino-Castro, J. Walter and Wagner, Herbert and Taubert, Marco	Excluded
291	rayyan-340543096	Vitamin D supplementation and body composition changes in collegiate basketball players: a 12-week randomized control trial	2022	Journal of the International Society of Sports Nutrition	1550-2783	19	1	34-48	Hew-Butler, Tamara and Aprik, Carrie and Byrd, Brigid and Sabourin, Jordan and VanSumeren, Matthew and Smith-Hale, Valerie and Blow, Andrew	Excluded	| RAYYAN-EXCLUSION-REASONS: nutritional supplement
292	rayyan-340543097	Possibilities for teaching the technical conceptual knowledge of handball in a didactic unit based on Sport Education. / Posibilidades para la enseñanza de los conocimientos técnicos conceptuales del balonmano en una unidad didáctica basada en la Educación Deportiva	2022	Retos: Nuevas Perspectivas de Educación Física, Deporte y Recreación	15791726		44	395-404	Henrique Servilha de Lucca, Mateus and Moreto Impolcetto, Fernanda and Ginciene, Guy	Excluded
293	rayyan-340543098	The development of a HAMstring InjuRy (HAMIR) index to mitigate injury risk through innovative imaging, biomechanics, and data analytics: protocol for an observational cohort study	2022	BMC Sports Sci Med Rehabil	2052-1847 (Print) 2052-1847	14	1	128	Heiderscheit, B. C. and Blemker, S. S. and Opar, D. and Stiffler-Joachim, M. R. and Bedi, A. and Hart, J. and Mortensen, B. and Kliethermes, S. A.	Excluded
294	rayyan-340543099	Comparing the effect of a simulated defender and dual-task on lower limb coordination and variability during a side-cut in basketball players with and without anterior cruciate ligament injury	2022	Journal of biomechanics	1873-2380	133		110965	Heidarnia, Ebrahim and Letafatkar, Amir and Khaleghi-Tazji, Mehdi and Grooms, Dustin R.	Excluded
295	rayyan-340543100	Acute Medial Ankle Pain in a 17-Yr-Old Basketball Player	2022	American Journal of Physical Medicine & Rehabilitation	08949115	101	7	e110-e111	Hasley, Ike B. and Robinson, David M. and Payne, Jeffrey M. and Johnson, Adam C.	Excluded
296	rayyan-340543101	Low-Pass Filter Effects on Metrics of Countermovement Vertical Jump Performance	2022	Journal of Strength & Conditioning Research	10648011	36	5	1459-1467	Harry, John R. and Blinch, Jarrod and Barker, Leland A. and Krzyszkowski, John and Chowning, Luke	Excluded
297	rayyan-340543102	Biomechanical features of drop vertical jump are different among various sporting activities	2022	BMC musculoskeletal disorders	1471-2474	23	1	331	Harato, Kengo and Morishige, Yutaro and Kobayashi, Shu and Niki, Yasuo and Nagura, Takeo	Excluded
298	rayyan-340543103	CORE STRENGTH TRAINING INFLUENCES BASKETBALL PLAYERS' BODY. / LA INFLUENCIA DEL ENTRENAMIENTO DE LA FUERZA CENTRAL EN EL CUERPO DE LOS JUGADORES DE BALONCESTO	2022	Revista Brasileira de Medicina do Esporte	15178692	28	6	654-657	Haoyang, Li	Excluded
299	rayyan-340543104	Heat Acclimation with or without Normobaric Hypoxia Exposure Leads to Similar Improvements in Endurance Performance in the Heat	2022	Sports (Basel)	2075-4663	10	5		Hanson, E. D. and Cooke, M. B. and Anderson, M. J. and Gerber, T. and Danaher, J. A. and Stathis, C. G.	Excluded
300	rayyan-340543105	Kinematics of the Final Approach and Take-Off Phases in World-Class Men and Women Pole Vaulters	2022	Front Sports Act Living	2624-9367	4		835659	Hanley, B. and Gravestock, H. J. and Hopkinson, M. and Paradisis, G. P. and Merlino, S. and Bissas, A.	Excluded
301	rayyan-340543106	Speed Improves With Eccentric Hamstring Training in Athletes of Different Maturity Status	2022	Pediatric Exercise Science	0899-8493	34	2	99-107	Hammami, Raouf and Gene-Morales, Javier and Nebigh, Ammar and Rebai, Haithem and Colado, Juan C.	Excluded
302	rayyan-340543107	An eight-weeks resistance training programme with elastic band increases some performance-related parameters in pubertal male volleyball players	2022	Biology of Sport	0860-021X	39	1	219-226	Hammami, Raouf and Gene-Morales, Javier and Abed, Fathi and Selmi, Mohamed Amin and Moran, Jason and Colado, Juan C. and Rebai, Hait Hem	Excluded
303	rayyan-340543108	Effects of supplemental jump and sprint exercise training on sand on athletic performance of male U17 handball players	2022	International Journal of Sports Science & Coaching	17479541	17	2	376-384	Hammami, Mehrez and Gaamouri, Nawel and Ramirez-Campillo, Rodrigo and Aloui, Gaith and Shephard, Roy J. and Hill, Lee and Knechtle, Beat and Chelly, Mohamed Souhaiel	Excluded
304	rayyan-340543109	Does gluteus medius muscle strength affect balance and jumping performance in elite female handball players?	2022	Science & Sports	07651597	37	2	151.e1-151.e7	Haksever, B. and Micoogullari, M. and Soylu, C. and Baltaci, Y. G.	Excluded	| RAYYAN-EXCLUSION-REASONS: no reference value
305	rayyan-340543110	Quadriceps strength asymmetry as predictor of ankle sprain in male volleyball players	2022	The Journal of sports medicine and physical fitness	1827-1928	62	6	822-829	Hadzic, Vedran and Sattler, Tine and Pori, Primož and Veselko, Matjaž and Dervišević, Edvin and Šarabon, Nejc and Marković, Goran	Excluded
306	rayyan-340543111	Physical and physiological demands according to gender, playing positions, and match outcomes in youth basketball players. / Demandas físicas y fisiológicas según género, posiciones de juego y resultados del partido en jugadores de baloncesto juveniles	2022	RICYDE. Revista Internacional de Ciencias del Deporte	18853137	18	67	15-28	Gutiérrez-Vargas, Randall and Pino-Ortega, José and Ugalde-Ramírez, Alexis and Sánchez-Ureña, Braulio and Blanco-Romero, Luis and Trejos-Montoya, José and Gutiérrez-Vargas, Juan Carlos and Rojas-Valverde, Daniel	Excluded
307	rayyan-340543112	Investigation of the relationship between vertical jump and core performance on competition shooting performance in elite female basketball players	2022	Journal of Physical Education & Sport	22478051	22	4	948-954	GÜR, Serdar and Soyal, Mehmet and DoĞAn, ÖZgÜR	Excluded
308	rayyan-340543113	COMPARISON OF MENTAL ROTATION AND REACTION TIME PERFORMANCES IN DEAF ATHLETES AND NON-ATHLETES. / SPOR YAPAN VE YAPMAYAN İŞİTME ENGELLİLERİN MENTAL ROTASYON VE REAKSİYON ZAMANI PERFORMANSLARININ KARŞILAŞTIRILMASI	2022	Journal of Physical Education & Sports Sciences / Ankara Üniversitesi Beden Egitimi ve Spor Yüksekokulu SPORMETRE Beden Eitimi ve Spor Bilimleri Dergisi	1304284X	20	2	126-137	Güngör, Ali Kamil and Şahin, Şenay	Excluded
309	rayyan-340543114	Does predicted age at peak height velocity explain physical performance in U13-15 basketball female players?	2022	BMC sports science, medicine & rehabilitation	2052-1847	14	1	21	Gryko, Karol and Adamczyk, Jakub Grzegorz and Kopiczko, Anna and Calvo, Jorge Lorenzo and Calvo, Alberto Lorenzo and Mikołajec, Kazimierz	Excluded
310	rayyan-340543115	Does predicted age at peak height velocity explain physical performance in U13–15 basketball female players?	2022	BMC Sports Science, Medicine & Rehabilitation	20521847	14	1	Jan-13	Gryko, Karol and Adamczyk, Jakub Grzegorz and Kopiczko, Anna and Calvo, Jorge Lorenzo and Calvo, Alberto Lorenzo and Mikołajec, Kazimierz	Excluded
311	rayyan-340543116	Characteristics of Official Wheelchair Basketball Games in Hot and Temperate Conditions	2022	International journal of environmental research and public health	1660-4601	19	3		Grossmann, Fabian and Flueck, Joelle Leonie and Roelands, Bart and Meeusen, Romain and Mason, Barry and Perret, Claudio	Excluded
312	rayyan-340543117	Effects of Direction-Specific Training Interventions on Physical Performance and Inter-Limb Asymmetries	2022	International journal of environmental research and public health	1660-4601	19	3		Gonzalo-Skok, Oliver and Sánchez-Sabaté, Jorge and Tous-Fajardo, Julio and Mendez-Villanueva, Alberto and Bishop, Chris and Piedrafita, Eduardo	Excluded
313	rayyan-340543118	Characterization and sex-related differences in the multi-location external workload profile of semiprofessional basketball players. A cross-sectional study	2022	European journal of sport science	1536-7290			01-Nov	Gómez-Carmona, Carlos D. and Mancha-Triguero, David and Pino-Ortega, Jose and Ibáñez, Sergio J.	Excluded
314	rayyan-340543119	Effects of a Postural Exercise Program on Vertical Jump Height in Young Female Volleyball Players with Knee Valgus	2022	International journal of environmental research and public health	1660-4601	19	7		Giustino, Valerio and Messina, Giuseppe and Patti, Antonino and Padua, Elvira and Zangla, Daniele and Drid, Patrik and Battaglia, Giuseppe and Palma, Antonio and Bianco, Antonino	Excluded
315	rayyan-340543120	Relationship between different training impulses (TRIMP) in university handball athletes	2022	Journal of Physical Education & Sport	22478051	22	2	297-304	Girasol, Carlos Eduardo and Ronquim, Cesar ValÉRio and Papoti, Marcelo and Alfredo, DamiÃO Miranda Ngonga and Sapalo, AndrÉ TimÓTeo and De Oliveira Guirro, Elaine Caldeira and De Jesus Guirro, Rinaldo Roberto	Excluded	| RAYYAN-EXCLUSION-REASONS: non-sports specific intervention
316	rayyan-340543121	Monitoring Internal and External Load During Volleyball Competition	2022	Int J Sports Physiol Perform	1555-0265	17	4	640-645	Gielen, J. and Mehuys, E. and Berckmans, D. and Meeusen, R. and Aerts, J. M.	Excluded
317	rayyan-340543122	Monitoring Internal and External Load During Volleyball Competition	2022	International Journal of Sports Physiology & Performance	1555-0265	17	4	640-645	Gielen, Jasper and Mehuys, Elise and Berckmans, Daniel and Meeusen, Romain and Aerts, Jean-Marie	Excluded	| RAYYAN-EXCLUSION-REASONS: duplicate
318	rayyan-340543123	Drop Jumping on Sand Is Characterized by Lower Power, Higher Rate of Force Development and Larger Knee Joint Range of Motion	2022	Journal of Functional Morphology & Kinesiology		7	1	17-N.PAG	Giatsis, George and Panoutsakopoulos, Vassilios and Kollias, Iraklis A.	Excluded
319	rayyan-340543124	When the going gets tough, what happens to quiet eye? The role of time pressure and performance pressure during basketball free throws	2022	Psychology of Sport & Exercise	1469-0292	58		N.PAG-N.PAG	Giancamilli, Francesco and Galli, Federica and Chirico, Andrea and Fegatelli, Dario and Mallia, Luca and Palombi, Tommaso and Cordone, Susanna and Alivernini, Fabio and Mandolesi, Laura and Lucidi, Fabio	Excluded
320	rayyan-340543125	Level of Agreement, Reliability, and Minimal Detectable Change of the Musclelab TM Laser Speed Device on Force-Velocity-Power Sprint Profiles in Division II Collegiate Athletes	2022	Sports (Basel, Switzerland)	2075-4663	10	4		Ghigiarelli, Jamie J. and Ferrara, Keith J. and Poblete, Kevin M. and Valle, Carl F. and Gonzalez, Adam M. and Sell, Katie M.	Excluded	| RAYYAN-EXCLUSION-REASONS: duplicate
321	rayyan-340543126	Level of Agreement, Reliability, and Minimal Detectable Change of the Musclelab TM Laser Speed Device on Force–Velocity–Power Sprint Profiles in Division II Collegiate Athletes	2022	Sports (2075-4663)	20754663	10	4	N.PAG-N.PAG	Ghigiarelli, Jamie J. and Ferrara, Keith J. and Poblete, Kevin M. and Valle, Carl F. and Gonzalez, Adam M. and Sell, Katie M.	Excluded
322	rayyan-340543127	The effect of music on short-term exercise performance during the different menstrual cycle phases in female handball players	2022	Research in Sports Medicine	1543-8627	30	1	50-60	Ghazel, Nourhen and Souissi, Amine and Chtourou, Hamdi and Aloui, Ghaith and Souissi, Nizar	Excluded
323	rayyan-340543128	Effects of observing real, animated and combined model on learning cognitive and motor levels of basketball jump shot in children	2022	Biomedical Human Kinetics	20802234	14	1	54-60	Ghavami, Akbar and Samadi, Hossein and Dana, Amir and Ghorbani, Saeed	Excluded
324	rayyan-340543129	The Influence of Relaxing and Self-Selected Stimulating Music on Vertical Jump Performance in Male Volleyball Players	2022	International Journal of Exercise Science	1939795X	15	6	15-24	Gavanda, S. and Hosang, T. J. and Grasser, J. and Wagener, S. and SÖNmez, N. and Kayser, I. and Knicker, A. J.	Excluded
325	rayyan-340543130	Initial Maximum Push-Rim Propulsion and Sprint Performance in Elite Women's Wheelchair Basketball: Differences Between Players' Functional Classification	2022	International journal of sports physiology and performance	1555-0273			01-Sep	García-Fresneda, Adrián and Carmona, Gerard and Yanci, Javier and Iturricastillo, Aitor	Excluded
326	rayyan-340543131	Are Subjective Intensities Indicators of Player Load and Heart Rate in Physical Education?	2022	Healthcare (Basel)	2227-9032 (Print) 2227-9032	10	3		García-Ceberino, J. M. and Gamero, M. G. and Ibáñez, S. J. and Feu, S.	Excluded
327	rayyan-340543132	Impact of Basketball Match on the Pre-Competitive Anxiety and HRV of Youth Female Players	2022	Int J Environ Res Public Health	1661-7827 (Print) 1660-4601	19	13		García-Ceberino, J. M. and Fuentes-García, J. P. and Villafaina, S.	Included	| RAYYAN-LABELS: A,Extracted,Abstract reviewed,Full-text reviewed
328	rayyan-340543133	Comparison of landing kinematics and kinetics between experienced and novice volleyball players during block and spike jumps	2022	BMC Sports Science, Medicine & Rehabilitation	20521847	14	1	01-Sep	Garcia, Sébastien and Delattre, N. and Berton, E. and Divrechy, G. and Rao, G.	Excluded
329	rayyan-340543134	Differences in the Most Demanding Scenarios of Basketball Match-Play between Game Quarters and Playing Positions in Professional Players	2022	Montenegrin Journal of Sports Science & Medicine	18008755	11	1	15-28	García, Franc and Salazar, Hugo and Fox, Jordan L.	Excluded
330	rayyan-340543135	EFECTOS DE UN PROTOCOLO DE ENTRENAMIENTO DE FUERZA CON AUTOCARGAS Y PLIOMETRÍA SOBRE EL RENDIMIENTO FÍSICO EN BALONMANO: CATEGORÍA DE PRIMERA NACIONAL FEMENINA. / Effects of a Strength Training Protocol with Self-loading and Plyometry on Handball Physical Performance: First National Female Category	2022	E-balonmano.com: Journal of Sports Science / Revista de Ciencias del Deporte	18857019	18	2	83-92	García, Diego Soto and Cruz, Jorge Díaz and Bautista, Iker Javier and Martín, Isidoro Martínez	Excluded
331	rayyan-340543136	On-court evaluation of selected key indicators of fitness among elite basketball players	2022	The Journal of sports medicine and physical fitness	1827-1928	62	1	39-46	Gandomkar, Amin and Eslami, Mansour and Yousefpour, Rohollah and Fayyaz Movaghar, Afshin	Excluded
332	rayyan-340543137	Reliability and validity of an indoor local positioning system for measuring external load in ice hockey players	2022	Eur J Sport Sci	1536-7290			01-Aug	Gamble, A. S. D. and Bigg, J. L. and Pignanelli, C. and Nyman, D. L. E. and Burr, J. F. and Spriet, L. L.	Excluded
333	rayyan-340543138	A Comparison of the Two-Minute Walk Test (2MWT) and Comprehensive High-level Activity Mobility Predictor (CHAMP) in People with a Leg Prosthesis	2022	Clin Rehabil	0269-2155	36	5	703-712	Gailey, R. S. and Gaunaurd, I. and Morgan, S. J. and Kristal, A. and Balkman, G. S. and Newton, E. M. and Palomo, J. J. and Shay, K. M. and Salem, R. and Hafner, B. J.	Excluded
334	rayyan-340543139	Playing surface traction influences movement strategies during a sidestep cutting task in futsal: implications for ankle performance and sprain injury risk	2022	Sports Biomechanics	1476-3141	21	4	380-390	Frias Bocanegra, Jose M. and Fong, Daniel T. P.	Excluded
335	rayyan-340543140	Change-of-Direction Ability, Linear Sprint Speed, and Sprint Momentum in Elite Female Athletes: Differences Between Three Different Team Sports	2022	Journal of Strength & Conditioning Research	10648011	36	1	262-267	Freitas, Tomás T. and Pereira, Lucas A. and Alcaraz, Pedro E. and Comyns, Thomas M. and Azevedo, Paulo H. S. M. and Loturco, Irineu	Excluded
336	rayyan-340543141	Change-of-Direction Ability, Linear Sprint Speed, and Sprint Momentum in Elite Female Athletes: Differences Between Three Different Team Sports	2022	J Strength Cond Res	1064-8011	36	1	262-267	Freitas, T. T. and Pereira, L. A. and Alcaraz, P. E. and Comyns, T. M. and Azevedo, Phsm and Loturco, I.	Excluded
337	rayyan-340543142	Are acute player workloads associated with in-game performance in basketball?	2022	Biology of Sport	0860-021X	39	1	95-100	Fox, Jordan L. and Stanton, Robert and O'Grady, Cody J. and Teramoto, Masaru and Sargent, Charli and Scanlan, Aaron T.	Excluded	| RAYYAN-EXCLUSION-REASONS: no fatigue measurement
338	rayyan-340543143	Brain Stimulation Over the Motion-Sensitive Midtemporal Area Reduces Deleterious Effects of Mental Fatigue on Perceptual-Cognitive Skills in Basketball Players	2022	J Sport Exerc Psychol	0895-2779			Jan-14	Fortes, L. S. and Ferreira, M. E. C. and Faro, H. and Penna, E. M. and Almeida, S. S.	Excluded	| RAYYAN-EXCLUSION-REASONS: recovery intervention
339	rayyan-340543144	Relationship between Performance and Inter-Limb Asymmetries Using Flywheel Resistance Device in Elite Youth Female Basketball Players	2022	Biology (Basel)	2079-7737 (Print) 2079-7737	11	6		Fort-Vanmeerhaeghe, A. and Benet-Vigo, A. and Montalvo, A. and Arboix, A. and Buscà, B. and Arboix-Alió, J.	Excluded
340	rayyan-340543145	Volleyball-Specific Skills and Cognitive Functions Can Discriminate Players of Different Competitive Levels	2022	Journal of strength and conditioning research	1533-4287	36	3	813-819	Formenti, Damiano and Trecroci, Athos and Duca, Marco and Vanoni, Marta and Ciovati, Miriam and Rossi, Alessio and Alberti, Giampietro	Excluded
341	rayyan-340543146	Shoulder Strength and Upper Body Field Performance Tests in Young Female Handball and Volleyball Athletes: Are There Differences Between Sports?	2022	Journal of Sport Rehabilitation	1056-6716	31	2	191-198	Forgiarini Saccol, Michele and Garcia Zanca, Gisele and Oliveira Machado, Rafaela and Pinto Teixeira, Lilian and Löbell, Rose and Cools, Ann and Bolli Mota, Carlos	Excluded
342	rayyan-340543147	Differences in Specific Power Performance among Playing Positions in Top Level Female Handball	2022	Sport Mont	14517485	20	1	109-113	Foretic, Nikola and Pavlinovic, Vladimir and Spasic, Miodrag	Excluded
343	rayyan-340543148	Analysis of the associations between Salivary cortisol-, alpha-amylase-, and testosterone-responsiveness with the physical contact nature of team handball: a preliminary analysis	2022	J Sports Med Phys Fitness	0022-4707				Foretić, N. and Nikolovski, Z. and Marić, D. and Perić, R. and Sekulić, D.	Included	| RAYYAN-LABELS: A,Extracted,Abstract reviewed,Full-text reviewed
344	rayyan-340543149	Effect of ball inclusion on jump performance in soccer players: a biomechanical approach	2022	Science & Medicine in Football	24734446	6	2	241-247	Fílter, Alberto and Olivares Jabalera, Jesús and Molina-Molina, Alejandro and Suárez-Arrones, Luis and Robles-Rodríguez, José and Dos'Santos, Thomas and Loturco, Irineu and Requena, Bernardo and Santalla, Alfredo	Excluded
345	rayyan-340543150	Does caffeine ingestion affect the lower-body post-activation performance enhancement in female volleyball players?	2022	BMC Sports Science, Medicine & Rehabilitation	20521847	14	1	01-Aug	Filip-Stachnik, Aleksandra and Spieszny, Michał and Stanisz, Lidia and Krzysztofik, Michał	Excluded
346	rayyan-340543151	Physiological Responses and Technical-Tactical Performance of Youth Basketball Players: A Brief Comparison between 3x3 and 5x5 Basketball	2022	Journal of sports science & medicine	1303-2968	21	2	332-340	Figueira, Bruno and Mateus, Nuno and Esteves, Pedro and Dadelienė, Rūta and Paulauskas, Rūtenis	Excluded	| RAYYAN-LABELS: A,Abstract reviewed,Full-text reviewed,excluded at full text,check for reference value | RAYYAN-EXCLUSION-REASONS: no baseline
347	rayyan-340543152	The effect of a core training program on jump performance in female handball players. / Efecto de un programa de entrenamiento del core en la capacidad de salto de jugadoras de balonmano	2022	Revista Andaluza de Medicina del Deporte	18887546	15	1	22-28	Ferri-Caruana, A. and Pardo-Ibañez, A. and Cano-Garrido, A. and Cabeza-Ruiz, R.	Excluded
348	rayyan-340543153	ISOMETRIC KNEE TORQUE, QUADRICEPS-HAMSTRINGS RATIO, AND JUMPING PARAMETERS IN BRAZILIAN SOCCER PLAYERS OF DIFFERENT AGE CATEGORIES	2022	Human Movement	17323991	23	3	81-91	Ferreira, Isabella and Dos Santos, Jefferson and Souza, Matheus and Teixeira, Anderson and Barbosa, Augusto and Nakamura, FÁBio and Barbosa, Alexandre	Excluded
349	rayyan-340543154	On-Court Change of Direction Test: An Effective Approach to Assess COD Performance in Badminton Players	2022	Journal of Human Kinetics	16405544	82	1	155-164	Fernandez-Fernandez, Jaime and Loturco, Irineu and Hernández-Davó, Jose Luis and Nakamura, Fabio Y. and García-Tormo, Vicente and Álvarez-Dacal, Francisco and Martinez-Maseda, Jonathan and García-López, Juan	Excluded
350	rayyan-340543155	Physical fitness and throwing speed in U13 versus U15 male handball players	2022	BMC sports science, medicine & rehabilitation	2052-1847	14	1	113	Fernandez-Fernandez, Jaime and Granacher, Urs and Martinez-Martin, Isidoro and Garcia-Tormo, Vicente and Herrero-Molleda, Alba and Barbado, David and Garcia-Lopez, Juan	Excluded
351	rayyan-340543156	Fan Cooling Improves Submaximal Exercise Capacity in an Indoor Thermoneutral Environment	2022	Res Q Exerc Sport	0270-1367			01-Jul	Fernandez, A. and Wimer, G. S. and Culver, M. N. and Flatt, A. A. and Grosicki, G. J.	Excluded
352	rayyan-340543157	Match activity profile and heart rate responses of top-level soccer referees during Brazilian National First and Second Division and regional championships	2022	Science & medicine in football	2473-4446				Fernandes da Silva, Juliano and Teixeira, Anderson Santiago and De Carvalho, Jolmerson and do Nascimento Salvador, Paulo and Castagna, Carlo and Ventura, Arthur Pereira and Segundo, José Francisco de Sousa Neto and Guglielmo, Luiz Guilherme Antonacci and De Lucas, Ricardo Dantas	Excluded
353	rayyan-340543158	Match activity profile and heart rate responses of top-level soccer referees during Brazilian National First and Second Division and regional championships	2022	Sci Med Footb	2473-3938				Fernandes da Silva, J. and Teixeira, A. S. and De Carvalho, J. and do Nascimento Salvador, P. and Castagna, C. and Ventura, A. P. and Segundo, Jfsn and Guglielmo, L. G. A. and De Lucas, R. D.	Excluded
354	rayyan-340543159	Technical-Tactical Demands of 3 × 3 International Basketball Games According to Game Outcome, Player Sex, and Competition Phase	2022	Journal of strength and conditioning research	1533-4287				Ferioli, Davide and Conte, Daniele and Scanlan, Aaron T. and Vaquera, Alejandro	Excluded
355	rayyan-340543160	Profiling the kicking and handballing accuracy of female Australian football players across five competition levels	2022	Sci Med Footb	2473-3938	6	1	72-81	Farley, J. B. and Woods, C. T. and Keogh, J. W. L. and Milne, N.	Excluded
356	rayyan-340543161	Secular growth trend characteristics of the body structure in Hungarian athlete boys	2022	Anthropol Anz	0003-5548 (Print) 0003-5548	79	1	23-32	Farkas, A. and Szmodis, M.	Excluded
357	rayyan-340543162	Associations between bio-motor ability, endocrine markers and hand-specific anthropometrics in elite female futsal players: a pilot study	2022	BMC Sports Science, Medicine & Rehabilitation	20521847	14	1	01-Aug	Farhani, Farid and Arazi, Hamid and Mirzaei, Mohammad and Nobari, Hadi and Mainer-Pardos, Elena and Chamari, Imen Moussa and Baker, Julien S. and Pérez-Gómez, Jorge and Chamari, Karim	Excluded	| RAYYAN-EXCLUSION-REASONS: correlation study,no reference value
358	rayyan-340543163	MUSCULOARTICULAR EVALUATION OF THE HYDROTHERAPY EFFECTS ON BASKETBALL PLAYERS POST-TRAINING RECOVERY. / EVALUACIÓN MUSCULO-ARTICULAR DE LOS EFECTOS DE LA HIDROTERAPIA EN LA RECUPERACIÓN POST-ENTRENAMIENTO EN JUGADORES DE BALONCESTO	2022	Revista Brasileira de Medicina do Esporte	15178692	28	5	420-423	Fan, He	Excluded	| RAYYAN-EXCLUSION-REASONS: recovery intervention
359	rayyan-340543164	Effect of Strength vs. Plyometric Training upon Change of Direction Performance in Young Female Handball Players	2022	International journal of environmental research and public health	1660-4601	19	11		Falch, Hallvard Nygaard and Haugen, Markus Estifanos and Kristiansen, Eirik Lindset and van den Tillaar, Roland	Excluded
360	rayyan-340543165	Time-of-day effects in physical performances and psychological responses in young elite male handball players	2022	Biological Rhythm Research	09291016	53	8	1261-1272	Essid, Sana and Cherif, Moncef and Chtourou, Hamdi and Souissi, Nizar	Excluded	| RAYYAN-EXCLUSION-REASONS: no reference value prior to participation
361	rayyan-340543166	The Effect of Shoulder Injury Prevention Program on Shoulder Isokinetic Strength in Young Male Volleyball Players	2022	Research in Sports Medicine	1543-8627	30	2	203-214	Eshghi, Saeed and Zarei, Mostafa and Abbasi, Hamed and Alizadeh, Shahab	Excluded
362	rayyan-340543167	A Glimpse of the Sports Nutrition Awareness in Spanish Basketball Players	2022	Nutrients	2072-6643	14	1	27	Escribano-Ott, Ignacio and Mielgo-Ayuso, Juan and Calleja-González, Julio	Excluded
363	rayyan-340543168	Ergo-Nutritional Intervention in Basketball: A Systematic Review	2022	Nutrients	2072-6643	14	3		Escribano-Ott, Ignacio and Calleja-González, Julio and Mielgo-Ayuso, Juan	Excluded
364	rayyan-340543169	Correlación entre potencia y resistencia en jugadores de fútbol sala de Boyacá. / Relation between power and resistance in professional futsal players	2022	Actividad Fisica & Deporte		8	1	01-Sep	Enrique Perilla-Sáenz, Nelson and Javier Pirazán-Rodríguez, Milton	Excluded
365	rayyan-340543170	The "SHRed Injuries Basketball" Neuromuscular Training Warm-up Program Reduces Ankle and Knee Injury Rates by 36% in Youth Basketball	2022	Journal of Orthopaedic & Sports Physical Therapy	01906011	52	1	40-48	Emery, Carolyn A. and Owoeye, Oluwatoyosi B. A. and RÄIsÄNen, Anu M. and Befus, Kimberley and Hubkarao, Tate and Palacios-Derflingher, L. U. Z. and Pasanen, Kati	Excluded
366	rayyan-340543171	The "SHRed Injuries Basketball" Neuromuscular Training Warm-up Program Reduces Ankle and Knee Injury Rates by 36% in Youth Basketball	2022	The Journal of orthopaedic and sports physical therapy	1938-1344	52	1	40-48	Emery, Carolyn A. and Owoeye, Oluwatoyosi B. A. and Räisänen, Anu M. and Befus, Kimberley and Hubkarao, Tate and Palacios-Derflingher, Luz and Pasanen, Kati	Excluded
367	rayyan-340543172	Health-related quality of life, motivational regulation and Basic Psychological Need Satisfaction in Education Outside the Classroom: an explorative longitudinal pilot study	2022	BMC Public Health	1471-2458	22	1	49	Ellinger, J. and Mess, F. and Blaschke, S. and Mall, C.	Excluded
368	rayyan-340543173	Effects of face masks on performance and cardiorespiratory response in well-trained athletes	2022	Clinical research in cardiology : official journal of the German Cardiac Society	1861-0692	111	3	264-271	Egger, Florian and Blumenauer, Dominic and Fischer, Patrick and Venhorst, Andreas and Kulenthiran, Saarraaken and Bewarder, Yvonne and Zimmer, Angela and Böhm, Michael and Meyer, Tim and Mahfoud, Felix	Excluded
369	rayyan-340543174	Influence of sidestepping expertise and core stability on knee joint loading during change of direction	2022	Journal of Sports Sciences	0264-0414	40	9	959-967	Duchene, Youri and Gauchard, Gérome C. and Mornieux, Guillaume	Excluded
370	rayyan-340543175	The SAFEST review: a mixed methods systematic review of shock-absorbing flooring for fall-related injury prevention	2022	BMC Geriatr	1471-2318	22	1	32	Drahota, A. and Felix, L. M. and Raftery, J. and Keenan, B. E. and Lachance, C. C. and Mackey, D. C. and Markham, C. and Laing, A. C.	Excluded
371	rayyan-340543176	Caffeine Ingestion Affects Performance in Different Parts of a Novel Multidirectional High-Intensity Intermittent Exercise in Futsal Athletes	2022	Journal of the American Nutrition Association	27697061	41	2	149-156	dos Santos Bezerra, Gerdiel John and Silva Gomes, Emmanuel Damasceno and Correia-Oliveira, Carlos Rafaell	Excluded
372	rayyan-340543177	ANALYSIS OF DRIBBLING-DISTANCE COVERAGE PERFORMED BY FUTSAL ATHLETES INDONESIAN FUTSAL LEAGUE 2021. / ANÁLISIS SOBRE LA DISTANCIA DE COBERTURA DEL REGATEO REALIZADO POR LOS ATLETAS DE FÚTBOL DE SALÓN DE LA LIGA INDONESIA DE FUTSAL 2021	2022	Revista Brasileira de Medicina do Esporte	15178692	28	5	440-445	Doewes, Rumi Iqbal and Elumalai, Gunathevan and Azmi, Siti Hartini	Excluded
373	rayyan-340543178	Sensitivity of the novel two-point force-velocity model: an assessment of leg muscle mechanical capacities	2022	Sports biomechanics	1752-6116	21	7	796-809	Djuric, Sasa and Cuk, Ivan	Excluded
374	rayyan-340543179	Influence of non-scorer floater and numerical superiority on novices' tactical behaviour and skill efficacy during basketball small-sided games	2022	International Journal of Sports Science & Coaching	17479541	17	1	37-45	Diniz, Laura Beatriz Faleiro and Bredt, Sarah da Glória Teles and Praça, Gibson Moreira	Excluded
375	rayyan-340543180	Diferencias entre el modelo técnico-tradicional y el modelo comprensivo en la motivación y compromiso de jóvenes deportistas: un estudio transversal. / Differences between the technical-traditional model and the Teaching Games for Understanding model on motivation and commitment of young athletes...	2022	Retos: Nuevas Perspectivas de Educación Física, Deporte y Recreación	15791726		44	421-432	Diloy-Peña, Sergio and Sevil-Serrano, Javier and Abós, Ángel and Sanz-Remacha, María and García-González, Luis	Excluded
376	rayyan-340543181	Electrochemical monitoring of bronchial inflammation in pediatric athletes: A prospective study	2022	Exp Ther Med	1792-0981 (Print) 1792-0981	23	2	180	Diaconu, R. and Dumitrescu, F. and Stoica, L. and Diaconu, C. and Dobrescu, M. A. and Glodeanu, A. D. and Ionescu, M. and Mavritsakis, N. and Stoica, D.	Excluded
377	rayyan-340543182	Electrochemical monitoring of bronchial inflammation in pediatric athletes: A prospective study	2022	Experimental and therapeutic medicine	1792-1015	23	2	180	Diaconu, Radu and Dumitrescu, Florentina and Stoica, Loredana and Diaconu, Carmen and Dobrescu, Mihaela-Amelia and Glodeanu, Adina-Dorina and Ionescu, Mihaela and Mavritsakis, Nikolaos and Stoica, Doru	Excluded	| RAYYAN-EXCLUSION-REASONS: duplicate
378	rayyan-340543183	The feasibility, safety, and efficacy of upper limb garment-integrated blood flow restriction training in healthy adults	2022	Pilot Feasibility Stud	2055-5784 (Print) 2055-5784	8	1	34	Dhokia, B. and Mabin, E. O. and Bradley, W. J. and Neal, B. S.	Excluded
379	rayyan-340543184	The impact of pendular model on decision-making and tactical-technical performance of U18 male volleyball players	2022	International Journal of Sports Science & Coaching	17479541	17	4	792-803	de Oliveira Castro, Henrique and Praça, Gibson M. and Mesquita, Isabel M. R. and Afonso, José and De Conti Teixeira Costa, Gustavo and Moreno, Maria Perla and Morales, Juan C. P. and Greco, Pablo J.	Excluded
380	rayyan-340543185	Personalized machine learning approach to injury monitoring in elite volleyball players	2022	Eur J Sport Sci	1536-7290	22	4	511-520	de Leeuw, A. W. and van der Zwaard, S. and van Baar, R. and Knobbe, A.	Excluded
381	rayyan-340543186	Personalized machine learning approach to injury monitoring in elite volleyball players	2022	European Journal of Sport Science	1746-1391	22	4	511-520	de Leeuw, Arie-Willem and van der Zwaard, Stephan and van Baar, Rick and Knobbe, Arno	Excluded
382	rayyan-340543187	In-Season Nutrition Strategies and Recovery Modalities to Enhance Recovery for Basketball Players: A Narrative Review	2022	Sports medicine (Auckland, N.Z.)	1179-2035	52	5	971-993	Davis, Jon K. and Oikawa, Sara Y. and Halson, Shona and Stephens, Jessica and O'Riordan, Shane and Luhrs, Kevin and Sopena, Bridget and Baker, Lindsay B.	Excluded
383	rayyan-340543188	Physiological parameters and the use of compression stockings in individuals with spinal cord injuries: a scoping review	2022	Spinal Cord	1362-4393	60	2	115-121	Da Rocha Rodrigues, S. F. and Priego Quesada, J. I. and Batista Rufino, L. H. and Barbosa Filho, V. and Rossato, M.	Excluded
384	rayyan-340543189	Effects of Eccentric vs. Concentric Sports on Blood Muscular Damage Markers in Male Professional Players	2022	Biology	2079-7737	11	3		Córdova-Martínez, Alfredo and Caballero-García, Alberto and Bello, Hugo J. and Perez-Valdecantos, Daniel and Roche, Enrique	Excluded	| RAYYAN-LABELS: A,Abstract reviewed | RAYYAN-EXCLUSION-REASONS: longitudinal,excluded at abstract,end of training phases
385	rayyan-340543190	Effects of the Type of Sports Practice on the Executive Functions of Schoolchildren	2022	International journal of environmental research and public health	1660-4601	19	7		Contreras-Osorio, Falonn and Guzmán-Guzmán, Iris Paola and Cerda-Vega, Enrique and Chirosa-Ríos, Luis and Ramírez-Campillo, Rodrigo and Campos-Jara, Christian	Excluded
386	rayyan-340543191	Development of a High-Power Capacity Open Source Electrical Stimulation System to Enhance Research into FES-Assisted Devices: Validation of FES Cycling	2022	Sensors (Basel)	1424-8220	22	2		Coelho-Magalhães, T. and Fachin-Martins, E. and Silva, A. and Azevedo Coste, C. and Resende-Martins, H.	Excluded
387	rayyan-340543192	Effect of an acute exercise on early responses of iron and iron regulatory proteins in young female basketball players	2022	BMC Sports Science, Medicine & Rehabilitation	20521847	14	1	Jan-13	Cichoń, Justyna and Ostapiuk-Karolczuk, Joanna and Cieślicka, Mirosława and Dziewiecka, Hanna and Marcinkiewicz, Anita and Tafil-Klawe, Małgorzata and Basta, Piotr and Maciejewski, Dariusz and Skarpańska-Stejnborn, Anna	Excluded	| RAYYAN-EXCLUSION-REASONS: non-sports specific intervention
388	rayyan-340543193	HEART RATE REACTION OF BASKETBALL PLAYERS UNDER ENDURANCE TRAINING. / ALTERACIÓN DE LA FRECUENCIA CARDÍACA DE JUGADORES DE BÁSQUET EN ENTRENAMIENTO DE RESISTENCIA	2022	Revista Brasileira de Medicina do Esporte	15178692	28	3	210-212	Chuanmin, Wang	Excluded	| RAYYAN-LABELS: A,Abstract reviewed,Full-text reviewed,check intervention,excluded at full text | RAYYAN-EXCLUSION-REASONS: longitudinal,8-week training
389	rayyan-340543194	Continuous Lactate Monitoring System Based on Percutaneous Microneedle Array	2022	Sensors (Basel)	1424-8220	22	4		Chien, M. N. and Fan, S. H. and Huang, C. H. and Wu, C. C. and Huang, J. T.	Excluded
390	rayyan-340543195	Impact of dribbling on spatiotemporal and kinetic parameters in wheelchair basketball athletes	2022	Clinical biomechanics (Bristol, Avon)	1879-1271	91		105545	Chénier, Félix and Alberca, Ilona and Marquis, Etienne and Gagnon, Dany H. and Faupin, Arnaud	Excluded
391	rayyan-340543196	Interpreting the tilt-and-torsion method to express shoulder joint kinematics	2022	Clinical Biomechanics	0268-0033	92		N.PAG-N.PAG	Chénier, Félix and Alberca, Ilona and Faupin, Arnaud and Gagnon, Dany H.	Excluded
392	rayyan-340543197	Relationships between perceived measures of internal load and wellness status during overseas futsal training camps	2022	PLoS One	1932-6203	17	4	e0267227	Chen, Y. S. and Clemente, F. M. and Pagaduan, J. C. and Crowley-McHattan, Z. J. and Lu, Y. X. and Chien, C. H. and Bezerra, P. and Chiu, Y. W. and Kuo, C. D.	Excluded	| RAYYAN-LABELS: A,Abstract reviewed,Full-text reviewed,excluded at full text | RAYYAN-EXCLUSION-REASONS: longitudinal,Compared camp to camp scores
393	rayyan-340543198	Training-Associated Superior Visuomotor Integration Performance in Elite Badminton Players after Adjusting for Cardiovascular Fitness	2022	Int J Environ Res Public Health	1661-7827 (Print) 1660-4601	19	1		Chen, Y. L. and Hsu, J. H. and Tai, D. H. and Yao, Z. F.	Excluded
394	rayyan-340543199	Relationships between perceived measures of internal load and wellness status during overseas futsal training camps	2022	PloS one	1932-6203	17	4	e0267227	Chen, Yung-Sheng and Clemente, Filipe Manuel and Pagaduan, Jeffrey Cayaban and Crowley-McHattan, Zachary J. and Lu, Yu-Xian and Chien, Chia-Hua and Bezerra, Pedro and Chiu, Yi-Wen and Kuo, Cheng-Deng	Excluded	| RAYYAN-EXCLUSION-REASONS: duplicate
395	rayyan-340543200	Altered effective connectivity between lateral occipital cortex and superior parietal lobule contributes to manipulability-related modulation of the Ebbinghaus illusion	2022	Cortex; a journal devoted to the study of the nervous system and behavior	1973-8102	147		194-205	Chen, Lihong and Zhu, Shengnan and Feng, Bengang and Zhang, Xue and Jiang, Yi	Excluded
396	rayyan-340543201	Effects of Interactive Music Tempo with Heart Rate Feedback on Physio-Psychological Responses of Basketball Players	2022	Int J Environ Res Public Health	1661-7827 (Print) 1660-4601	19	8		Chen, C. C. and Chen, Y. and Tang, L. C. and Chieng, W. H.	Excluded
397	rayyan-340543202	Effects of Interactive Music Tempo with Heart Rate Feedback on Physio-Psychological Responses of Basketball Players	2022	International journal of environmental research and public health	1660-4601	19	8		Chen, Chung-Chiang and Chen, Yi and Tang, Li-Chuan and Chieng, Wei-Hua	Excluded	| RAYYAN-EXCLUSION-REASONS: duplicate
398	rayyan-340543203	Consequences of Patellar Tendinopathy on Isokinetic Knee Strength and Jumps in Professional Volleyball Players	2022	Sensors (Basel, Switzerland)	1424-8220	22	9		Chantrelle, Marie and Menu, Pierre and Gernigon, Marie and Louguet, Bastien and Dauty, Marc and Fouasson-Chailloux, Alban	Excluded
399	rayyan-340543204	SCIENTIFIC TRAINING OF ATHLETES' CORE STRENGTH IN COMPETITIVE SPORTS. / ENTRENAMIENTO CIENTÍFICO DE LA FUERZA DEL CORE DE ATLETAS EN DEPORTE COMPETITIVO	2022	Revista Brasileira de Medicina do Esporte	15178692	28	3	238-241	Changfeng, Ning	Excluded
400	rayyan-340543205	The adaptations in muscle architecture following whole body vibration training	2022	Journal of musculoskeletal & neuronal interactions	1108-7161	22	2	193-202	Celik, Eylem and Findikoglu, Gulin and Ozdemir Kart, Sevgi and Akkaya, Nuray and Ertan, Hayri	Excluded
401	rayyan-340543206	Range of motion and muscle function on shoulder joints of young handball athletes	2022	Journal of Back & Musculoskeletal Rehabilitation	1053-8127	35	1	161-167	Ceballos-Laita, Luis and Pérez-Manzano, Alberto and Mingo-Gómez, Teresa and Hernando-Garijo, Ignacio and Medrano-De-La-Fuente, Ricardo and Estébanez-de-Miguel, Elena and Jiménez-del-Barrio, Sandra	Excluded
402	rayyan-340543207	Application of Tactics in Technical and Tactical Analysis of Table Tennis Mixed Doubles Based on Artificial Intelligence Graph Theory Model	2022	Journal of environmental and public health	1687-9813	2022		6543953	Cao, Yecheng and Peng, Yan and Shen, Zhaoxin and Chen, Hui and Peng, Bo and Xuanfei, Yan	Excluded
403	rayyan-340543208	Mental Fatigue and Basketball Performance: A Systematic Review	2022	Frontiers in psychology	1664-1078	12		819081	Cao, Shudian and Geok, Soh Kim and Roslan, Samsilah and Sun, He and Lam, Soh Kim and Qian, Shaowen	Excluded
404	rayyan-340543209	Mindfulness-Based Interventions for the Recovery of Mental Fatigue: A Systematic Review	2022	International journal of environmental research and public health	1660-4601	19	13		Cao, Shudian and Geok, Soh Kim and Roslan, Samsilah and Qian, Shaowen and Sun, He and Lam, Soh Kim and Liu, Jia	Excluded
405	rayyan-340543210	Effects of 24-week basketball programme on body composition and functional fitness on adults with Down syndrome	2022	Journal of intellectual disability research : JIDR	1365-2788				Cai, W. and Baek, S. S.	Excluded
406	rayyan-340543211	Simulated Game-Based Ice Hockey Match Design (Scrimmage) Elicits Greater Intensity in External Load Parameters Compared With Official Matches	2022	Frontiers in sports and active living	2624-9367	4		822127	Byrkjedal, Per Thomas and Luteberget, Live Steinnes and Bjørnsen, Thomas and Ivarsson, Andreas and Spencer, Matt	Excluded
407	rayyan-340543212	Menstrual Cycle: The Importance of Both the Phases and the Transitions Between Phases on Training and Performance	2022	Sports Med	0112-1642 (Print) 0112-1642	52	7	1457-1460	Bruinvels, G. and Hackney, A. C. and Pedlar, C. R.	Excluded
408	rayyan-340543213	Understanding load in netball - An analysis of multiple seasons, phases, and teams	2022	PloS one	1932-6203	17	4	e0266830	Bruce, Lyndell and Bardzinski, Tanisha and Dwyer, Dan	Excluded
409	rayyan-340543214	Recommendations for daytime, evening, and nighttime indoor light exposure to best support physiology, sleep, and wakefulness in healthy adults	2022	PLoS Biol	1544-9173 (Print) 1544-9173	20	3	e3001571	Brown, T. M. and Brainard, G. C. and Cajochen, C. and Czeisler, C. A. and Hanifin, J. P. and Lockley, S. W. and Lucas, R. J. and Münch, M. and O'Hagan, J. B. and Peirson, S. N. and Price, L. L. A. and Roenneberg, T. and Schlangen, L. J. M. and Skene, D. J. and Spitschan, M. and Vetter, C. and Zee, P. C. and Wright, K. P., Jr.	Excluded
410	rayyan-340543215	Alterations in shoulder kinematics are associated with shoulder pain during wheelchair propulsion sprints	2022	Scandinavian Journal of Medicine & Science in Sports	0905-7188	32	8	1213-1223	Briley, Simon J. and Vegter, Riemer J. K. and Goosey‐Tolfrey, Victoria L. and Mason, Barry S	Excluded
411	rayyan-340543216	Alterations in shoulder kinematics are associated with shoulder pain during wheelchair propulsion sprints	2022	Scand J Med Sci Sports	0905-7188	32	8	1213-1223	Briley, S. J. and Vegter, R. J. K. and Goosey-Tolfrey, V. L. and Mason, B. S.	Excluded
412	rayyan-340543217	Can caffeine supplementation reverse the impact of time of day on cognitive and short-term high intensity performances in young female handball players?	2022	Chronobiology international	1525-6073	39	8	1144-1155	Bougrine, Houda and Cherif, Moncef and Chtourou, Hamdi and Souissi, Nizar	Excluded
413	rayyan-340543218	Short-term in-season ballistic training improves power, muscle volume and throwing velocity in junior handball players. A randomized control trial	2022	Biology of Sport	0860-021X	39	2	415-426	Bouagina, Rachid and Padulo, Johnny and Fray, Akram and Larion, Alin and Abidi, Hatem and Chtara, Mokhtar and Chelly, Mohamed Souhail and Khalifa, Riadh	Excluded	| RAYYAN-EXCLUSION-REASONS: specific physical training intervention
414	rayyan-340543219	Molecular Hydrogen Mitigates Performance Decrement during Repeated Sprints in Professional Soccer Players	2022	Nutrients	2072-6643	14	3		Botek, M. and Khanna, D. and Krejčí, J. and Valenta, M. and McKune, A. and Sládečková, B. and Klimešová, I.	Excluded
415	rayyan-340543220	Agility training in volleyball	2022	J Sports Med Phys Fitness	0022-4707	62	1	56-64	Bonato, M. and MC, D. E. Capitani and Banfi, G.	Excluded
416	rayyan-340543221	Agility training in volleyball	2022	The Journal of sports medicine and physical fitness	1827-1928	62	1	56-64	Bonato, Matteo and De Capitani, Maria C. and Banfi, Giuseppe	Excluded
417	rayyan-340543222	Cognitive Factors in Elite Handball: Do Players' Positions Determine their Cognitive Processes?	2022	Journal of Human Kinetics	16405544	82	1	213-221	Blecharz, Jan and Wrześniewski, Krzysztof and Siekańska, Małgorzata and Ambroży, Tadeusz and Spieszny, Michał	Excluded
418	rayyan-340543223	High versus low motivating music on intermittent fitness and agility in young well-trained basketball players	2022	International Journal of Sport & Exercise Psychology	1612-197X	20	3	777-793	Blasco-Lafarga, Cristina and Ricart, Borja and Cordellat, Ana and Roldán, Ainoa and Navarro-Roncal, Carlos and Monteagudo, Pablo	Excluded
419	rayyan-340543224	Jump and Change of Direction Speed Asymmetry Using Smartphone Apps: Between-Session Consistency and Associations With Physical Performance	2022	Journal of strength and conditioning research	1533-4287	36	4	927-934	Bishop, Chris and Perez-Higueras Rubio, Mario and Gullon, Igor Lopez and Maloney, Sean and Balsalobre-Fernandez, Carlos	Excluded
420	rayyan-340543225	Acute physiological and perceptual responses to a netball specific training session in professional female netball players	2022	PloS one	1932-6203	17	2	e0263772	Birdsey, Laurence P. and Weston, Matthew and Russell, Mark and Johnston, Michael and Cook, Christian J. and Kilduff, Liam P.	Included	| RAYYAN-LABELS: A,Extracted,Abstract reviewed,Full-text reviewed
421	rayyan-340543226	The neuromuscular, physiological, endocrine and perceptual responses to different training session orders in international female netball players	2022	European journal of sport science	1536-7290	22	3	314-325	Birdsey, Laurence P. and Weston, Matthew and Russell, Mark and Johnston, Michael and Cook, Christian J. and Kilduff, Liam P.	Included	| RAYYAN-LABELS: A,Extracted,Abstract reviewed,Full-text reviewed
422	rayyan-340543227	POSITIVE CORRELATION MODEL IN BASKETBALL ON ATHLETES' PHYSICAL TRAINING. / MODELO DE CORRELACIÓN POSITIVA EN EL BALONCESTO SOBRE EN EL ENTRENAMIENTO FÍSICO DE LOS DEPORTISTAS	2022	Revista Brasileira de Medicina do Esporte	15178692	28	6	807-809	Bingqiu, Lu and Chenggong, Yin	Excluded
423	rayyan-340543228	Caffeine Ingestion Affects Performance in Different Parts of a Novel Multidirectional High-Intensity Intermittent Exercise in Futsal Athletes	2022	Journal of the American Nutrition Association	2769-707X	41	2	149-156	Bezerra, Gerdiel John Dos Santos and Gomes, Emmanuel Damasceno Silva and Correia-Oliveira, Carlos Rafaell	Excluded
424	rayyan-340543229	Caffeine Ingestion Affects Performance in Different Parts of a Novel Multidirectional High-Intensity Intermittent Exercise in Futsal Athletes	2022	J Am Nutr Assoc	2769-7061	41	2	149-156	Bezerra, Gjds and Gomes, E. D. S. and Correia-Oliveira, C. R.	Excluded
425	rayyan-340543230	Global longitudinal strain differentiates physiological hypertrophy from maladaptive remodeling	2022	International journal of cardiology. Heart & vasculature	2352-9067	40		101044	Bewarder, Yvonne and Lauder, Lucas and Kulenthiran, Saarraaken and Schäfer, Ortwin and Ukena, Christian and Percy Marshall, Robert and Hepp, Pierre and Laufs, Ulrich and Stöbe, Stephan and Hagendorff, Andreas and Böhm, Michael and Mahfoud, Felix and Ewen, Sebastian	Excluded	| RAYYAN-EXCLUSION-REASONS: cardiac morphology
426	rayyan-340543231	Successful Return to Performance After COVID-19 Infection in an Elite Athlete	2022	Int J Sports Physiol Perform	1555-0265	17	4	667-670	Besson, C. and Guex, K. and Schmitt, L. and Gojanovic, B. and Gremeaux, V.	Excluded
427	rayyan-340543232	Relationship between vertical jumping ability and endurance capacity with internal training loads in professional volleyball players during preseason	2022	The Journal of sports medicine and physical fitness	1827-1928	62	3	317-323	Berriel, Guilherme P. and Peyré-Tartaruga, Leonardo A. and Lopes, Thiago R. and Schons, Pedro and Zagatto, Alessandro M. and Sanchez-Sanchez, Javier and Ramirez-Campillo, Rodrigo and Nakamura, Fábio Y.	Excluded	| RAYYAN-LABELS: A,Abstract reviewed,longitudinal adaptation | RAYYAN-EXCLUSION-REASONS: longitudinal,excluded at abstract
428	rayyan-340543233	Does Complex Training Enhance Vertical Jump Performance and Muscle Power in Elite Male Volleyball Players?	2022	International Journal of Sports Physiology & Performance	1555-0265	17	4	586-593	Berriel, Guilherme P. and Cardoso, Ananda S. and Costa, Rochelle R. and Rosa, Rodrigo G. and Oliveira, Henrique B. and Kruel, Luiz Fernando M. and Peyré-Tartaruga, Leonardo A.	Excluded
429	rayyan-340543234	A systematic video analysis of 21 anterior cruciate ligament injuries in elite netball players during games	2022	Sports biomechanics	1752-6116			Jan-18	Belcher, Suzanne and Whatman, Chris and Brughelli, Matt	Excluded
430	rayyan-340543235	Effects of a Futsal Game on Metabolic, Hormonal, and Muscle Damage Indicators of Male Futsal Players	2022	Journal of Strength & Conditioning Research	10648011	36	2	545-550	Bekris, Evangelos and Gioldasis, Aristotelis and Gissis, Ioannis and Katis, Athanasios and Mitrousis, Ioannis and Mylonis, Eleftherios	Included	| RAYYAN-LABELS: A,Extracted,in Lara folder,Abstract reviewed,Full-text reviewed
431	rayyan-340543236	Being in a crowd bonds people via physiological synchrony	2022	Scientific reports	2045-2322	12	1	613	Baranowski-Pinto, G. and Profeta, V. L. S. and Newson, M. and Whitehouse, H. and Xygalatas, D.	Excluded
432	rayyan-340543237	Influence of Wearing Blue Lenses on Melatonin Production and Performance in Volleyball Players	2022	Sports Med Int Open	2367-1890	6	1	E1-e8	Baptista, E. and André Arriel, R. and de Castro Carvalho, A. L. and Bispo, M. M. C. and Rodrigues, A. B. and Souza, H. and Mota, G. R. and Marocolo, M.	Excluded
433	rayyan-340543238	Sweating Rate and Sweat Chloride Concentration of Elite Male Basketball Players Measured With a Wearable Microfluidic Device Versus the Standard Absorbent Patch Method	2022	International journal of sport nutrition and exercise metabolism	1543-2742			01-Aug	Baker, Lindsay B. and King, Michelle A. and Keyes, David M. and Brown, Shyretha D. and Engel, Megan D. and Seib, Melissa S. and Aranyosi, Alexander J. and Ghaffari, Roozbeh	Excluded
434	rayyan-340543239	Positional Differences in Physique, Physical Strength, and Lower Extremity Stability in Korean Male Elite High School Basketball Athletes	2022	Int J Environ Res Public Health	1661-7827 (Print) 1660-4601	19	6		Bae, J. Y.	Excluded
435	rayyan-340543240	Positional Differences in Physique, Physical Strength, and Lower Extremity Stability in Korean Male Elite High School Basketball Athletes	2022	International journal of environmental research and public health	1660-4601	19	6		Bae, Ju-Yong	Excluded
436	rayyan-340543241	Contemporary Principles for Postoperative Rehabilitation and Return to Sport for Athletes Undergoing Anterior Cruciate Ligament Reconstruction	2022	Arthroscopy, sports medicine, and rehabilitation	2666-061X	4	1	e103-e113	Badawy, Charles R. and Jan, Kyleen and Beck, Edward C. and Fleet, Niles and Taylor, Jeffrey and Ford, Kevin and Waterman, Brian R.	Excluded
437	rayyan-340543242	Does the "prevent injury and enhance performance program" improve the performance in female handball teams?	2022	Sports Medicine Journal / Medicina Sportivâ	18410162	18	1	3442-3448	Ay, Seher and Aslan, Ummuhan Bas and Ak, Emre and Senol, Hande	Excluded
438	rayyan-340543243	Effect of variable resistance training on certain physical variables and spike performance for female volleyball players	2022	Ovidius University Annals, Series Physical Education & Sport/Science, Movement & Health	2285777X	22	1	Nov-15	Asmaa Abdulrazek, Elsharnoby	Excluded	| RAYYAN-EXCLUSION-REASONS: specific physical training intervention
439	rayyan-340543244	COMPARISON OF DOMINANT AND NON-DOMINANT LEG STRENGTH AND HAMSTRING: QUADRICEPS RATIO IN PROFESSIONAL BASKETBALL PLAYERS	2022	Kinesiologia Slovenica	1318-2269	28	1	60-71	Aslankeser, Zübeyde and Ceylan, Bayram and Revan, Serkan	Excluded
440	rayyan-340543245	The Effect of Shoulder and Knee Exercise Programmes on the Risk of Shoulder and Knee Injuries in Adolescent Elite Handball Players: A Three-Armed Cluster Randomised Controlled Trial	2022	Sports medicine - open	2199-1170	8	1	91	Asker, Martin and Hägglund, Martin and Waldén, Markus and Källberg, Henrik and Skillgate, Eva	Excluded
441	rayyan-340543246	Effects of the FIFA 11+ program on performance, biomechanical measures, and physiological responses: A systematic review	2022	Journal of sport and health science	2213-2961				Asgari, Mojtaba and Nazari, Bahareh and Bizzini, Mario and Jaitner, Thomas	Excluded
442	rayyan-340543247	Effects of Small-Sided Games Training versus High-Intensity Interval Training Approaches in Young Basketball Players	2022	International journal of environmental research and public health	1660-4601	19	5		Arslan, Ersan and Kilit, Bulent and Clemente, Filipe Manuel and Murawska-Ciałowicz, Eugenia and Soylu, Yusuf and Sogut, Mustafa and Akca, Firat and Gokkaya, Mine and Silva, Ana Filipa	Excluded
443	rayyan-340543248	Enhancing High-Intensity Actions During a Basketball Game After a Strength Training Program With Random Recovery Times Between Sets	2022	Journal of strength and conditioning research	1533-4287	36	7	1989-1997	Arede, Jorge and Leite, Nuno and Tous-Fajardo, Julio and Bishop, Chris and Gonzalo-Skok, Oliver	Excluded	| RAYYAN-EXCLUSION-REASONS: specific physical training intervention
444	rayyan-340543249	Training Load, Maturity Timing and Future National Team Selection in National Youth Basketball Players	2022	Journal of Functional Morphology & Kinesiology		7	1	21-N.PAG	Arede, Jorge and Freitas, Tomás T. and Johnson, David and Fernandes, John F. T. and Williams, Sean and Moran, Jason and Leite, Nuno	Excluded
445	rayyan-340543250	Effects of short-term betaine supplementation on muscle endurance and indices of endocrine function following acute high-intensity resistance exercise in young athletes	2022	Journal of the International Society of Sports Nutrition	1550-2783	19	1	Jan-16	Arazi, Hamid and Aboutalebi, Shima and Taati, Behzad and Cholewa, Jason M. and Candow, Darren G.	Excluded
446	rayyan-340543251	New photocell timing gates for measuring the maximum velocity of futsal players	2022	Sport Sciences for Health	18247490	18	1	131-136	Apriantono, Tommy and Herman, Indria and Adiprawita, Widyawardana and Winata, Bagus	Excluded
447	rayyan-340543252	Association between vertical and horizontal forcevelocity-power profiles in netball players	2022	Journal of Human Sport & Exercise	19885202	17	1	83-92	Antonio Escobar-ÁLvarez, Juan and Pedro Fuentes-GarcÍA, Juan and Almeida Vianada-ConceiÇÃO, Filipe and JimÉNez-Reyes, Pedro	Excluded
448	rayyan-340543253	Respuesta hormonal adaptativa en atletas durante la práctica del voleibol de piso. Una aproximación desde la endocrinología del deporte. / Adaptative hormonal response in athletes during indoor volleyball practice. An approach from sports endocrinology	2022	Actividad Fisica & Deporte		8	1	01-Oct	Andrés Barrero, Jorge and Alejandra Barrero-Casallas, María	Excluded
449	rayyan-340543254	Valoración del aprendizaje técnico del voleibol mediante la metodología observacional por pares en estudiantes universitarios. / Assessment of Volleyball Technical Learning Using Peer Observational Methodology in University Students	2022	Cultura, Ciencia y Deporte	16965043	17	51	31-39	Álvarez Medina, Javier and Murillo Lorente, Víctor and Casterad Seral, Jaime and Nuviala Nuviala, Alberto	Excluded
450	rayyan-340543255	Analysis of technical-tactical factors in beach volleyball: a systematic review. / Análisis de los factores técnico-tácticos en vóley playa: una revisión sistemática	2022	Cultura, Ciencia y Deporte	16965043	17	52	15-35	Alvarado-Ruano, Ruth and López-Martínez, Ana Belén	Excluded
451	rayyan-340543256	Influencia del masaje ZNAR y la inmersión en agua fría en el proceso inflamatorio, Creatin Kinasa y percepción al dolor muscular en jugadores de voleibol. / Influence of ZNAR massage and cold water immersion on the inflammatory process, Creatine Kinase and perception of muscle pain in volleyball ...	2022	Retos: Nuevas Perspectivas de Educación Física, Deporte y Recreación	15791726		44	95-102	Alonso Ramos, Zeltzin Nereyda and Rangel Colmenero, Blanca Rocío and García Dávila, Myriam Zarai and Muñoz Maldonado, Gerardo Enrique and Hoyos Flores, José Raul and Hernández Cruz, Germán	Excluded	| RAYYAN-EXCLUSION-REASONS: recovery intervention
452	rayyan-340543257	Impact of COVID-19 Pandemic on HOME Advantage in Different European Professional Basketball Leagues	2022	Perceptual and motor skills	1558-688X	129	2	328-342	Alonso, Enrique and Lorenzo, Alberto and Ribas, Carlos and Gómez, Miguel Ángel	Excluded
453	rayyan-340543258	The effect of static and dynamic stretching exercises on the jumping ability of recreational male volleyball players	2022	Journal of Physical Education & Sport	22478051	22	4	1026-1032	Alipasali, Foteini and Papadopoulou, Sophia D. and Kyranoudis, Angelos E. and Gisis, Ioannis	Excluded
454	rayyan-340543259	Sprint performance and force application of tennis players during manual wheelchair propulsion with and without holding a tennis racket	2022	PLoS One	1932-6203	17	2	e0263392	Alberca, I. and Chénier, F. and Astier, M. and Watelain, É and Vallier, J. M. and Pradon, D. and Faupin, A.	Excluded
455	rayyan-340543260	The Effect of Age, Biological Maturation and Birth Quartile in the Kinanthropometric and Physical Fitness Differences between Male and Female Adolescent Volleyball Players	2022	Children (Basel)	2227-9067 (Print) 2227-9067	9	1		Albaladejo-Saura, M. and Vaquero-Cristóbal, R. and García-Roca, J. A. and Esparza-Ros, F.	Excluded
456	rayyan-340543261	Influence of biological maturation status on selected anthropometric and physical fitness variables in adolescent male volleyball players	2022	PeerJ	2167-8359	10		e13216	Albaladejo-Saura, Mario and Vaquero-Cristóbal, Raquel and García-Roca, Juan A. and Esparza-Ros, Francisco	Excluded
457	rayyan-340543262	High compliance with the injury prevention exercise programme Knee Control is associated with a greater injury preventive effect in male, but not in female, youth floorball players	2022	Knee surgery, sports traumatology, arthroscopy : official journal of the ESSKA	1433-7347	30	4	1480-1490	Åkerlund, Ida and Waldén, Markus and Sonesson, Sofi and Lindblom, Hanna and Hägglund, Martin	Excluded
458	rayyan-340543263	Detection of Neuromuscular Deficits in Movement Pattern among Uninjured Federated Youth Basketball Players: A Cross-Sectional Study	2022	International journal of environmental research and public health	1660-4601	19	7		Adillón, Cristina and Gallegos, Montse and Treviño, Silvia and Salvat, Isabel	Excluded
459	rayyan-340543264	The effect of a proprioception and balance training program on balance and technical skills in youth female volleyball players	2022	Journal of Physical Education & Sport	22478051	22	4	840-847	Achilleopoulos, Ioannis and Sotiropoulos, Konstantinos and Tsakiri, Marina and Drikos, Sotirios and Zacharakis, Emmanouil and Barzouka, Karolina	Excluded
460	rayyan-340543265	Acute Medial Ankle Pain in a 17-Yr-Old Basketball Player	2022	American Journal of Physical Medicine & Rehabilitation		101		e110-e111	Robinson, David M. and Payne, Jeffrey M. and Johnson, Adam C. and Hasley, Ike B.	Excluded
461	rayyan-340543266	昼間の短時間の仮眠が小学生バスケットボール選手の運動パフォーマンスに与える影響. / The effects of a short nap during the daytime on the athletic performance of elementary school basketball players	2021	Japanese Journal of Physical Fitness & Sports Medicine	0039906X	70	3	219-228	齊藤 訓英 and 山本 利春 and 笠原 政志	Excluded
462	rayyan-340543267	课程思政融入高校体育课教学的本源回归、 价值塑造与路径思考. / Origin return, value formation and path thought of the integration for curriculum ideology and politics into college physical education teaching	2021	Journal of Physical Education / Tiyu Xuekan	10067116	28	5	89-93	赵晶 and 闫育东 and 高江航	Excluded
463	rayyan-340543268	بر توان عضلانی و چابکی دخترانPAP تأثیر گرم کردن پویا و گرم کردن پویا به همراهوالیبالیست / The effect of dynamic warm-up and dynamic warm-up with PAP on muscle power and agility of girls volleyball players	2021	Journal of Sport & Exercise Physiology (JSEP) / Fīziyuluzhī-i Varzish va Fa̒āliyyat-i Badanī	26763710	14	2	77-86	محسن, آوندی and روح الله حق, شناس and آرزو, غفوریان	Excluded
464	rayyan-340543269	بررسی و مقایسۀ ویژ گی های آنتروپومتریک، نوع پیکری و آمادگی جسمانی نفرات برتردوازدهمین المپیاد ورزشی دانشجویان کشور با قهرمانان ملی / Investigation and comparison of anthropometric, somatotype and physical fitness characteristics of the twelfth students' olympiad medal winners with national champions	2021	Journal of Sport & Exercise Physiology (JSEP) / Fīziyuluzhī-i Varzish va Fa̒āliyyat-i Badanī	26763710	14	2	87-100	فرشاد, امامی and هیوا, رحمانی and محمودرضا تق, یزاده and محمد, پورکیانی and سجاد احمدی, زاد	Excluded
465	rayyan-340543270	مقایسه تاثیر یک جلسه تمرین مقاومتی و یک جلسه تمرین والیبال بر میزان ریتم اسکاپولوهومرال و اختلالات شانه	2021	Research in Medicine: Journal of Research in Medical Sciences	1735-5311	45	3	67-71	سی دحسین حسین, یمهر and مهرداد, عنبریان	Excluded	| RAYYAN-LABELS: A,Volleyball,Shoulder fatigue,foreign language,Abstract reviewed,full text in arabic | RAYYAN-EXCLUSION-REASONS: foreign language,unable to contact author | USER-NOTES:
466	rayyan-340543271	بررسی نرخ شیوع و نواحی آناتومیکی آسیب های ورزشی در مردان والیبالیست حرفه ای شاغل در لیگ برتر ایران	2021	Journal of Safety Promotion & Injury Prevention	2345-2455	9	4	285-294	بهروز, ایمری and ،مهدی, قیطاسی and عادل ثابتی, مقدم	Excluded
467	rayyan-340543272	Динаміка показників координаційних здібностей баскетболістів груп початкової підготовки під впливом використання спеціально-підготовчих вправ / Dynamics of indicators of coordination abilities of basketball players of groups of initial training under the influence of the use of special preparator...	2021	Slobozhanskyi R & Sports Bulletin	19910177	83	3	60-67	Горчанюк, Юрій and Мерзлікін, Максим and Ляхова, Тамара	Excluded
468	rayyan-340543273	The effect of strength-endurance training on serum and urine metabolic profiles of female adolescent volleyball athletes	2021	Physiology international	2498-602X	108	2	285-302	Zhou, W. and Zeng, G. and Lyu, C. and Kou, F. and Zhang, S. and Wei, H.	Excluded	| RAYYAN-LABELS: A,Abstract reviewed,check intervention | RAYYAN-EXCLUSION-REASONS: longitudinal,2-week training,excluded at abstract
469	rayyan-340543274	An Effective Self-Powered Piezoelectric Sensor for Monitoring Basketball Skills	2021	Sensors (Basel)	1424-8220	21	15		Zhao, C. and Jia, C. and Zhu, Y. and Zhao, T.	Excluded
470	rayyan-340543275	Effects of swimming on the development of atherosclerosis in mice	2021	American journal of translational research	1943-8141	13	12	13759-13767	Zhang, Longpu and Chi, Jian and Chen, Junxia and Jiang, Shiqin and Wu, Di	Excluded
471	rayyan-340543276	Explaining Positional Differences of Performance Profiles for the Elite Female Basketball Players	2021	Frontiers in psychology	1664-1078	11		558750	Zhai, Zongpeng and Guo, Yongbo and Zhang, Shaoliang and Li, Yuanchang and Liu, Hongyou	Excluded
472	rayyan-340543277	Influencia de la capacidad física de velocidad en la potencia de salto del voleibol escolar . / Influence of physical speed capacity on jumping power in volleyball, school category	2021	PODIUM- Revista de Ciencia y Tecnologia en la Cultura Física	19962452	16	2	553-563	Zapata Cuaspa, Miguel Alexander and Ayala Vega, Karla Paola and Quintanilla Ayala, Leonardo Xavier	Excluded
473	rayyan-340543278	Changes in Energy Expenditure, Dietary Intake, and Energy Availability Across an Entire Collegiate Women's Basketball Season	2021	J Strength Cond Res	1064-8011	35	3	804-810	Zanders, B. R. and Currier, B. S. and Harty, P. S. and Zabriskie, H. A. and Smith, C. R. and Stecker, R. A. and Richmond, S. R. and Jagim, A. R. and Kerksick, C. M.	Excluded	| RAYYAN-EXCLUSION-REASONS: dietary adaptation
474	rayyan-340543279	BIOMOTOR AND TECHNICAL FEATURES OF WHEELCHAIR BASKETBALL PLAYERS BY CLASSIFICATION SCORES: A PILOT STUDY	2021	Turkish Journal of Physiotherapy Rehabilitation	1300-8757	32	3	95-102	YÜKsel, Mehmet Fatih	Excluded
475	rayyan-340543280	Effects of home advantage on set outcome and game actions performance in the Chinese Women's Volleyball Association League	2021	International Journal of Performance Analysis in Sport	14748185	21	4	532-542	Yu, Yonghui and García-de-Alcaraz, Antonio and Ji, Xiang and Jin, Hongliang and Cui, Kai and Liu, Tianbiao	Excluded
476	rayyan-340543281	Systematic Review and Meta-Analysis of the Relationship between Actual Exercise Intensity and Rating of Perceived Exertion in the Overweight and Obese Population	2021	Int J Environ Res Public Health	1661-7827 (Print) 1660-4601	18	24		Yu, H. and Sun, C. and Sun, B. and Chen, X. and Tan, Z.	Excluded
477	rayyan-340543282	Vitamin D in athletes: focus on physical performance and musculoskeletal injuries	2021	Phys Act Nutr	2733-7545	25	2	20-25	Yoon, S. and Kwon, O. and Kim, J.	Excluded
478	rayyan-340543283	Training Intensity and Shoulder Musculoskeletal Physical Quality Responses in Competitive Swimmers	2021	J Athl Train	1062-6050 (Print) 1062-6050	56	1	54-63	Yoma, M. and Herrington, L. and Mackenzie, T. A. and Almond, T. A.	Excluded
479	rayyan-340543284	VIDEO ANALYSIS AND 3D DETECTION SIMULATION OF JUMP SHOT PRECISION FOR BASKETBALL PLAYERS. / ANÁLISIS DE VIDEO Y SIMULACIÓN TRIDIMENSIONAL DE LA PRECISIÓN DE LANZAMIENTO DE LOS JUGADORES DE BALONCESTO	2021	Revista Brasileira de Medicina do Esporte	15178692	27		104-107	Yi, Zheng	Excluded
480	rayyan-340543285	Modeling the Keys to Team's Success in the Women's Chinese Basketball Association	2021	Frontiers in psychology	1664-1078	12		671860	Yi, Qing and Zhang, Shaoliang and Fang, Wenxuan and Gómez-Ruano, Miguel-Ángel	Excluded
481	rayyan-340543286	Modeling the Keys to Team's Success in the Women's Chinese Basketball Association	2021	Front Psychol	1664-1078 (Print) 1664-1078	12		671860	Yi, Q. and Zhang, S. and Fang, W. and Gómez-Ruano, MÁ	Excluded
482	rayyan-340543287	KINEMATIC VARIABLES OF ELITE HANDBALL PLAYERS DURING THROWING FROM UPWARD JUMPS	2021	South African Journal for Research in Sport, Physical Education & Recreation	03799069	43	1	125-139	Yaseen, Qais B. and Petracheva, Irina V. and Kotov, Yuri N. and Eltibi, Rafat S. A.	Excluded
483	rayyan-340543288	Influence of Match Congestion on Performances in the National Basketball Association	2021	Frontiers in psychology	1664-1078	12		630769	Yang, Jianzhe and Wu, Chao and Zhou, Changjing and Zhang, Shaoliang and Leicht, Anthony S. and Gomez, Miguel-Ángel	Excluded	| RAYYAN-EXCLUSION-REASONS: duplicate
484	rayyan-340543289	Influence of Match Congestion on Performances in the National Basketball Association	2021	Front Psychol	1664-1078 (Print) 1664-1078	12		630769	Yang, J. and Wu, C. and Zhou, C. and Zhang, S. and Leicht, A. S. and Gomez, MÁ	Excluded	| RAYYAN-EXCLUSION-REASONS: no reference value
485	rayyan-340543290	COMPARATIVE ANALYSIS OF KNEE MUSCLE DAMAGE OF DIFFERENT ATHLETES. / ANÁLISIS COMPARATIVO DE DAÑOS EN EL MÚSCULO DE LA RODILLA EN DIFERENTES ATLETAS	2021	Revista Brasileira de Medicina do Esporte	15178692	27	7	692-694	Yanfei, Yu and Huijun, Yan	Excluded
486	rayyan-340543291	A 1-Minute Re-warm Up at High-Intensity Improves Sprint Performance During the Loughborough Intermittent Shuttle Test	2021	Frontiers in physiology	1664-042X	11		616158	Yanaoka, Takuma and Iwata, Risa and Yoshimura, Akane and Hirose, Norikazu	Excluded
487	rayyan-340543292	Injuries and Illnesses Observed in Athletes from Beginner to Elite Levels at the 18th National Sports Festival for Persons with Disabilities in Japan	2021	Progress in rehabilitation medicine	2432-1354	6		20210032	Yamaguchi, Tomoko and Kubota, Masafumi and Naruse, Hiroaki and Kuwatsuru, Koichiro and Miyazaki, Tsuyoshi	Excluded
488	rayyan-340543293	COMPARATIVE ANALYSIS ON IMMUNITY OF VOLLEYBALL PLAYERS BEFORE AND AFTER TAKING GRAPE PROCYANIDINS SPORTS SUPPLEMENT. / ANÁLISIS COMPARATIVO DE LA FUNCIÓN DE INMUNODEFICIENCIA DEL VOLEIBOL UTILIZADO POR EL SUPLEMENTO DEPORTIVO VITRO VEGETARIANO	2021	Revista Brasileira de Medicina do Esporte	15178692	27		39-41	Xiaojun, Tang and Mingang, Guo	Excluded	| RAYYAN-EXCLUSION-REASONS: nutritional supplement
489	rayyan-340543294	Comparison Of Acute Covid19 Infected Athletes To Controls Through Electrocardiography	2021	Medicine & Science in Sports & Exercise	01959131	53		372-373	Wyatt, Frank and Leininger, Lauryn and Diehm, Gary and Houston, Chloe and Campbell, Patrick and Poston, Laura	Excluded
490	rayyan-340543295	Comparison Of Acute Covid19 Infected Athletes To Controls Through Electrocardiography...2021 ACSM Annual Meeting & World Congresses [Virtual], June 1-5, 2021	2021	Medicine & Science in Sports & Exercise	0195-9131	53		372-373	Wyatt, Frank and Leininger, Lauryn and Diehm, Gary and Houston, Chloe and Campbell, Patrick and Poston, Laura	Excluded
491	rayyan-340543296	The acute effects of whole body vibration stimulus warm-up on skill-related physical capabilities in volleyball players	2021	Sci Rep	2045-2322	11	1	5606	Wu, C. C. and Wang, M. H. and Chang, C. Y. and Hung, M. H. and Wang, H. H. and Chen, K. C. and Ger, T. R. and Lin, K. C.	Excluded	| RAYYAN-EXCLUSION-REASONS: duplicate
492	rayyan-340543297	The acute effects of whole body vibration stimulus warm-up on skill-related physical capabilities in volleyball players	2021	Scientific reports	2045-2322	11	1	5606	Wu, Chung-Cheng and Wang, Min-Hsien and Chang, Chi-Yao and Hung, Min-Hao and Wang, Hsin-Huan and Chen, Ke-Chou and Ger, Tzong-Rong and Lin, Kuo-Chuan	Excluded
493	rayyan-340543298	Increased posterior shoulder capsule thickness in youth elite handball players: a sonographic investigation	2021	Journal of shoulder and elbow surgery	1532-6500	30	1	194-199	Winkelmann, Moritz T. and Walter, Sven S. and Laver, Lior and Zeman, Florian and Fehske, Kai and Achenbach, Leonard	Excluded
494	rayyan-340543299	Comparing Weekly Training and Game Demands According to Playing Position in a Semiprofessional Basketball Team	2021	Int J Sports Physiol Perform	1555-0265	16	6	772-778	Williams, M. N. C. and Dalbo, V. J. and Fox, J. L. and O'Grady, C. J. and Scanlan, A. T.	Excluded
495	rayyan-340543300	Preseason Training Improves Perception of Fatigue and Recovery From a Futsal Training Session	2021	International Journal of Sports Physiology & Performance	15550265	16	4	557-564	Wilke, Carolina Franco and Wanner, Samuel P. and Penna, Eduardo M. and Maia-Lima, André and Santos, Weslley H. M. and Müller-Ribeiro, Flávia C. and Mendes, Thiago T. and Bruzzi, Rubio S. and Ramos, Guilherme P. and Nakamura, Fábio Y. and Duffield, Rob	Included	| RAYYAN-LABELS: A,Extraction,Abstract reviewed,Full-text reviewed
496	rayyan-340543301	Effects of in-play cooling during simulated tennis match play in the heat on performance, physiological and perceptual measures	2021	J Sports Med Phys Fitness	0022-4707	61	3	372-379	Wiewelhove, T. and Conradt, F. and Rawlins, S. and Deacon, J. and Meyer, T. and Kellmann, M. and Pfeiffer, M. and Ferrauti, A.	Excluded
497	rayyan-340543302	The Applied Sports Science and Medicine of Netball: A Systematic Scoping Review	2021	Sports medicine (Auckland, N.Z.)	1179-2035	51	8	1715-1731	Whitehead, Sarah and Weakley, Jonathon and Cormack, Stuart and Alfano, Helen and Kerss, Jim and Mooney, Mitch and Jones, Ben	Excluded
498	n sport; an applied research model to develop practice. Br J Sports Med. 2019;53:791–3. (PMID: 2881895910.1136/bjsports-2016-097082). Linking ISSN: 01121642. Subset: MEDLINE; Date of Electronic Publication: 2021 Jun 04. Current Imprints: Publication: Auckland : Adis	Springer International; Original Imprints: Publication: [Auckland	N.Z. ; Newtown	Basketball*;Athletes;Fatigue;Female;Humans;Physical Examination;Sports						Excluded
499	rayyan-340543303	The use of technical-tactical and physical performance indicators to classify between levels of match-play in elite rugby league	2021	Science & Medicine in Football	24734446	5	2	121-127	Whitehead, Sarah and Till, Kevin and Jones, Ben and Beggs, Clive and Dalton-Barron, Nicholas and Weaving, Dan	Excluded
500	rayyan-340543304	The peak locomotor characteristics of Super League (rugby league) match-play	2021	International Journal of Performance Analysis in Sport	14748185	21	6	981-992	Whitehead, Sarah and Dalton Barron, Nicholas and Rennie, Gordon and Jones, Ben	Excluded
501	rayyan-340543305	Adaptation of Anaerobic Field-Based Tests for Wheelchair Basketball Athletes	2021	Research quarterly for exercise and sport	2168-3824	92	4	715-722	Weber, Vinícius M. R. and Fernandes, Daniel Z. and Vieira, Edgar R. and Ferreira, Sandra A. and da Silva, Danilo F. and Queiroga, Marcos R.	Excluded
502	rayyan-340543306	Latent variable dose–response modelling of external training load measures and musculoskeletal responses in elite rugby league players	2021	Journal of Sports Sciences	02640414	39	21	2418-2426	Weaving, Dan and Dalton Barron, Nicholas and Hickmans, Jeremy A. and Beggs, Clive and Jones, Ben and Scott, Tannath J.	Excluded
503	rayyan-340543307	Latent variable dose-response modelling of external training load measures and musculoskeletal responses in elite rugby league players	2021	Journal of sports sciences	1466-447X	39	21	2418-2426	Weaving, Dan and Dalton Barron, Nicholas and Hickmans, Jeremy A. and Beggs, Clive and Jones, Ben and Scott, Tannath J.	Excluded
504	rayyan-340543308	Change in geometric entropy with repeated ascents in rock climbing	2021	Sports Biomech	1476-3141	20	8	1031-1040	Watts, P. B. and Espan, A. Romero V. and Ostrowski, M. L. and Jensen, R. L.	Excluded
505	rayyan-340543309	Exercise in the Park or Gym? The Physiological and Mental Responses of Obese People Walking in Different Settings at Different Speeds: A Parallel Group Randomized Trial	2021	Front Psychol	1664-1078 (Print) 1664-1078	12		728826	Wang, X. and Zhou, Q. and Zhang, M. and Zhang, Q.	Excluded
506	rayyan-340543310	Wearing Cushioning Shoes Reduce Load Rates More Effectively in Post-Fatigue than in Pre-Fatigue during Landings	2021	Biology (Basel)	2079-7737 (Print) 2079-7737	10	10		Wang, X. and Deng, L. and Lam, W. K. and Yang, Y. and Zhang, X. and Fu, W.	Excluded
507	rayyan-340543311	Wearing Cushioning Shoes Reduce Load Rates More Effectively in Post-Fatigue than in Pre-Fatigue during Landings	2021	Biology	2079-7737	10	10		Wang, Xi and Deng, Liqin and Lam, Wing-Kai and Yang, Yang and Zhang, Xini and Fu, Weijie	Excluded	| RAYYAN-EXCLUSION-REASONS: duplicate
508	rayyan-340543312	The Effects of Internal Attention on Knee Biomechanics in Volleyball Spike Jump through Augmented Video Feedback	2021	Brain sciences	2076-3425	11	5		Wang, Aiwen and Li, Xiaohan and Huang, Huiming	Excluded
509	rayyan-340543313	Kinematic factors associated with start performance in World-class male sprinters	2021	J Biomech	0021-9290	124		110554	Walker, J. and Bissas, A. and Paradisis, G. P. and Hanley, B. and Tucker, C. B. and Jongerius, N. and Thomas, A. and von Lieres Und Wilkau, H. C. and Brazil, A. and Wood, M. A. and Merlino, S. and Vazel, P. J. and Bezodis, I. N.	Excluded
510	rayyan-340543314	Differences of Physical Fitness Performance between Basketball Players from Different Competitive Levels (Elite and Sub-Elite) in the State Union of Serbia and Montenegro for the 2004/2005 Season	2021	Sport Mont	14517485	19	2	83-87	Vukasevic, Velisa and Bubanja, Marija and Zarkovic, Boris and Jabucanin, Blazo and Masanovic, Bojan	Excluded
511	rayyan-340543315	Ultrasound-guided release for iliotibial band syndrome: A novel ultraminimally invasive surgical procedure	2021	The Knee	1873-5800	30		Sep-17	Villanueva, Manuel and Iborra, Álvaro and Sanz-Ruiz, Pablo and Noriega, Concepción	Excluded
512	rayyan-340543316	Incidencia de un Programa Pliométrico de 16 Sesiones en la Fuerza Reactiva de Miembros Inferiores de Voleibolistas Juveniles Rama Masculina. / Incidence Of A 16-Session Plyometric Program In The Reactive Force Of Lower Limbs Of Youth Male Volleyball Players	2021	Lúdica Pedagógica	01214128		34	Jan-21	Villamil-Cruz, Andrés and Ayala-Quiroga, José	Excluded
513	rayyan-340543317	Efecto del entrenamiento pliométrico en la fuerza explosiva de niñas puberes practicantes de voleibol. / Effects of plyometric training on explosive strength in pubescent girls volleyball players	2021	Retos: Nuevas Perspectivas de Educación Física, Deporte y Recreación	15791726		40	41-46	Vilela, Gustavo and Caniuqueo-Vargas, Alexis and Ramirez-Campillo, Rodrigo and Hernández-Mosqueira, Claudio and da Silva, Sandro Fernandes	Excluded
514	rayyan-340543318	Kinematic Analysis of 2-Point and 3-Point Jump Shot of Elite Young Male and Female Basketball Players	2021	International journal of environmental research and public health	1660-4601	18	3		Vencúrik, Tomas and Knjaz, Damir and Rupčić, Tomislav and Sporiš, Goran and Li, Feng	Excluded
515	rayyan-340543319	INDICADORES ANTROPOMÉTRICOS E MATURACIONAIS, SUA ASSOCIAÇÃO À APTIDÃO FÍSICA E ÀS HABILIDADES TÉCNICAS EM JOVENS FUTEBOLISTAS MOÇAMBICANOS. / Anthropometric and maturational indicators, their association to physical fitness and technical skills in young Mozambican football players	2021	Revista Brasileira de Futsal e Futebol	19844956	13	54	469-476	Venâncio Mahique, Jeremias Deolinda and Mello, Júlio Brugnara and de Vera Mouliaá, Luis Rodríguez and Soares, Ytalo Mota and Araújo Gaya, Adrolado Cezar and José Saranga, Sílvio Pedro	Excluded
516	rayyan-340543320	PERFIL ANTROPOMÉTRICO, FUNCIONALIDADE E HABILIDADES TÉCNICAS DOS JOVENS FUTEBOLISTAS MOÇAMBICANOS. / Anthropometric profile, functionality, and technical skills of young mozambican football players	2021	Revista Brasileira de Futsal e Futebol	19844956	13		658-670	Venâncio Mahique, Jeremias Deolinda and de Vera Mouliaá, Luís Rodríguez and Mello, Júlio Brugnara and Araújo Gaya, Adroaldo Cezar and José Saranga, Sílvio Pedro	Excluded
517	rayyan-340543321	The most demanding scenarios of 5-on-5 modified scrimmage situations in elite basketball	2021	J Sports Med Phys Fitness	0022-4707	61	7	907-915	Vázquez-Guerrero, J. and Vizuete, J. J. and García, F. and Hughes, J. and MB, D. E. Ste Croix and Ayala, F.	Excluded
518	rayyan-340543322	The most demanding scenarios of 5-on-5 modified scrimmage situations in elite basketball	2021	The Journal of sports medicine and physical fitness	1827-1928	61	7	907-915	Vázquez-Guerrero, Jairo and Vizuete, Javier J. and García, Franc and Hughes, Jonathan and De Ste Croix, Mark B. and Ayala, Francisco	Excluded
519	rayyan-340543323	Attention, working-memory control, working-memory capacity, and sport performance: The moderating role of athletic expertise	2021	European Journal of Sport Science	1746-1391	21	2	240-249	Vaughan, Robert S. and Laborde, Sylvain	Excluded
520	rayyan-340543324	Economic and Performance Impact of Anterior Cruciate Ligament Injury in National Basketball Association Players	2021	Orthopaedic Journal of Sports Medicine	2325-9671	9	9	01-Jun	Vaudreuil, Nicholas J. and van Eck, Carola F. and Lombardo, Stephen J. and Kharrazi, F. Daniel	Excluded
521	rayyan-340543325	Shoulder Isokinetic Strength Balance Ratio in Overhead Athletes: A Cross-Sectional Study	2021	International Journal of Sports Physical Therapy	2159-2896	16	3	827-834	Vargas, Valentine Zimermann and Motta, Caroline and Vancini, Rodrigo Luiz and de Lira, Claudio Andre Barbosa and Andrade, Marilia Santos	Excluded
522	rayyan-340543326	COVİD-19 KARANTİNA DÖNEMİNDE AKTİF SPORCULARIN KARŞILAŞTIĞI BAZI DURUMLARIN İNCELENMESİ. / AN ANALYSIS OF SOME PROBLEMS FACED BY ACTIVE ATHLETES DURING COVID-19 ISOLATION PERIOD	2021	Journal of Physical Education & Sports Science / Beden Egitimi ve Spor Bilimleri Dergisi	1309386X	15	3	366-378	Var, Sevde Mavi and Marangoz, İrfan and Var, Levent	Excluded
523	rayyan-340543327	Vitamin D Status in Spanish Elite Team Sport Players	2021	Nutrients	2072-6643	13	4		Valtueña, J. and Aparicio-Ugarriza, R. and Medina, D. and Lizarraga, A. and Rodas, G. and González-Gross, M. and Drobnic, F.	Excluded
524	rayyan-340543328	Physical fitness reference standards in Italian children	2021	European journal of pediatrics	1432-1076	180	6	1789-1798	Vaccari, Filippo and Fiori, Federica and Bravo, Giulia and Parpinel, Maria and Messina, Giovanni and Malavolta, Rita and Lazzer, Stefano	Excluded
525	rayyan-340543329	Internal Training Load Affects Day-After-Pretraining Perceived Fatigue in Female Volleyball Players	2021	International Journal of Sports Physiology & Performance	1555-0265	16	12	1844-1850	Ungureanu, Alexandru Nicolae and Lupo, Corrado and Boccia, Gennaro and Brustio, Paolo Riccardo	Excluded	| RAYYAN-LABELS: A,in Lara folder,Abstract reviewed,Full-text reviewed,excluded at full text | RAYYAN-EXCLUSION-REASONS: no baseline
526	rayyan-340543330	Effects of Presession Well-Being Perception on Internal Training Load in Female Volleyball Players	2021	International Journal of Sports Physiology & Performance	1555-0265	16	5	622-627	Ungureanu, Alexandru Nicolae and Brustio, Paolo Riccardo and Boccia, Gennaro and Rainoldi, Alberto and Lupo, Corrado	Excluded	| RAYYAN-LABELS: A,in Lara folder,Abstract reviewed,Full-text reviewed,excluded at full text | RAYYAN-EXCLUSION-REASONS: no post measurement
527	rayyan-340543331	Effects of 10 weeks of imagery and concentration training on visual focus and free-throw performance in basketball players	2021	Journal of Physical Education & Sport	22478051	21	4	1761-1768	UludaĞ, Sevil and Dorak, Ferudun and Vurgun, NilgÜN and YÜZbaŞIoĞLu, Yasin and AteŞ, Ercan	Excluded
528	rayyan-340543332	Post-activation Performance Enhancement after a Bout of Accentuated Eccentric Loading in Collegiate Male Volleyball Players	2021	Int J Environ Res Public Health	1661-7827 (Print) 1660-4601	18	24		Tseng, K. W. and Chen, J. R. and Chow, J. J. and Tseng, W. C. and Condello, G. and Tai, H. L. and Fu, S. K.	Excluded	| RAYYAN-EXCLUSION-REASONS: PAP
529	rayyan-340543333	The effect of fatigue on jump height and the risk of knee injury after a volleyball training game: A pilot study	2021	Biomedical Human Kinetics	20802234	13	1	197-204	Tsarbou, Charis and Liveris, Nikolaos I. and Tsimeas, Panagiotis D. and Papageorgiou, George and Xergia, Sofia A. and Tsiokanos, Athanasios	Included	| RAYYAN-LABELS: A,Extracted,Abstract reviewed,Full-text reviewed
530	rayyan-340543334	The Acute Effect of Foam Rolling and Vibration Foam Rolling on Drop Jump Performance	2021	Int J Environ Res Public Health	1661-7827 (Print) 1660-4601	18	7		Tsai, W. C. and Chen, Z. R.	Excluded	| RAYYAN-EXCLUSION-REASONS: recovery intervention
531	rayyan-340543335	The Acute Effect of Foam Rolling and Vibration Foam Rolling on Drop Jump Performance	2021	International journal of environmental research and public health	1660-4601	18	7		Tsai, Wei-Chi and Chen, Zong-Rong	Excluded	| RAYYAN-EXCLUSION-REASONS: duplicate
532	rayyan-340543336	Talent Selection Based on Sport-Specific Tasks Is Affected by the Relative Age Effects among Adolescent Handball Players	2021	International journal of environmental research and public health	1660-4601	18	21		Tróznai, Zsófia and Utczás, Katinka and Pápai, Júlia and Négele, Zalán and Juhász, István and Szabó, Tamás and Petridis, Leonidas	Excluded
533	rayyan-340543337	The relationship between performance and biomechanics in middle-distance runners	2021	Sports Biomech	1476-3141	20	8	974-984	Trowell, D. and Phillips, E. and Saunders, P. and Bonacci, J.	Excluded
534	rayyan-340543338	Spinal and Pelvic Kinematics During Prolonged Rowing on an Ergometer vs. Indoor Tank Rowing	2021	J Strength Cond Res	1064-8011	35	9	2622-2628	Trompeter, K. and Weerts, J. and Fett, D. and Firouzabadi, A. and Heinrich, K. and Schmidt, H. and Brüggemann, G. P. and Platen, P.	Excluded
535	rayyan-340543339	Neuromuscular control of the ankle during pre-landing in athletes with chronic ankle instability: Insights from statistical parametric mapping and muscle co-contraction analysis	2021	Phys Ther Sport	1466-853x	47		46-52	Tretriluxana, J. and Nanbancha, A. and Sinsurin, K. and Limroongreungrat, W. and Wang, H. K.	Excluded
536	rayyan-340543340	Neuromuscular control of the ankle during pre-landing in athletes with chronic ankle instability: Insights from statistical parametric mapping and muscle co-contraction analysis	2021	Physical therapy in sport : official journal of the Association of Chartered Physiotherapists in Sports Medicine	1873-1600	47		46-52	Tretriluxana, Jarugool and Nanbancha, Ampika and Sinsurin, Komsak and Limroongreungrat, Weerawat and Wang, Hsing-Kuo	Excluded
537	rayyan-340543341	Relationship between Cognitive Functions and Sport-Specific Physical Performance in Youth Volleyball Players	2021	Brain sciences	2076-3425	11	2		Trecroci, Athos and Duca, Marco and Cavaggioni, Luca and Rossi, Alessio and Scurati, Raffaele and Longo, Stefano and Merati, Giampiero and Alberti, Giampietro and Formenti, Damiano	Excluded
538	rayyan-340543342	Differences in Maturity and Anthropometric and Morphological Characteristics among Young Male Basketball and Soccer Players and Non-Players	2021	International journal of environmental research and public health	1660-4601	18	8		Toselli, Stefania and Campa, Francesco and Maietta Latessa, Pasqualino and Greco, Gianpiero and Loi, Alberto and Grigoletto, Alessia and Zaccagni, Luciana	Excluded
539	rayyan-340543343	Energy Availability With or Without Eating Disorder Risk in Collegiate Female Athletes and Performing Artists	2021	Journal of Athletic Training (Allen Press)	1062-6050	56	9	993-1002	Torres-McGehee, Toni M. and Emerson, Dawn M. and Pritchett, Kelly and Moore, Erin M. and Smith, Allison B. and Uriegas, Nancy A.	Excluded
540	rayyan-340543344	Kinematic and Neuromuscular Measures of Intensity During Drop Jumps in Female Volleyball Players	2021	Frontiers in psychology	1664-1078	12		724070	Torres-Banduc, Maximiliano and Ramirez-Campillo, Rodrigo and Andrade, David Cristobal and Calleja-González, Julio and Nikolaidis, Pantelis Theo and McMahon, John J. and Comfort, Paul	Excluded
541	rayyan-340543345	The effect of a neuromuscular warm-up on the injury rates in New Zealand amateur futsal players	2021	Physical Therapy in Sport	1466-853X	48		128-135	Tomsovsky, Lubos and Reid, Duncan and Whatman, Chris and Borotkanics, Robert and Fulcher, Mark	Excluded
542	rayyan-340543346	Adölesan Sporcularda Düzeltici Egzersizlerin Alt Ekstremite Anaerobik Güç ve Dinamik Denge Parametrelerine Kronik Etkileri	2021	Turkiye Klinikleri Journal of Sports Sciences	1308-0938	13	2	251-259	TİTİZ, Tolga and DemİRarar, Onur and ÖZÇAldiran, Bahtiyar	Excluded
543	rayyan-340543347	Influence of Workload and Recovery on Injuries in Elite Male Volleyball Players	2021	Journal of strength and conditioning research	1533-4287	35	3	791-796	Timoteo, Thiago Ferreira and Debien, Paula Barreiros and Miloski, Bernardo and Werneck, Francisco Zacaron and Gabbett, Tim and Bara Filho, Maurício Gattás	Excluded	| RAYYAN-LABELS: A,Abstract reviewed,check for use of reference value | RAYYAN-EXCLUSION-REASONS: longitudinal,excluded at abstract,didn't compare tqr pre-post
544	rayyan-340543348	Hip Arthroplasty with Increased Expectancy	2021	Zeitschrift fur Orthopadie und Unfallchirurgie	1864-6743	159	1	91-97	Thiele, Kathi and Hube, Robert	Excluded
545	rayyan-340543349	Similarities and differences between sports subserving systematic talent transfer and development: The case of paddle sports	2021	Journal of science and medicine in sport	1878-1861	24	2	200-205	Teunissen, Jan Willem Ajw and Ter Welle, Stijn Sew and Platvoet, Sebastiaan Swj and Faber, Irene and Pion, Johan and Lenoir, Matthieu	Excluded
546	rayyan-340543350	Similarities and differences between sports subserving systematic talent transfer and development: The case of paddle sports	2021	Journal of Science & Medicine in Sport	1440-2440	24	2	200-205	Teunissen, Jan Willem and ter Welle, Stijn and Platvoet, Sebastiaan and Faber, Irene and Pion, Johan and Lenoir, Matthieu	Excluded
547	rayyan-340543351	Features of sacral alar fatigue fractures in adolescent athletes with overuse	2021	Scientific reports	2045-2322	11	1	8420	Tatsumura, Masaki and Eto, Fumihiko and Nagashima, Katsuya and Okuwaki, Shun and Gamada, Hisanori and Iwabuchi, Sho and Ogawa, Takeshi and Mammoto, Takeo and Hirano, Atsushi and Yamazaki, Masashi	Excluded
548	rayyan-340543352	A Systematic Review of the Effects of Caffeine on Basketball Performance Outcomes	2021	Biology	2079-7737	11	1		Tan, Zhi Sen and Sim, Alexiaa and Kawabata, Masato and Burns, Stephen F.	Excluded
549	rayyan-340543353	Effects of Sex and Age on Quadriceps and Hamstring Strength and Flexibility in High School Basketball Athletes	2021	International Journal of Sports Physical Therapy	2159-2896	16	5	1302-1312	Takashi, Nagai and Bates, Nathaniel and McPherson, April and Hale, Rena and Hewett, Timothy and Schilaty, Nathan D.	Excluded
550	rayyan-340543354	A Machine-Learning Approach to Measure the Anterior Cruciate Ligament Injury Risk in Female Basketball Players	2021	Sensors (Basel, Switzerland)	1424-8220	21	9		Taborri, Juri and Molinaro, Luca and Santospagnuolo, Adriano and Vetrano, Mario and Vulpiani, Maria Chiara and Rossi, Stefano	Excluded
551	rayyan-340543355	Groin Pain In College Baseball Athlete	2021	Medicine & Science in Sports & Exercise	0195-9131	53		423-423	Tabila, Edgar V.	Excluded
552	rayyan-340543356	Sleep and Physical Performance: A Case Study of Collegiate Women's Division 1 Basketball Players	2021	Annual International Conference of the IEEE Engineering in Medicine and Biology Society. IEEE Engineering in Medicine and Biology Society. Annual International Conference	2694-0604	2021		6787-6790	Taber, C. and Senbel, S. and Ezzeddine, D. and Nolan, J. and Ocel, A. and Artan, N. S. and Kaya, T.	Excluded	| RAYYAN-LABELS: A,Abstract reviewed,relationship study | RAYYAN-EXCLUSION-REASONS: longitudinal,relationship study,excluded at abstract,no pre-post comparison
553	rayyan-340543357	Impairments in glycaemic control do not increase linearly with repeated nights of sleep restriction in healthy adults: a randomised controlled trial	2021	Appl Physiol Nutr Metab	1715-5312	46	9	1091-1096	Sweeney, E. L. and Peart, D. J. and Ellis, J. G. and Walshe, I. H.	Excluded
554	rayyan-340543358	Does mental fatigue affect skilled performance in athletes? A systematic review	2021	PloS one	1932-6203	16	10	e0258307	Sun, He and Soh, Kim Geok and Roslan, Samsilah and Wazir, Mohd Rozilee Wazir Norjali and Soh, Kim Lam	Excluded
555	rayyan-340543359	Does mental fatigue affect skilled performance in athletes? A systematic review	2021	PLoS One	1932-6203	16	10	e0258307	Sun, H. and Soh, K. G. and Roslan, S. and Wazir, Mrwn and Soh, K. L.	Excluded
556	rayyan-340543360	Change of Direction Speed Tests in Basketball Players: A Brief Review of Test Varieties and Recent Trends	2021	Frontiers in sports and active living	2624-9367	3		645350	Sugiyama, Takashi and Maeo, Sumiaki and Kurihara, Toshiyuki and Kanehisa, Hiroaki and Isaka, Tadao	Excluded
557	rayyan-340543361	Impact of contextual factors on match demands experienced by elite male referees during international basketball tournaments	2021	J Sports Sci	0264-0414	39	8	936-943	Suárez Iglesias, D. and Leicht, A. S. and Pojskić, H. and Vaquera, A.	Excluded
558	rayyan-340543362	Anthropometric characteristics and physical fitness in elite futsal male players. A systematic review. / Caractéristiques anthropométriques et forme physique chez les joueurs masculins d'élite de futsal. Une revue systématique	2021	Movement & Sport Sciences / Science & Motricité	21185735		114	19-28	Stubbs-Gutierrez, Alejandro and Medina-Porqueres, Ivan	Excluded
559	rayyan-340543363	Greater Power but Not Strength Gains Using Flywheel Versus Equivolumed Traditional Strength Training in Junior Basketball Players	2021	International journal of environmental research and public health	1660-4601	18	3		Stojanović, Marko D. M. and Mikić, Mladen and Drid, Patrik and Calleja-González, Julio and Maksimović, Nebojša and Belegišanin, Bogdan and Sekulović, Veselin	Excluded
560	rayyan-340543364	Recreational Basketball Small-Sided Games Elicit High-Intensity Exercise With Low Perceptual Demand	2021	Journal of strength and conditioning research	1533-4287	35	11	3151-3157	Stojanović, Emilija and Stojiljković, Nenad and Stanković, Ratko and Scanlan, Aaron T. and Dalbo, Vincent J. and Milanović, Zoran	Excluded
561	rayyan-340543365	Vitamin D 3 supplementation reduces serum markers of bone resorption and muscle damage in female basketball players with vitamin D inadequacy	2021	European journal of sport science	1536-7290			01-Nov	Stojanović, Emilija and Jakovljević, Vladimir and Scanlan, Aaron T. and Dalbo, Vincent J. and Radovanović, Dragan	Excluded	| RAYYAN-EXCLUSION-REASONS: nutritional supplement
562	rayyan-340543366	Monitoring and Behavior of Biomotor Skills in Futsal Athletes During a Season	2021	Frontiers in psychology	1664-1078	12		661262	Stochi de Oliveira, Ricardo and Borin, João Paulo	Excluded	| RAYYAN-LABELS: A,Abstract reviewed | RAYYAN-EXCLUSION-REASONS: longitudinal,excluded at abstract
563	rayyan-340543367	CRITERION VALIDITY OF A MARG SENSOR TO ASSESS COUNTERMOVEMENT JUMP PERFORMANCE IN ELITE BASKETBALLERS	2021	Journal of Strength & Conditioning Research	10648011	35	3	797-803	Staunton, Craig A. and Stanger, Jonathan J. and Wundersitz, Daniel W. T. and Gordon, Brett A. and Custovic, Edhem and Kingsley, Michael I. C.	Excluded
564	rayyan-340543368	Offseason Fitness Tests a Collegiate Basketball Strength Coach Should Choose to Predict In-Season Perfomance Based on Sex	2021	International Journal of Computer Science in Sport (De Gruyter Open)	16844769	20	2	164-174	Stamatis, A. and Papadakis, Z. and Morgan, G. B. and Boolani, A.	Excluded
565	rayyan-340543369	Shared Representations in Athletes: Segmenting Action Sequences From Taekwondo Reveals Implicit Agreement	2021	Frontiers in psychology	1664-1078	12		733896	Stadler, Waltraud and Kraft, Veit S. and Be'er, Roee and Hermsdörfer, Joachim and Ishihara, Masami	Excluded
566	rayyan-340543370	Effects of the COVID-19 Lockdown on Neuromuscular Performance and Body Composition in Elite Futsal Players	2021	Journal of Strength & Conditioning Research	10648011	35	8	2309-2315	Spyrou, Konstantinos and Alcaraz, Pedro E. and Marín-Cascales, Elena and Herrero-Carrasco, Rubén and Cohen, Daniel D. and Calleja-Gonzalez, Julio and Pereira, Lucas A. and Loturco, Irineu and Freitas, Tomas T.	Excluded	| RAYYAN-EXCLUSION-REASONS: detraining
567	rayyan-340543371	HAPPY LANDING? HOW DOES POSITION IMPACT ON LANDING STRATEGY IN NETBALL	2021	South African Journal for Research in Sport, Physical Education & Recreation	03799069	43	3	49-62	Spencer, Kirsten	Excluded
568	rayyan-340543372	The Relationship Between Athletic Performance and Physiological Characteristics in Wheelchair Basketball Athletes	2021	Research Quarterly for Exercise & Sport	0270-1367	92	4	639-650	Soylu, Çağlar and Yıldırım, Necmiye Ün and Akalan, Cengiz and Akınoğlu, Bihter and Kocahan, Tuğba	Excluded
569	rayyan-340543373	The Relationship Between Athletic Performance and Physiological Characteristics in Wheelchair Basketball Athletes	2021	Res Q Exerc Sport	0270-1367	92	4	639-650	Soylu, Ç and Yıldırım, NÜ and Akalan, C. and Akınoğlu, B. and Kocahan, T.	Excluded
570	rayyan-340543374	Recurrent Symptomatic Supraventricular Tachycardia In A Collegiate Volleyball Player...2021 ACSM Annual Meeting & World Congresses [Virtual], June 1 -5, 2021	2021	Medicine & Science in Sports & Exercise	0195-9131	53		398-398	Sowa, Calan and Nelson, Vicki	Excluded
571	rayyan-340543375	Balancing Injury Risk and Power Development by Weighted Jump Squat Through Controlling Eccentric Loading	2021	Journal of strength and conditioning research	1533-4287	35	11	2999-3005	Songsupap, Tongthong and Newton, Robert U. and Lawsirirat, Chaipat	Excluded
572	rayyan-340543376	Glucose-6-Phosphate Dehydrogenase Deficiency in a Male High School Basketball Player	2021	Athletic Training & Sports Health Care: The Journal for the Practicing Clinician	1942-5864	13	1	45-47	Solinski, Jessica and Davis, Nicole and Mokris, Rebecca	Excluded
573	rayyan-340543377	TEMPO DE POSSE DE BOLA INDIVIDUAL NA REALIZAÇÃO DAS AÇÕES TÉCNICAS EM ATLETAS DA CATEGORIA SUB-13 DE FUTSAL. / Time of individual ball holding in the performance of technical actions in athletes in the under-13 category of futsal	2021	Revista Brasileira de Futsal e Futebol	19844956	13	54	392-401	Soares, Ben Hur and do Nascimento, Gabriel Cardoso and Matzenbacher, Fernando and Paqualotti, Adriano	Excluded
574	rayyan-340543378	Identifying the challenges to implementing a neuromuscular warm-up in pre-elite netball	2021	International Journal of Sports Science & Coaching	17479541	16	4	913-924	Smyth, Erin and Appaneal, Renee and Drew, Michael and Antcliff, Alanna and Waddington, Gordon and Newman, Phil and Weissensteiner, Juanita and Donaldson, Alex	Excluded
575	rayyan-340543379	Return to sport decisions after an acute lateral ankle sprain injury: introducing the PAASS framework-an international multidisciplinary consensus	2021	Br J Sports Med	0306-3674	55	22	1270-1276	Smith, M. D. and Vicenzino, B. and Bahr, R. and Bandholm, T. and Cooke, R. and Mendonça, L. M. and Fourchet, F. and Glasgow, P. and Gribble, P. A. and Herrington, L. and Hiller, C. E. and Lee, S. Y. and Macaluso, A. and Meeusen, R. and Owoeye, O. B. A. and Reid, D. and Tassignon, B. and Terada, M. and Thorborg, K. and Verhagen, E. and Verschueren, J. and Wang, D. and Whiteley, R. and Wikstrom, E.…	Excluded
576	rayyan-340543380	Return to sport decisions after an acute lateral ankle sprain injury: introducing the PAASS framework-an international multidisciplinary consensus	2021	British journal of sports medicine	1473-0480	55	22	1270-1276	Smith, Michelle D. and Vicenzino, Bill and Bahr, Roald and Bandholm, Thomas and Cooke, Rosalyn and Mendonça, Luciana De Michelis and Fourchet, François and Glasgow, Philip and Gribble, Phillip A. and Herrington, Lee and Hiller, Claire E. and Lee, Sae Yong and Macaluso, Andrea and Meeusen, Romain and Owoeye, Oluwatoyosi B. A. and Reid, Duncan and Tassignon, Bruno and Terada, Masafumi and Thorborg,…	Excluded
577	rayyan-340543381	Relative Age Effect and Talent Identification in Youth Volleyball Players from the Polish Volleyball Federation Sports School	2021	Polish Journal of Sport & Tourism	18991998	28	4	21-25	Śliwa, Marcin and Sadowski, Jerzy and Buszta, Mariusz	Excluded
578	rayyan-340543382	The Relationship of Intra-Individual Release Variability with Distance and Shooting Performance in Basketball	2021	Journal of sports science & medicine	1303-2968	20	3	508-515	Slegers, Nathan and Lee, Davin and Wong, Grant	Excluded
579	rayyan-340543383	Capillaroscopic Evidence of Microvascular Damage in Volleyball Players	2021	International journal of environmental research and public health	1660-4601	18	20		Sirufo, Maria Maddalena and Catalogna, Alessandra and Raggiunti, Martina and De Pietro, Francesca and Galeoto, Giovanni and Bassino, Enrica Maria and Ginaldi, Lia and De Martinis, Massimo	Excluded	| RAYYAN-EXCLUSION-REASONS: no reference value
580	rayyan-340543384	Telesne značilnosti in gibalne sposobnosti učencev košarkarsko najuspešnejših osnovnih šol v tekmovanju starejših učencev. / Physical characteristics and motor abilities of pupils of top-ranked basketball primary schools in a competition of older pupils	2021	Sport: Revija Za Teoreticna in Prakticna Vprasanja Sporta	03537455	69	3	15-20	Sirnik, Matic	Excluded
581	rayyan-340543385	Walking Ability Outcome Measures in Individuals with Spinal Cord Injury: A Systematic Review	2021	Int J Environ Res Public Health	1661-7827 (Print) 1660-4601	18	18		Sinovas-Alonso, I. and Gil-Agudo, Á and Cano-de-la-Cuerda, R. and Del-Ama, A. J.	Excluded
582	rayyan-340543386	Practice improves court mobility and self-efficacy in tennis-specific wheelchair propulsion	2021	Disabil Rehabil Assist Technol	1748-3107	16	4	398-406	Sindall, P. and Lenton, J. P. and Mason, B. S. and Tolfrey, K. and Cooper, R. A. and Martin Ginis, K. A. and Goosey-Tolfrey, V. L.	Excluded
583	rayyan-340543387	Morphological and skill-related fitness components as potential predictors of injury in elite netball players: A cohort study	2021	South African Journal of Physiotherapy	0379-6175	77	1	01-Aug	Sinclair, Colleen J. and Coetzee, Frederik F. and Schall, Robert	Excluded
584	rayyan-340543388	Difference-based analysis of the impact of observed game parameters on the final score at the FIBA Eurobasket Women 2019	2021	Journal of Human Sport & Exercise	19885202	16	2	373-387	SimoviĆ, Slobodan and KomiĆ, Jasmin and Guzina, Bojan and PajiĆ, Zoran and KaraliĆ, Tamara and PaŠIĆ, Goran	Excluded
585	rayyan-340543389	Symmetry does not Indicate Recovery: Single-leg Hop Before and After a Lower Extremity Injury	2021	International journal of sports medicine	1439-3964	42	4	344-349	Simon, Janet E. and Yom, Jae and Grooms, Dustin R.	Excluded
586	rayyan-340543390	Performance Prediction Equation for 2000 m Youth Indoor Rowing Using a 100 m Maximal Test	2021	Biology (Basel)	2079-7737 (Print) 2079-7737	10	11		Silva, L. F. D. and de Almeida-Neto, P. F. and de Matos, D. G. and Riechman, S. E. and de Queiros, V. and de Jesus, J. B. and Reis, V. M. and Clemente, F. M. and Miarka, B. and Aidar, F. J. and Dantas, P. M. S. and Cabral, Bgat	Excluded
587	rayyan-340543391	Using a Deep Learning Method and Data from Two-Dimensional (2D) Marker-Less Video-Based Images for Walking Speed Classification	2021	Sensors (Basel)	1424-8220	21	8		Sikandar, T. and Rabbi, M. F. and Ghazali, K. H. and Altwijri, O. and Alqahtani, M. and Almijalli, M. and Altayyar, S. and Ahamed, N. U.	Excluded
588	rayyan-340543392	Hip and Groin Injury Prevention in Elite Athletes and Team Sport - Current Challenges and Opportunities	2021	International Journal of Sports Physical Therapy	21592896	16	1	270-281	Short, Steven M. and MacDonald, Cameron W. and Strack, Donald	Excluded
589	rayyan-340543393	Heart-Rate Variability Recording Time and Performance in Collegiate Female Rowers	2021	Int J Sports Physiol Perform	1555-0265 (Print) 1555-0265	16	4	550-556	Sherman, S. R. and Holmes, C. J. and Hornikel, B. and MacDonald, H. V. and Fedewa, M. V. and Esco, M. R.	Excluded
590	rayyan-340543394	Early mortality benefit with COVID-19 convalescent plasma: a matched control study	2021	Br J Haematol	0007-1048 (Print) 0007-1048	192	4	706-713	Shenoy, A. G. and Hettinger, A. Z. and Fernandez, S. J. and Blumenthal, J. and Baez, V.	Excluded
591	rayyan-340543395	Association of physical fitness and motor ability at young age with locomotive syndrome risk in middle-aged and older men: J-Fit(+) Study	2021	BMC Geriatr	1471-2318	21	1	89	Shen, S. and Suzuki, K. and Kohmura, Y. and Fuku, N. and Someya, Y. and Naito, H.	Excluded
592	rayyan-340543396	The effects of plyometric training and β-alanine supplementation on anaerobic power and serum level of carnosine in handball players	2021	Sport Sciences for Health	18247490	17	3	569-576	Shbib, Saleh and Rashidlamir, Amir and Hakak Dokht, Elham	Excluded	| RAYYAN-EXCLUSION-REASONS: nutritional supplement
593	rayyan-340543397	Indirect Estimation of Vertical Ground Reaction Force from a Body-Mounted INS/GPS Using Machine Learning	2021	Sensors (Basel)	1424-8220	21	4		Sharma, D. and Davidson, P. and Müller, P. and Piché, R.	Excluded
594	rayyan-340543398	ANALYSIS OF DIFFERENT INJURIES OF BASKETBALL PLAYERS BASED ON SURFACE ELECTROMYOGRAPHY. / ANÁLISIS DE DIFERENTES LESIONES DE JUGADORES DE BALONCESTO BASADO EN ELECTROMIOGRAFÍA SUPERFICIAL	2021	Revista Brasileira de Medicina do Esporte	15178692	27		23-26	Shanshan, Lv and Yanyu, Dong	Excluded
595	rayyan-340543399	CORRELAÇÃO DA POTÊNCIA MÁXIMA MEDIDA PELOS TESTES RUNNING-BASED ANAEROBIC SPRINT TEST E SALTO VERTICAL CONTRAMOVIMENTO EM ATLETAS DE FUTEBOL. / Correlation between maximum power measured by the Running-Based Anaerobic Sprint Test and Vertical Jump Countermovement in football players	2021	Revista Brasileira de Futsal e Futebol	19844956	13	54	486-492	Sganzerla, Gianfranco and de Paula Ravagnani, Fabricio Cesar and Zanatto, Sander Fric and Gama, Daniel Traina and Calderaro Calvo, Adriano Percival and Coelho Ravagnani, Christianne de Faria	Excluded
596	rayyan-340543400	Elite Male Volleyball Players Are at Risk of Insufficient Energy and Carbohydrate Intake	2021	Nutrients	2072-6643	13	5		Sesbreno, E. and Dziedzic, C. E. and Sygo, J. and Blondin, D. P. and Haman, F. and Leclerc, S. and Brazeau, A. S. and Mountjoy, M.	Excluded
597	rayyan-340543401	Elite Male Volleyball Players Are at Risk of Insufficient Energy and Carbohydrate Intake	2021	Nutrients	2072-6643	13	5	1435	Sesbreno, Erik and Dziedzic, Christine E. and Sygo, Jennifer and Blondin, Denis P. and Haman, François and Leclerc, Suzanne and Brazeau, Anne-Sophie and Mountjoy, Margo and Barbieri, Elena	Excluded
598	rayyan-340543402	Elite Male Volleyball Players Are at Risk of Insufficient Energy and Carbohydrate Intake	2021	Nutrients	2072-6643	13	5		Sesbreno, Erik and Dziedzic, Christine E. and Sygo, Jennifer and Blondin, Denis P. and Haman, François and Leclerc, Suzanne and Brazeau, Anne-Sophie and Mountjoy, Margo	Excluded
599	rayyan-340543403	POSSIBILIDADES DO USO DAS TECNOLOGIAS DA INFORMAÇÃO E COMUNICAÇÃO NA EDUCAÇÃO FÍSICA ESCOLAR: O ENSINO DOS SABERES CONCEITUAIS TÉCNICOS DO HANDEBOL. / POSSIBILITIES OF THE USE OF INFORMATION AND COMMUNICATION TECHNOLOGIES IN SCHOOL PHYSICAL EDUCATION: THE TEACHING OF HANDBALL CONCEPTUAL KNOWLEDGE	2021	Revista Brasileira de Ciência e Movimento: RBCM	01031716	29	4	330-347	Servilha de Lucca, Mateus Henrique and Moretto Impolcetto, Fernanda and Ginciene, Guy	Excluded
600	rayyan-340543404	Influencia de Variables Contextuales y Factores Extrínsecos sobre las Demandas Físicas en Fútbol Sala. / Influence of Contextual Variables and Extrinsic Factors on Futsal Physical Demands	2021	Revista Kronos	15795225	20	2	01-Mar	Serrano Luengo, Carlos and Gallardo Guerrero, Leonor and Hernando Barrio, Enrique and Sánchez Sánchez, Javier	Excluded
601	rayyan-340543405	Physical Demands in Elite Futsal Referees During Spanish Futsal Cup	2021	Frontiers in psychology	1664-1078	12		625154	Serrano, Carlos and Sánchez-Sánchez, Javier and Felipe, Jose Luis and Hernando, Enrique and Gallardo, Leonor and Garcia-Unanue, Jorge	Excluded
602	rayyan-340543406	The relationship of menstrual irregularity with AMH, ghrelin and leptin levels in athletes	2021	Spor Hekimligi Dergisi/Turkish Journal of Sports Medicine	1300-0551	56	4	172-179	Şenışık, Seçkin and Bilgi, Ahmet and Köyağasıoğlu, Ogün and Bilgi, Pınar and Güldü, Özge Kozguş and Yılmaz, Bülent and Terek, Mustafa Coşan	Excluded
603	rayyan-340543407	The relationship of menstrual irregularity with AMH, ghrelin and leptin levels in athletes. / Sporcularda adet düzensizliğinin AMH, ghrelin ve leptin düzeyleri ile ilişkisi	2021	Spor Hekimligi Dergisi/Turkish Journal of Sports Medicine	13000551	56	4	172-179	Şenışık, Seçkin and Bilgi, Ahmet and Köyağasıoğlu, Ogün and Bilgi, Pınar and Güldü, Özge Kozguş and Yılmaz, Bülent and Terek, Mustafa Coşan	Excluded
604	rayyan-340543408	Somatosensory Perception Of Basketball Shoe Mass	2021	Medicine & Science in Sports & Exercise	01959131	53		318-319	Senchina, David S. and Khasho, Christopher J. and Robinson, Cross G. and Kliethermes, Christopher L.	Excluded
605	rayyan-340543409	Somatosensory Perception Of Basketball Shoe Mass...2021 ACSM Annual Meeting & World Congresses [Virtual], June 1 -5, 2021	2021	Medicine & Science in Sports & Exercise	0195-9131	53		318-319	Senchina, David S. and Khasho, Christopher J. and Robinson, Cross G. and Kliethermes, Christopher L.	Excluded
606	rayyan-340543410	Physiological and Anthropometric Determinants of Performance Levels in Professional Futsal	2021	Frontiers in psychology	1664-1078	11		621763	Sekulic, Damir and Pojskic, Haris and Zeljko, Ivan and Pehar, Miran and Modric, Toni and Versic, Sime and Novak, Dario	Excluded
607	rayyan-340543411	Tight shoulders: A clinical, kinematic and strength comparison of symptomatic and asymptomatic male overhead athletes before and after stretching	2021	European Journal of Sport Science	1746-1391	21	5	781-791	Schwartz, Cédric and Croisier, Jean-Louis and Brüls, Olivier and Denoël, Vincent and Forthomme, Bénédicte	Excluded
608	rayyan-340543412	Sleep facilitates anticipation training of a handball goalkeeping task in novices	2021	Psychology of Sport & Exercise	1469-0292	53		N.PAG-N.PAG	Schorer, Jörg and Heibült, Nico and Wilson, Stuart G. and Loffing, Florian	Excluded
609	rayyan-340543413	Quantifying jump-specific loads in beach volleyball by an inertial measurement device	2021	International Journal of Sports Science & Coaching	17479541	16	2	391-397	Schmidt, Marcus and Meyer, Eike and Jaitner, Thomas	Excluded
610	rayyan-340543414	Predictive person models elicit motor biases: The face-inhibition effect revisited	2021	Q J Exp Psychol (Hove)	1747-0218	74	1	54-67	Schenke, K. C. and Wyer, N. A. and Tipper, S. P. and Bach, P.	Excluded
611	rayyan-340543415	Power-Related Determinants of Modified Agility T-test Performance in Male Adolescent Basketball Players	2021	Journal of strength and conditioning research	1533-4287	35	8	2248-2254	Scanlan, Aaron T. and Wen, Neal and Pyne, David B. and Stojanović, Emilija and Milanović, Zoran and Conte, Daniele and Vaquera, Alejandro and Dalbo, Vincent J.	Excluded
612	rayyan-340543416	Aerobic Capacity According to Playing Role and Position in Elite Female Basketball Players Using Laboratory and Field Tests	2021	Int J Sports Physiol Perform	1555-0265	16	3	435-438	Scanlan, A. T. and Stojanović, E. and Milanović, Z. and Teramoto, M. and Jeličić, M. and Dalbo, V. J.	Excluded	| RAYYAN-EXCLUSION-REASONS: duplicate
613	rayyan-340543417	Aerobic Capacity According to Playing Role and Position in Elite Female Basketball Players Using Laboratory and Field Tests	2021	International Journal of Sports Physiology & Performance	1555-0265	16	3	435-438	Scanlan, Aaron T. and Stojanović, Emilija and Milanović, Zoran and Masaru, Teramoto and Jeličić, Mario and Dalbo, Vincent J.	Excluded	| RAYYAN-EXCLUSION-REASONS: no reference value
614	rayyan-340543418	Measuring Decrement in Change-of-Direction Speed Across Repeated Sprints in Basketball: Novel vs. Traditional Approaches	2021	Journal of strength and conditioning research	1533-4287	35	3	841-845	Scanlan, Aaron T. and Madueno, Maria C. and Guy, Joshua H. and Giamarelos, Kate and Spiteri, Tania and Dalbo, Vincent J.	Excluded
615	rayyan-340543419	Individualized and Fixed Thresholds to Demarcate PlayerLoad Intensity Zones Produce Different Outcomes	2021	J Strength Cond Res	1064-8011	35	7	2046-2052	Scanlan, A. T. and Fox, J. L. and Milanović, Z. and Stojanović, E. and Stanton, R. and Dalbo, V. J.	Excluded
616	rayyan-340543420	Heart rate variability, postural sway and electrodermal activity in competitive golf putting	2021	J Sports Med Phys Fitness	0022-4707	61	7	1027-1032	Scalise, F. and Margonato, D. and Frigerio, A. and Zappa, R. and Romano, R. and Beretta, E.	Excluded
617	rayyan-340543421	Visual predictions, neural oscillations and naïve physics	2021	Scientific reports	2045-2322	11	1	16127	Saurels, Blake W. and Hohaia, Wiremu and Yarrow, Kielan and Johnston, Alan and Arnold, Derek H.	Excluded
618	rayyan-340543422	External Load and Muscle Activation Monitoring of NCAA Division I Basketball Team Using Smart Compression Shorts	2021	Sensors (Basel, Switzerland)	1424-8220	21	16		Saucier, David N. and Davarzani, Samaneh and Burch V, Reuben F. and Chander, Harish and Strawderman, Lesley and Freeman, Charles and Ogden, Logan and Petway, Adam and Duvall, Aaron and Crane, Collin and Piroli, Anthony	Excluded
619	rayyan-340543423	Prospektivna analiza poškodb in spremljanje obremenitev v odbojki s tehnologijo My Vert. / Prospective analysis of sports injury and load monitoring in volleyball team	2021	Sport: Revija Za Teoreticna in Prakticna Vprasanja Sporta	03537455	69	3	175-182	Sattler, Tine	Excluded
620	rayyan-340543424	Analysis of Whole-Body Coordination Patterning in Successful and Faulty Spikes Using Self-Organising Map-Based Cluster Analysis: A Secondary Analysis	2021	Sensors (Basel, Switzerland)	1424-8220	21	4		Sarvestan, Javad and Svoboda, Zdeněk and Alaei, Fatemeh and Mulloy, Franky	Excluded
621	rayyan-340543425	ANÁLISE DA INSTRUÇÃO NO TREINO DE JOVENS COM TREINADORES DE ANDEBOL. / ANALYSIS OF INSTRUCTION IN YOUTH TRAINING WITH HANDBALL COACHES	2021	Motricidade	1646107X	17	2	Jan-23	Santos, Fernando Jorge and Vilarigues, Iuri and Silva, Carlos and Figueiredo, Teresa and Espada, Mário	Excluded
622	rayyan-340543426	ANÁLISE DA INSTRUÇÃO NO TREINO DE JOVENS COM TREINADORES DE ANDEBOL	2021	Motricidade	1646-107X	17	2	Jan-23	Santos, Fernando Jorge and Vilarigues, Iuri and Silva, Carlos and Figueiredo, Teresa and Espada, Mário	Excluded
623	rayyan-340543427	VARIABILIDADE DOS NÍVEIS DE ANSIEDADE PRÉ-COMPETITIVA AO LONGO DE UMA COMPETIÇÃO: ESTUDO DE CASO COM O BASQUETEBOL. / VARIABILITY OF PRE-COMPETITIVE ANXIETY LEVELS DURING A COMPETITION: A CASE STUDY WITH BASKETBALL	2021	Revista Brasileira de Ciência e Movimento: RBCM	01031716	29	3	154-169	Santana, Bruna Alves and Dorneles, Sthefannie Postal and Genuíno Sousa, Bruna Maria and Arantes Alvarenga, Douglas Versuti and da Silva Garcia, Rosana Lopes and Tertuliano, Ivan Wallan	Excluded	| RAYYAN-EXCLUSION-REASONS: no reference value,no exercise intervention
624	rayyan-340543428	Training load, recovery and game performance in semiprofessional male basketball: influence of individual characteristics and contextual factors	2021	Biology of sport	0860-021X	38	2	207-217	Sansone, Pierpaolo and Gasperi, Lorenzo and Tessitore, Antonio and Gomez, Miguel Angel	Excluded	| RAYYAN-EXCLUSION-REASONS: longitudinal,no reference value,excluded at abstract
625	rayyan-340543429	Training load, recovery and game performance in semi-professional male basketball: influence of individual characteristics and contextual factors	2021	Biology of Sport	0860-021X	38	2	207-217	Sansone, Pierpaolo and Gasperi, Lorenzo and Tessitore, Antonio and Gomez, Miguel Angel	Excluded	| RAYYAN-EXCLUSION-REASONS: duplicate
626	rayyan-340543430	Fútbol sala y alto rendimiento: revisión sistemática de la literatura 2015-2020. / High-performance and futsal: a systematic review of the literature 2015-2020	2021	Cultura, Ciencia y Deporte	16965043	16	49	465-476	Sanmiguel-Rodríguez, Alberto and González-Víllora, Sixto and Giráldez, Víctor Arufe	Excluded
627	rayyan-340543431	Competition-Based Heart Rate, Training Load, and Time Played Above 85% Peak Heart Rate in NCAA Division I Women's Basketball	2021	Journal of strength and conditioning research	1533-4287	35	4	1095-1102	Sanders, Gabriel J. and Boos, Brian and Rhodes, Jessica and Kollock, Roger O. and Peacock, Corey A.	Excluded
628	rayyan-340543432	Verbal instructions affect reactive strength index modified and time-series waveforms in basketball players	2021	Sports biomechanics	1752-6116			01-Nov	Sánchez-Sixto, Alberto and McMahon, John J. and Floría, Pablo	Excluded
629	rayyan-340543433	Effects of Plyometric vs. Combined Plyometric Training on Vertical Jump Biomechanics in Female Basketball Players	2021	Journal of Human Kinetics	16405544	77	1	25-35	Sánchez-Sixto, Alberto and Harrison, Andrew J. and Floría, Pablo	Excluded
630	rayyan-340543434	A Comparison in Physical Fitness Attributes, Physical Activity Behaviors, Nutritional Habits, and Nutritional Knowledge Between Elite Male and Female Youth Basketball Players	2021	Frontiers in psychology	1664-1078	12		685203	Sánchez-Díaz, Silvia and Yanci, Javier and Raya-González, Javier and Scanlan, Aaron T. and Castillo, Daniel	Excluded
631	rayyan-340543435	Modification of Diurnal Cortisol Secretion in Women's Professional Basketball. A Pilot Study	2021	International journal of environmental research and public health	1660-4601	18	17		Sánchez, Irene and de la Rubia Ortí, Jose Enrique and Platero, Jose Luis and Mariscal, Gonzalo and Barrios, Carlos	Included	| RAYYAN-LABELS: A,Extracted,Abstract reviewed,Full-text reviewed
632	rayyan-340543436	Physical Demands in Three Different Basketball Competitions Played By the Same Under-18 Players	2021	Montenegrin Journal of Sports Science & Medicine	18008755	10	2	59-64	Salazar, Hugo and García, Franc and Svilar, Luka and Castellano, Julen	Excluded
633	rayyan-340543437	Effects of Plyometric, Strength and Change of Direction Training on High-School Basketball Player's Physical Fitness	2021	Journal of Human Kinetics	16405544	78	1	175-186	Sáez de Villarreal, Eduardo and Molina, Jose Galán and de Castro-Maqueda, Guillermo and Gutiérrez-Manzanedo, José V.	Excluded
634	rayyan-340543438	Implementation of an injury prevention programme in community netball: An observational study	2021	Journal of Sports Sciences	0264-0414	39	19	2180-2188	Saad, Tess and Davies, Lauren and Smith, Michelle	Excluded
635	rayyan-340543439	Within-Match Performance Dynamics - Momentary Strength in Handball	2021	J Hum Kinet	1640-5544 (Print) 1640-5544	79		211-219	Russomanno, T. G. and Lam, H. and Knopp, M. and Huang, H. and Stadtlander, T. and Lames, M.	Excluded
636	rayyan-340543440	Within-Match Performance Dynamics – Momentary Strength in Handball	2021	Journal of Human Kinetics	16405544	79	1	211-219	Russomanno, Tiago G. and Lam, Hilary and Knopp, Melanie and Ho, Huang and Stadtlander, Timo and Lames, Martin	Excluded
637	rayyan-340543441	Physiological and Perceptual Recovery-Stress Responses to an Elite Netball Tournament	2021	International journal of sports physiology and performance	1555-0273	16	10	1462-1471	Russell, Suzanna and Simpson, Marni J. and Evans, Angus G. and Coulter, Tristan J. and Kelly, Vincent G.	Included	| RAYYAN-LABELS: A,Extracted,in Lara folder,Abstract reviewed,Full-text reviewed
638	rayyan-340543442	How do elite female team sport athletes experience mental fatigue? Comparison between international competition, training and preparation camps	2021	European journal of sport science	1536-7290			01-Nov	Russell, Suzanna and Jenkins, David G. and Halson, Shona L. and Juliff, Laura E. and Kelly, Vincent G.	Excluded	| RAYYAN-EXCLUSION-REASONS: duplicate
639	rayyan-340543443	Fitness profiles of elite male Italian teams handball players	2021	The Journal of sports medicine and physical fitness	1827-1928	61	5	656-665	Ruscello, Bruno and Castagna, Carlo and Carbonaro, Riccardo and Gabrielli, Paolo Roberto and D'Ottavio, Stefano	Excluded	| RAYYAN-EXCLUSION-REASONS: no reference value
640	rayyan-340543444	Original article: Validity of measuring wheelchair kinematics using one inertial measurement unit during commonly used testing protocols in elite wheelchair court sports	2021	Journal of Biomechanics	00219290	127		N.PAG-N.PAG	Rupf, R. and Tsai, M. C. and Thomas, S. G. and Klimstra, M.	Excluded
641	rayyan-340543445	A Field-Based Approach to Determine Soft Tissue Injury Risk in Elite Futsal Using Novel Machine Learning Techniques	2021	Frontiers in psychology	1664-1078	12		610210	Ruiz-Pérez, Iñaki and López-Valenciano, Alejandro and Hernández-Sánchez, Sergio and Puerta-Callejón, José M. and De Ste Croix, Mark and Sainz de Baranda, Pilar and Ayala, Francisco	Excluded
642	rayyan-340543446	Criterion-related validity of 2-Dimensional measures of hip, knee and ankle kinematics during bilateral drop-jump landings	2021	Motricidad: European Journal of Human Movement	02140071	47		100-120	Ruiz-Pérez, Iñaki and Elvira, José L. L. and Myer, Gregory D. and De Ste Croix, Mark and Ayala, Francisco	Excluded
643	rayyan-340543447	A specific neuromuscular warm-up focusing on ankle sprain injuries in elite basketball	2021	Apunts: Educació Física i Esports	02148757		145	60-67	Ruiz, Javier and Urbano, David and Martín, Carlos and Torrent, Eduard and Rupérez, Fernando and Gudelis, Mindaugas and Vázquez, Jairo	Excluded
644	rayyan-340543448	The Effect of Resistance Exercise Priming in the Morning on Afternoon Sprint Cross-Country Skiing Performance	2021	Int J Sports Physiol Perform	1555-0265	16	12	1786-1793	Rud, B. and Øygard, E. and Dahl, E. B. and Paulsen, G. and Losnegard, T.	Excluded
645	rayyan-340543449	Effects of the Competitive Season and Off-Season on Knee Articular Cartilage in Collegiate Basketball Players Using Quantitative MRI: A Multicenter Study	2021	Journal of magnetic resonance imaging : JMRI	1522-2586	54	3	840-851	Rubin, Elka B. and Mazzoli, Valentina and Black, Marianne S. and Young, Katherine and Desai, Arjun D. and Koff, Matthew F. and Sreedhar, Ashwin and Kogan, Feliks and Safran, Marc R. and Vincentini, Dominic J. and Knox, Katelin A. and Yamada, Tomoo and McCabe, Andrew and Majumdar, Sharmila and Potter, Hollis G. and Gold, Garry E.	Excluded	| RAYYAN-EXCLUSION-REASONS: adaptation
646	rayyan-340543450	CORRELAÇÃO ENTRE PERCENTUAL DE GORDURA E DESEMPENHO AERÓBIO E ANAERÓBIO EM JOGADORAS DE FUTSAL. / Correlation among body fat, aerobic and anaerobic performance in female futsal players	2021	Revista Brasileira de Prescrição e Fisiologia do Exercício	19819900	15	95	105-112	Rovani Hoffmann, Renata and Antunes Marques, Priscila and Danni Bortoletti, Brenda Wedy and Nóbrega de Moraes, Daniel and Gomes da Rocha, Guilherme and Quevedo, Rodrigo and Figueiredo Machado, Carlos Leonardo and dos Santos Rocha, Clarice Sperotto and dos Santos Cunha, Giovani and da Cunha Voser, Rogério	Excluded
647	rayyan-340543451	Postoperative pain and infection are the most frequent reasons for legal action after knee arthroscopy: a 5-year review based on two private insurance French companies after arthroscopy	2021	Knee Surg Sports Traumatol Arthrosc	0942-2056	29	11	3551-3559	Rougereau, G. and Kavakelis, T. and Sailhan, F. and Chanzy, N. and Zadegan, F. and Langlais, T. and Ollat, D.	Excluded
648	rayyan-340543452	Decision-Making Skills in Youth Basketball Players: Diagnostic and External Validation of a Video-Based Assessment	2021	International journal of environmental research and public health	1660-4601	18	5		Rösch, David and Schultz, Florian and Höner, Oliver	Excluded
649	rayyan-340543453	Side-Side Radial Strength Differences In The Cortex In Female Volleyball Players Compared To Controls...2021 ACSM Annual Meeting & World Congresses [Virtual], June 1 -5, 2021	2021	Medicine & Science in Sports & Exercise	0195-9131	53		115-115	Romero Medina, Claudia and Harlley, Sena and Yingling, Vanessa R. and Den Briones, Daniel and Gonzalez, Jorge	Excluded
650	rayyan-340543454	Ugotavljanje nekaterih telesnih obremenitev članov slovenske odbojkarske reprezentance. / Determination of some loads in slovenian men's volleyball team	2021	Sport: Revija Za Teoreticna in Prakticna Vprasanja Sporta	03537455			206-210	Rojc, Jernej and Sattler, Tine	Excluded
651	rayyan-340543455	Kinetic variables and vertical stiffness of female volleyball players during a vertical jump	2021	Journal of Physical Education & Sport	22478051	21	1	201-207	Rojano-Ortega, Daniel and Berral-Aguilar, Antonio J. and Berral-De La Rosa, Francisco J.	Excluded
652	rayyan-340543456	Kinetics and Vertical Stiffness of Female Volleyball Players: Effect of Low-intensity Plyometric Training	2021	Research quarterly for exercise and sport	2168-3824			01-Jul	Rojano Ortega, Daniel and Berral-Aguilar, Antonio J. and Berral de la Rosa, Francisco J.	Excluded
653	rayyan-340543457	Are the Assioma Favero Power Meter Pedals a Reliable Tool for Monitoring Cycling Power Output?	2021	Sensors (Basel)	1424-8220	21	8		Rodríguez-Rielves, V. and Lillo-Beviá, J. R. and Buendía-Romero, Á and Martínez-Cava, A. and Hernández-Belmonte, A. and Courel-Ibáñez, J. and Pallarés, J. G.	Excluded
654	rayyan-340543458	Adaptation and Validation of a Portuguese Version of the Sports Motivation Scale-II (SMS-II-P) Showing Invariance for Gender and Sport Type	2021	Perceptual and motor skills	1558-688X	128	6	2669-2687	Rodrigues, F. and Pelletier, L. and Rocchi, M. and Cid, L. and Teixeira, D. and Monteiro, D.	Excluded
655	rayyan-340543459	Effects of caffeine ingestion on upper and lower limb muscle power of handball players: a double-blind, placebo-controlled, crossover study	2021	Sport Sciences for Health	18247490	17	4	1039-1044	Rocha, Julio Cesar Correia and da Rocha, André Luiz Silva and da Silva Santos Soares, Gutemberg and Correia-Oliveira, Carlos Rafaell	Excluded
656	rayyan-340543460	The role of variability in the control of the basketball dribble under different perceptual setups	2021	European Journal of Sport Science	1746-1391	21	4	521-530	Robalo, Ricardo A. M. and Diniz, Ana M. F. A. and Fernandes, Orlando and Passos, Pedro J. M.	Excluded
657	rayyan-340543461	The role of variability in the control of the basketball dribble under different perceptual setups	2021	Eur J Sport Sci	1536-7290	21	4	521-530	Robalo, R. A. M. and Diniz, Amfa and Fernandes, O. and Passos, P. J. M.	Excluded
658	rayyan-340543462	Reliability of Throwing Velocity during Non-specific and Specific Handball Throwing Tests	2021	International journal of sports medicine	1439-3964	42	9	825-832	Rios, Luis Javier Chirosa and Cuevas-Aburto, Jesualdo and Martínez-García, Dario and Ulloa-Diaz, David and Ramírez, Oscar Andres Andrades and Martin, Isidoro Martinez and Ramos, Amador García	Excluded
659	rayyan-340543463	Inertial measurement units to estimate drag forces and power output during standardised wheelchair tennis coast-down and sprint tests	2021	Sports Biomech	1476-3141			Jan-19	Rietveld, T. and Mason, B. S. and Goosey-Tolfrey, V. L. and van der Woude, L. H. V. and de Groot, S. and Vegter, R. J. K.	Excluded
660	rayyan-340543464	A Principal Component Analysis in futsal according to game halves: A case study of an amateur futsal cup final. / Análisis de componentes principales en fútbol sala según las partes de juego: un estudio de caso en una final de copa amateur	2021	RICYDE. Revista Internacional de Ciencias del Deporte	18853137	17	63	88-101	Rico-González, Markel and Los Arcos, Asier and Rojas-Valverde, Daniel and Pino-Ortega, José	Excluded
661	rayyan-340543465	Construct Validation of a New Instrument to Measure Declarative Tactical Knowledge in Basketball	2021	Perceptual and motor skills	1558-688X	128	4	1712-1729	Reis, Cleiton Pereira and Morales, Juan Carlos Pérez and Gomes, Cristiano Mauro Assis and Pereira, Fernando de Azevedo Alves and Ibáñez, Sergio José	Excluded
662	rayyan-340543466	Effects of an Injury Prevention Program on Anterior Cruciate Ligament Injury Risk Factors in Adolescent Females at Different Stages of Maturation	2021	Journal of Sports Science & Medicine	13032968	20	2	365-372	Reiko, Otsuki and Daniel, Benoit and Norikazu, Hirose and Toru, Fukubayashi	Excluded
663	rayyan-340543467	Strength Performance Across the Oral Contraceptive Cycle of Team Sport Athletes: A Cross-Sectional Study	2021	Frontiers in physiology	1664-042X	12		658994	Reif, Astrid and Wessner, Barbara and Haider, Patricia and Tschan, Harald and Triska, Christoph	Excluded
664	rayyan-340543468	Strategies for the optimization of the specific training of junior and specialized handballists in the extreme position	2021	Journal of Physical Education & Sport	22478051	21	3	1491-1497	RĂZvan, Bernicu Andrei and Nicolae, MihĂIlescu and Ion, MihĂIlĂ	Excluded
665	rayyan-340543469	Anterior Cruciate Ligament Reconstructed Female Athletes Exhibit Relative Muscle Dysfunction After Return to Sport	2021	International journal of sports medicine	1439-3964	42	4	336-343	Raymond-Pope, Christiana J. and Dengel, Donald R. and Fitzgerald, John S. and Nelson, Bradley J. and Bosch, Tyler A.	Excluded
666	rayyan-340543470	Caffeine Ingestion Improves Performance During Fitness Tests but Does Not Alter Activity During Simulated Games in Professional Basketball Players	2021	International Journal of Sports Physiology & Performance	15550265	16	3	387-394	Raya-González, Javier and Scanlan, Aaron T. and Soto-Célix, María and Rodríguez-Fernández, Alejandro and Castillo, Daniel	Excluded
667	rayyan-340543471	EFFECT OF SPECIFIC SKILL TRAINING WITH PLYOMETRIC TRAINING AND SPECIFIC SKILL TRAINING WITH INTERVAL TRAINING ON SELECTED PHYSIOLOGICAL VARIABLES OF COLLEGE MALE HANDBALL PLAYERS	2021	Ovidius University Annals, Series Physical Education & Sport/Science, Movement & Health	2285777X	21		376-381	Ravi, Nemukuri and S, Rameshkumar and G, Balasundar and A, Sankar	Excluded	| RAYYAN-EXCLUSION-REASONS: specific physical training intervention
668	rayyan-340543472	Influence of Higenamine on Exercise Performance of Recreational Female Athletes: A Randomized Double-Blinded Placebo-Controlled Trial	2021	Frontiers in psychology	1664-1078	12		633110	Rasic, Jelena S. and Ivanovic, Nevena Dj and Andjelkovic, Marija S. and Nedeljkovic, Ivana P. and Nikolic, Ivan R. and Stojanovic, Sava D. and Ristic-Medic, Danijela K. and Takic, Marija M. and Djordjevic, Brizita I. and Dikic, Nenad V.	Excluded	| RAYYAN-EXCLUSION-REASONS: nutritional supplement
669	rayyan-340543473	NBA Pre-Draft Combine is the weak predictor of rookie basketball player's performance	2021	Journal of Human Sport & Exercise	19885202	16	3	493-502	Ranisavljev, Igor and Mandic, Radivoj and Cosic, Marko and Blagojevic, Predrag and Dopsaj, Milivoj	Excluded
670	rayyan-340543474	Morphological and Fitness Attributes of Young Male Portuguese Basketball Players: Normative Values According to Chronological Age and Years From Peak Height Velocity	2021	Frontiers in sports and active living	2624-9367	3		629453	Ramos, Sérgio Antunes and Massuça, Luis Miguel and Volossovitch, Anna and Ferreira, António Paulo and Fragoso, Isabel	Excluded
671	rayyan-340543475	TRAINING EXPERIENCE AND MATURATIONAL, MORPHOLOGICAL, AND FITNESS ATTRIBUTES AS INDIVIDUAL PERFORMANCE PREDICTORS IN MALE AND FEMALE UNDER-14 PORTUGUESE ELITE BASKETBALL PLAYERS	2021	Journal of Strength & Conditioning Research	10648011	35	7	2025-2032	Ramos, SÉRgio and Volossovitch, Anna and Ferreira, AntÓNio P. and Fragoso, Isabel and MassuÇA, LuÍS M.	Excluded
672	rayyan-340543476	ANÁLISE TÁTICO-TÉCNICA NO FUTEBOL: COMPARAÇÃO DO CAMPEÃO EUROPEU 2018-19 COM O CAMPEÃO SUL-AMERICANO 20. / Tactical-technical analysis in football: comparison of european champion 2018-19 with the champion south american 2019	2021	Revista Brasileira de Futsal e Futebol	19844956	13	53	284-296	Ramos Moraes, Gabriel and Pereira Morato, Márcio	Excluded
673	rayyan-340543477	Dribble Deficit Enables Measurement of Dribbling Speed Independent of Sprinting Speed in Collegiate, Male, Basketball Players	2021	Journal of strength and conditioning research	1533-4287	35	7	2040-2045	Ramirez-Campillo, Rodrigo and Gentil, Paulo and Moran, Jason and Dalbo, Vincent J. and Scanlan, Aaron T.	Excluded
674	rayyan-340543478	Effects of Plyometric Jump Training on Physical Fitness in Amateur and Professional Volleyball: A Meta-Analysis	2021	Frontiers in physiology	1664-042X	12		636140	Ramirez-Campillo, Rodrigo and García-de-Alcaraz, Antonio and Chaabene, Helmi and Moran, Jason and Negra, Yassine and Granacher, Urs	Excluded
675	rayyan-340543479	Warm-Ups and Coaches' Perceptions: Searching for Clues to Improve Injury Prevention in Youth Basketball	2021	Frontiers in sports and active living	2624-9367	3		619291	Räisänen, Anu M. and Owoeye, Oluwatoyosi B. A. and Befus, Kimberley and van den Berg, Carla and Pasanen, Kati and Emery, Carolyn A.	Excluded
676	rayyan-340543480	Post-Exercise Ketosis, Salivary Uric Acid and Interleukin-6 after a Simulated Wheelchair Basketball Match	2021	Endocrine, metabolic & immune disorders drug targets	2212-3873	21	11	2055-2062	Raguzzini, Anna and Toti, Elisabetta and Bernardi, Marco and Castellucci, Fabio and Cavedon, Valentina and Fedullo, Anna Lucia and Milanese, Chiara and Sciarra, Tommaso and Peluso, Ilaria	Excluded
677	rayyan-340543481	The Effect of Landmarks With Their Color on Learning Basketball Lay-Up in Beginners	2021	Journal of Motor Learning & Development	23253193	9	2	286-295	Raeisiyan, Razieh and Abdoli, Behrouz and Farsi, Alireza and Hassanlouei, Hamidollah	Excluded
678	rayyan-340543482	Women in sports: the applicability of common national reference intervals for inflammatory and coagulation biomarkers (HemSter Study)	2021	Biochem Med (Zagreb)	1330-0962 (Print) 1330-0962	31	1	010702	Radišić Biljak, V. and Vidranski, V. and Ružić, L. and Simundic, A. M. and Vidranski, T.	Excluded	| RAYYAN-EXCLUSION-REASONS: no reference value
679	rayyan-340543483	Women in sports: the applicability of common national reference intervals for inflammatory and coagulation biomarkers (HemSter Study)	2021	Biochemia medica	1846-7482	31	1	010702	Radišić Biljak, Vanja and Vidranski, Valentina and Ružić, Lana and Simundic, Ana-Maria and Vidranski, Tihomir	Excluded	| RAYYAN-EXCLUSION-REASONS: duplicate
680	rayyan-340543484	Monitoring training in women's volleyball: Supine or seated heart rate variability?	2021	Physiology & behavior	1873-507X	240		113537	Rabbani, Maryam and Agha-Alinejad, Hamid and Gharakhanlou, Reza and Rabbani, Alireza and Flatt, Andrew A.	Excluded	| RAYYAN-LABELS: A,Abstract reviewed | RAYYAN-EXCLUSION-REASONS: longitudinal,excluded at abstract
681	rayyan-340543485	Maximal Lactate Accumulation Rate in All-out Exercise Differs between Cycling and Running	2021	Int J Sports Med	0172-4622	42	4	314-322	Quittmann, O. J. and Schwarz, Y. M. and Mester, J. and Foitschik, T. and Abel, T. and Strüder, H. K.	Excluded
682	rayyan-340543486	COMPARISON BETWEEN TRADITIONAL RESISTANCE EXERCISE AND VARIABLE RESISTANCE WITH ELASTIC BANDS IN ACUTE VERTICAL JUMP PERFORMANCE	2021	Human Movement	17323991	22	4	28-35	Popp Marin, Douglas and Astorino, Todd Anthony and Silva Serafim, Allan Igor and Bertoldo Urtado, Christiano and Prestes, Jonato and Tubagi Polito, Luis Felipe and Otton, Rosemari	Excluded
683	rayyan-340543487	The Relationship Between Reactive Agility and Change of Direction Speed in Professional Female Basketball and Handball Players	2021	Frontiers in psychology	1664-1078	12		708771	Popowczak, Marek and Cichy, Ireneusz and Rokita, Andrzej and Domaradzki, Jarosław	Excluded
684	rayyan-340543488	Використання методу колового тренування у розвитку швидкісно-силових здібностей баскетболістів 15-16 років. / Using the method of circuit training in the development of high-speed and power abilities of 15-16-year-old basketball players	2021	Slobozhanskyi R & Sports Bulletin	19910177	82	2	44-49	Pomeshchikova, Irina and Chucha, Natalia and Shyriaeva, Iryna	Excluded
685	rayyan-340543489	Estimation of cardiovascular drift through ear temperature during prolonged steady-state cycling: a study protocol	2021	BMJ Open Sport Exerc Med	2055-7647 (Print) 2055-7647	7	1	e000907	Polsinelli, G. and Rodio, A. and Federico, B.	Excluded
686	rayyan-340543490	The Goal Scale: A New Instrument to Measure the Perceived Exertion in Soccer (Indoor, Field, and Beach) Players	2021	Frontiers in psychology	1664-1078	11		623480	Polito, Luis Felipe Tubagi and Marquezi, Marcelo Luis and Marin, Douglas Popp and Villas Boas Junior, Marcelo and Brandão, Maria Regina Ferreira	Excluded
687	rayyan-340543491	The Effect of Virtual Reality Exercises on Pain, Functionality, Cardiopulmonary Capacity, and Quality of Life in Fibromyalgia Syndrome: A Randomized Controlled Study	2021	Games for health journal	2161-7856	10	3	165-173	Polat, Musa and Kahveci, Abdulvahap and Muci, Birsen and Günendi, Zafer and Kaymak Karataş, Gülçin	Excluded
688	rayyan-340543492	Common Movement Patterns of the Jump Shot while Increasing the Distance from the Basket in Elite Basketball Players	2021	Journal of Human Kinetics	16405544	78	1	29-39	Podmenik, Nadja and Supej, Matej and Debevec, Hana and Erčulj, Frane	Excluded
689	rayyan-340543493	Anthropometric Characteristics and Vertical Jump Abilities by Player Position and Performance Level of Junior Female Volleyball Players	2021	International journal of environmental research and public health	1660-4601	18	16		Pocek, Suncica and Milosevic, Zoran and Lakicevic, Nemanja and Pantelic-Babic, Kristina and Imbronjev, Milka and Thomas, Ewan and Bianco, Antonino and Drid, Patrik	Excluded
690	rayyan-340543494	Systematic Review and Meta-Analysis of the Y-Balance Test Lower Quarter: Reliability, Discriminant Validity, and Predictive Validity	2021	International Journal of Sports Physical Therapy	2159-2896	16	5	1190-1209	Plisky, Phillip and Schwartkopf-Phifer, Katherine and Huebner, Bethany and Garner, Mary Beth and Bullock, Garrett	Excluded
691	rayyan-340543495	The Association Between Force-Velocity Relationship in Countermovement Jump and Sprint With Approach Jump, Linear Acceleration and Change of Direction Ability in Volleyball Players	2021	Frontiers in physiology	1664-042X	12		763711	Pleša, Jernej and Kozinc, Žiga and Šarabon, Nejc	Excluded
692	rayyan-340543496	Povezanost odnosa sila-hitrost med nalogama navpičnega skoka in sprinta pri odbojkarjih. / The association between force-velocity profiles in jumping and sprinting tasks in volleyball players	2021	Sport: Revija Za Teoreticna in Prakticna Vprasanja Sporta	03537455	69	3	109-114	Pleša, Jernej and Kozinc, Žiga and Šarabon, Nejc	Excluded
693	rayyan-340543497	How the Number of Players and Floaters' Positioning Changes the Offensive Performance during Futsal Small-Sided and Conditioned Games	2021	International journal of environmental research and public health	1660-4601	18	14		Pizarro, David and Práxedes, Alba and Travassos, Bruno and Gonçalves, Bruno and Moreno, Alberto	Excluded
694	rayyan-340543498	How Informational Constraints for Decision-Making on Passing, Dribbling and Shooting Change With the Manipulation of Small-Sided Games Changes in Futsal	2021	Perceptual & Motor Skills	0031-5125	128	4	1684-1711	Pizarro, David and Práxedes, Alba and Travassos, Bruno and Gonçalves, Bruno and Moreno, Alberto	Excluded
695	rayyan-340543499	Litigation in arthroscopic surgery: a 20-year analysis of legal actions in France	2021	Knee Surg Sports Traumatol Arthrosc	0942-2056	29	5	1651-1658	Pioger, C. and Jacquet, C. and Abitan, A. and Odri, G. A. and Ollivier, M. and Sonnery-Cottet, B. and Boisrenoult, P. and Pujol, N.	Excluded
696	rayyan-340543500	Training Design, Performance Analysis, and Talent Identification-A Systematic Review about the Most Relevant Variables through the Principal Component Analysis in Soccer, Basketball, and Rugby	2021	International journal of environmental research and public health	1660-4601	18	5		Pino-Ortega, José and Rojas-Valverde, Daniel and Gómez-Carmona, Carlos D. and Rico-González, Markel	Excluded
697	rayyan-340543501	Evaluation of Lower Limb Muscle Electromyographic Activity during 400 m Indoor Sprinting among Elite Female Athletes: A Cross-Sectional Study	2021	Int J Environ Res Public Health	1661-7827 (Print) 1660-4601	18	24		Pietraszewski, P. and Gołaś, A. and Krzysztofik, M. and Śrutwa, M. and Zając, A.	Excluded
698	rayyan-340543502	Comparison of Muscle Activity During 200 m Indoor Curve and Straight Sprinting in Elite Female Sprinters	2021	J Hum Kinet	1640-5544 (Print) 1640-5544	80		309-316	Pietraszewski, P. and Gołaś, A. and Krzysztofik, M.	Excluded
699	rayyan-340543503	Internal and External Load Control in Team Sports through a Multivariable Model	2021	Journal of Sports Science & Medicine	1303-2968	20	4	751-758	Piedra, Aitor and Caparrós, Toni and Vicens-Bordas, Jordi and Peña, Javier	Excluded	| RAYYAN-LABELS: A,Abstract reviewed | RAYYAN-EXCLUSION-REASONS: longitudinal,relationship study,excluded at abstract
700	rayyan-340543504	Short-term high-fat diet induces cognitive decline, aggression, and anxiety-like behavior in adult zebrafish	2021	Prog Neuropsychopharmacol Biol Psychiatry	0278-5846	110		110288	Picolo, V. L. and Quadros, V. A. and Canzian, J. and Grisolia, C. K. and Goulart, J. T. and Pantoja, C. and de Bem, A. F. and Rosemberg, D. B.	Excluded
701	rayyan-340543505	Physical Fitness Profiling of National Category Table Tennis Players: Implication for Health and Performance	2021	Int J Environ Res Public Health	1661-7827 (Print) 1660-4601	18	17		Picabea, J. M. and Cámara, J. and Yanci, J.	Excluded
702	rayyan-340543506	Match Day-1 Reactive Strength Index and In-Game Peak Speed in Collegiate Division I Basketball	2021	International journal of environmental research and public health	1660-4601	18	6		Petway, Adam J. and Freitas, Tomás T. and Calleja-González, Julio and Alcaraz, Pedro E.	Excluded	| RAYYAN-LABELS: A,Abstract reviewed | RAYYAN-EXCLUSION-REASONS: no reference value
703	rayyan-340543507	Drop Jump? Single-Leg Squat? Not if You Aim to Predict Anterior Cruciate Ligament Injury From Real-Time Clinical Assessment: A Prospective Cohort Study Involving 880 Elite Female Athletes	2021	Journal of Orthopaedic & Sports Physical Therapy	01906011	51	7	372-378	Petushek, Erich and Nilstad, Agnethe and Bahr, Roald and Krosshaug, Tron	Excluded
704	rayyan-340543508	CORRELATIONS BETWEEN BODY COMPOSITION AND STRENGTH IN WOMEN'S SOCCER, HANDBALL AND RUGBY	2021	Ovidius University Annals, Series Physical Education & Sport/Science, Movement & Health	2285777X	21		567-573	PetruŢ-Florin, Trofin and Gabriela, Lepciuc and Florentina-PetruŢA, MartinaŞ	Excluded
705	rayyan-340543509	Determining strength training needs using the force-velocity profile of elite female handball and volleyball players	2021	International Journal of Sports Science & Coaching	17479541	16	1	123-130	Petridis, Leonidas and Pálinkás, Gergely and Tróznai, Zsófia and Béres, Bettina and Utczás, Katinka	Excluded
706	rayyan-340543510	Temporal aspects and physical behavior of U-21 female beach volleyball players: a study performed of the FIVB World Championship	2021	Journal of Physical Education & Sport	22478051	21	2	868-874	Pessoa Da Costa, Yago and Lopes Da Silva, Caio Bruno and Sindice Da Silva, Leopoldo and Soares Da Silva, Elizabeth Lourdes and GarcÍA-De-Alcaraz, Antonio and Ricarte Batista, GilmÁRio	Excluded
707	rayyan-340543511	Assessing the External Load Associated With High-Intensity Activities Recorded During Official Basketball Games	2021	Frontiers in psychology	1664-1078	12		668194	Pernigoni, Marco and Ferioli, Davide and Butautas, Ramūnas and La Torre, Antonio and Conte, Daniele	Excluded	| RAYYAN-EXCLUSION-REASONS: no reference value
708	rayyan-340543512	Unilateral or Bilateral Standing Broad Jumps: Which Jump Type Provides Inter-Limb Asymmetries with a Higher Reliability?	2021	Journal of Sports Science & Medicine	1303-2968	20	2	317-327	Pérez-Castilla, Alejandro and García-Ramos, Amador and Miras-Moreno, Danica JanicijevicSergio and De la Cruz, Juan Carlos and Rojas, Javier and Cepero, Mar	Excluded
709	rayyan-340543513	Unilateral or Bilateral Standing Broad Jumps: Which Jump Type Provides Inter-Limb Asymmetries with a Higher Reliability?	2021	J Sports Sci Med	1303-2968	20	2	317-327	Pérez-Castilla, A. and García-Ramos, A. and Janicijevic, D. and Miras-Moreno, S. and De la Cruz, J. C. and Rojas, F. J. and Cepero, M.	Excluded
710	rayyan-340543514	Between-session reliability of performance and asymmetry variables obtained during unilateral and bilateral countermovement jumps in basketball players	2021	PloS one	1932-6203	16	7	e0255458	Pérez-Castilla, Alejandro and García-Ramos, Amador and Janicijevic, Danica and Delgado-García, Gabriel and De la Cruz, Juan Carlos and Rojas, F. Javier and Cepero, Mar	Excluded	| RAYYAN-EXCLUSION-REASONS: reliability study
711	rayyan-340543515	Effects of recreational team handball on bone health, postural balance and body composition in inactive postmenopausal women - A randomised controlled trial	2021	Bone	1873-2763	145		115847	Pereira, Rita and Krustrup, Peter and Castagna, Carlo and Coelho, Eduardo and Santos, Rute and Helge, Eva Wulff and Jørgensen, Niklas Rye and Magalhães, José and Póvoas, Susana	Excluded	| RAYYAN-EXCLUSION-REASONS: adaptation,specific physical training intervention
712	rayyan-340543516	Heart rate variability—study in futsal athletes...Coimbra Health School Annual Meeting, June 17-19, 2021	2021	European Journal of Public Health	1101-1262	31		01-Feb	Pereira, Joaquim and Santos, Ana and Pereira, Telmo	Excluded	| RAYYAN-EXCLUSION-REASONS: no exercise intervention
713	rayyan-340543517	Neural Mobilization Short-Term Dose Effect on the Lower-Limb Flexibility and Performance in Basketball Athletes: A Randomized, Parallel, and Single-Blinded Study	2021	Journal of Sport Rehabilitation	1056-6716	30	7	1060-1066	Pereira, Andreia and Teixeira, Cátia and Pereira, Karla and Ferreira, Leandro and Marques, Maria and Silva, Anabela G.	Excluded
714	rayyan-340543518	Mechanics of the Jump Shot: The "Dip" Increases the Accuracy of Elite Basketball Shooters	2021	Frontiers in psychology	1664-1078	12		658102	Penner, Luke S. J.	Excluded
715	rayyan-340543519	Physiologic and Clinical Features of the Paralympic Athlete's Heart	2021	JAMA cardiology	2380-6591	6	1	30-39	Pelliccia, Antonio and Quattrini, Filippo Maria and Cavarretta, Elena and Squeo, Maria Rosaria and Adami, Paolo Emilio and Di Paolo, Fernando Maria and Spataro, Antonio and Bernardi, Marco	Excluded
716	rayyan-340543520	EFFECTS OF FOAM ROLLING ON BLOOD LACTATE CONCENTRATION IN ELITE FUTSAL PLAYERS	2021	Human Movement	17323991	22	1	72-79	Pelana, Ramdan and Apriantono, Tommy and Bagus, Bagus Winata and Juniarsyah, Agung Dwi and Ihsani, Sri Indah	Excluded
717	rayyan-340543521	Does Footwear Influence Countermovement Jump Parameters Used To Monitor Performance In Collegiate Basketball Players?	2021	Medicine & Science in Sports & Exercise	01959131	53		42-43	Peak, Keldon and Heishman, Aaron and Daub, Bryce and Miller, Ryan and Freitas, Eduardo and Bemben, Michael	Excluded
718	rayyan-340543522	Does Footwear Influence Countermovement Jump Parameters Used To Monitor Performance In Collegiate Basketball Players?...2021 ACSM Annual Meeting & World Congresses [Virtual], June 1 -5, 2021	2021	Medicine & Science in Sports & Exercise	0195-9131	53		42-43	Peak, Keldon and Heishman, Aaron and Daub, Bryce and Miller, Ryan and Freitas, Eduardo and Bemben, Michael	Excluded
719	rayyan-340543523	Development of a new fatigability jumping protocol: Effect of the test duration on reproducibility and performance	2021	Science & Sports	07651597	36	3	e95-e102	Paulus, J. and Croisier, J. L. and Kaux, J. F. and Tubez, F. and Meyer, D. and Schwartz, C.	Excluded	| RAYYAN-EXCLUSION-REASONS: validity reliability study
720	rayyan-340543524	Análisis del rendimiento competitivo de las jugadoras de voleibol categoría escolar de La Habana. / Analysis of the competitive performance of school category volleyball players in Havana	2021	PODIUM- Revista de Ciencia y Tecnologia en la Cultura Física	19962452	16	3	838-847	Pau de la O, Alfonso and Manuel Téllez Quezada, Pedro and Luisa Cáceres Ponce, María	Excluded
721	rayyan-340543525	Preseason functional tests discriminate injury risk in female collegiate volleyball players	2021	Physical Therapy in Sport	1466-853X	51		79-84	Patterson, Christopher S. and Dudley, Robert I. and Sorenson, Eric and Brumitt, Jason	Excluded
722	rayyan-340543526	Mixed Methods in Tactical Analysis Through Polar Coordinates and Function Estimation: The Transition Play in ACB Basketball	2021	Frontiers in sports and active living	2624-9367	3		739308	Pastrana-Brincones, José Luis and Troyano-Gallegos, Belén and Morillo-Baro, Juan Pablo and López de Vinuesa-Piote, Raimundo and Vázquez-Diz, Juan Antonio and Reigal-Garrido, Rafael E. and Hernández-Mendo, Antonio and Morales-Sánchez, Verónica	Excluded
723	rayyan-340543527	Evidence-Based Status of Forest Healing Program in South Korea	2021	Int J Environ Res Public Health	1661-7827 (Print) 1660-4601	18	19		Park, S. and Kim, S. and Kim, G. and Choi, Y. and Kim, E. and Paek, D.	Excluded
724	rayyan-340543528	Prescribed footwear and orthoses are not prophylactic in preventing lower extremity injuries in military tactical athletes: a systematic review with meta-analysis	2021	BMJ military health	2633-3775				Paradise, Scott L. and Beer, J. R. and Cruz, C. A. and Fechner, K. M. and MacGregor, A. J. and Fraser, J. J.	Excluded
725	rayyan-340543529	The Ankle Joint Range of Motion and Its Effect on Squat Jump Performance with and without Arm Swing in Adolescent Female Volleyball Players	2021	Journal of Functional Morphology & Kinesiology		6	1	Jan-13	Panoutsakopoulos, Vassilios and Kotzamanidou, Mariana C. and Papaiakovou, Georgios and Kollias, Iraklis A.	Excluded
726	rayyan-340543530	Muscle Architectural and Functional Adaptations Following 12-Weeks of Stretching in Adolescent Female Athletes	2021	Frontiers in physiology	1664-042X	12		701338	Panidi, Ioli and Bogdanis, Gregory C. and Terzis, Gerasimos and Donti, Anastasia and Konrad, Andreas and Gaspari, Vasiliki and Donti, Olyvia	Excluded
727	rayyan-340543531	Lateral Preference and Inter-limb Asymmetry in Completing Technical Tasks During Official Professional Futsal Matches: The Role of Playing Position and Opponent Quality	2021	Frontiers in psychology	1664-1078	12		725097	Palucci Vieira, Luiz H. and Kalva-Filho, Carlos A. and Santinelli, Felipe B. and Clemente, Filipe M. and Cunha, Sergio A. and Schimidt, Caroline V. and Barbieri, Fabio A.	Excluded
728	rayyan-340543532	Game Running Performance and Fitness in Women's Futsal	2021	International Journal of Sports Medicine	0172-4622	42	1	74-81	Palucci Vieira, Luiz Henrique and Arins, Francimara Budal and Guglielmo, Luiz Guilherme Antonacci and de Lucas, Ricardo Dantas and Carminatti, Lorival José and Santiago, Paulo Roberto Pereira	Excluded
729	rayyan-340543533	Effects of Progressed and Nonprogressed Volume-Based Overload Plyometric Training on Components of Physical Fitness and Body Composition Variables in Youth Male Basketball Players	2021	Journal of strength and conditioning research	1533-4287	35	6	1642-1649	Palma-Muñoz, Ignacio and Ramírez-Campillo, Rodrigo and Azocar-Gallardo, Jairo and Álvarez, Cristian and Asadi, Abbas and Moran, Jason and Chaabene, Helmi	Excluded
730	rayyan-340543534	Mechanical loading influences the lumbar intervertebral disc. A cross-sectional study in 308 athletes and 71 controls	2021	Journal of orthopaedic research : official publication of the Orthopaedic Research Society	1554-527X	39	5	989-997	Owen, Patrick J. and Hangai, Mika and Kaneoka, Koji and Rantalainen, Timo and Belavy, Daniel L.	Excluded
731	rayyan-340543535	Effects of an Injury Prevention Program on Anterior Cruciate Ligament Injury Risk Factors in Adolescent Females at Different Stages of Maturation	2021	Journal of sports science & medicine	1303-2968	20	2	365-372	Otsuki, Reiko and Benoit, Daniel and Hirose, Norikazu and Fukubayashi, Toru	Excluded
732	rayyan-340543536	Vitamin D and upper respiratory tract infections in young active males exposed to cold environments	2021	Ann Agric Environ Med	1232-1966	28	3	446-451	Orysiak, J. and Fitzgerald, J. S. and Malczewska-Lenczowska, J. and Witek, K. and Gajewski, J. and Zembron-Lacny, A. and Morawin, B. and Sitkowski, D.	Excluded
733	rayyan-340543537	Effect of scaling basket height for young basketball players during the competition: seeking out positive sport experiences	2021	Journal of Sports Sciences	0264-0414	39	24	2763-2771	Ortega-Toro, Enrique and García-Angulo, Francisco Javier and Giménez-Egido, José María and Palao, José M.	Excluded
734	rayyan-340543538	Patellar Tendon Structural Adaptations Occur during Pre-Season and First Competitive Cycle in Male Professional Handball Players	2021	International journal of environmental research and public health	1660-4601	18	22		Ortega-Cebrián, Silvia and Navarro, Ramon and Seda, Sergi and Salas, Sebastià and Guerra-Balic, Myriam	Excluded	| RAYYAN-LABELS: A,Abstract reviewed,longitudinal adaptation | RAYYAN-EXCLUSION-REASONS: longitudinal,excluded at abstract
735	rayyan-340543539	The Use of Upper-Body Intermittent Sequential Pneumatic Compression Arm Sleeves on Recovery From Exercise in Wheelchair Athletes	2021	American Journal of Physical Medicine & Rehabilitation	0894-9115	100	1	65-71	Oliver, Alison and Driller, Matthew	Excluded
736	rayyan-340543540	Injury-related fear in athletes returning to sports after anterior cruciate ligament reconstruction - A quantitative content analysis of an open-ended questionnaire	2021	Asia-Pacific journal of sports medicine, arthroscopy, rehabilitation and technology	2214-6873	25		01-Jul	Ohji, Shunsuke and Aizawa, Junya and Hirohata, Kenji and Ohmi, Takehiro and Mitomo, Sho and Koga, Hideyuki and Yagishita, Kazuyoshi	Excluded
737	rayyan-340543541	Team technical performance characteristics and their association with match outcome in elite netball	2021	International Journal of Performance Analysis in Sport	14748185	21	5	700-712	Ofoghi, Bahadorreza and Chenaghlou, Milad and Mooney, Mitchell and Dwyer, Dan B. and Bruce, Lyndell	Excluded
738	rayyan-340543542	Call to Action: Recommendations to Improve the Methodological Reporting of Games-Based Drills in Basketball Research	2021	International Journal of Sports Physiology & Performance	1555-0265	16	2	316-321	O'Grady, Cody J. and Fox, Jordan L. and Conte, Daniele and Ferioli, Davide and Scanlan, Aaron T. and Dalbo, Vincent J.	Excluded
739	rayyan-340543543	Effects of Integrative Neuromuscular Training and Detraining on Countermovement Jump Performance in Youth Volleyball Players	2021	Journal of strength and conditioning research	1533-4287	35	8	2242-2247	Nunes, Ana C. C. A. and Cattuzzo, Maria T. and Faigenbaum, Avery D. and Mortatti, Arnaldo L.	Excluded	| RAYYAN-EXCLUSION-REASONS: duplicate
740	rayyan-340543544	Effects of Integrative Neuromuscular Training and Detraining on Countermovement Jump Performance in Youth Volleyball Players	2021	J Strength Cond Res	1064-8011	35	8	2242-2247	Nunes, Acca and Cattuzzo, M. T. and Faigenbaum, A. D. and Mortatti, A. L.	Excluded	| RAYYAN-EXCLUSION-REASONS: specific physical training intervention
741	rayyan-340543545	The FIFA 11+ does not alter performance in amateur female basketball players—a randomized control trial	2021	Journal of Complementary & Integrative Medicine	1553-3840	18	2	379-383	Nuhmani, Shibili	Excluded
742	rayyan-340543546	Exploring the Effect of Long Naps on Handball Performance and Heart Rate Variability	2021	Sports Med Int Open	2367-1890	5	3	E73-e80	Nishida, M. and Yamamoto, K. and Murata, Y. and Ichinose, A. and Shioda, K.	Excluded	| RAYYAN-EXCLUSION-REASONS: recovery intervention
743	rayyan-340543547	Kiss goodbye to the 'kissing knees': no association between frontal plane inward knee motion and risk of future non-contact ACL injury in elite female athletes	2021	Sports Biomech	1476-3141			Jan-15	Nilstad, A. and Petushek, E. and Mok, K. M. and Bahr, R. and Krosshaug, T.	Excluded
744	rayyan-340543548	Kiss goodbye to the 'kissing knees': no association between frontal plane inward knee motion and risk of future non-contact ACL injury in elite female athletes	2021	Sports biomechanics	1752-6116			Jan-15	Nilstad, Agnethe and Petushek, Erich and Mok, Kam-Ming and Bahr, Roald and Krosshaug, Tron	Excluded
745	rayyan-340543549	The Construction of Basketball Training System Based on Motion Capture Technology	2021	Journal of healthcare engineering	2040-2309	2021		2481686	Nie, Shangqi and Li, Yuanqing and Ma, Biao and Zhang, Yufeng and Song, Jeho	Excluded
746	rayyan-340543550	Effect of ground technicity on cardio-respiratory and biomechanical parameters in uphill trail running	2021	Eur J Sport Sci	1536-7290			01-Nov	Nicot, F. and Sabater-Pastor, F. and Samozino, P. and Millet, G. Y. and Rupp, T.	Excluded
747	rayyan-340543551	Teaching Children's Motor Skills for Team Games Through Guided Discovery: How Constraints Enhance Learning	2021	Frontiers in psychology	1664-1078	12		724848	Newell, Karl M. and Rovegno, Inez	Excluded
748	rayyan-340543552	Diving for the Basketball: An Isolated Popliteus Rupture in an Adolescent Female with 6 Year Follow-Up	2021	Global pediatric health	2333-794X	8		2333794X211020248	Newcomb, Nicholas L. and Kenneally, Claire M. and Yerdon, Heather N. and Barry, Piers A.	Excluded
749	rayyan-340543553	EVIDENCE-BASED RECOVERY STRATEGIES IN FUTSAL: A NARRATIVE REVIEW	2021	Kinesiology	13311441	53	1	131-140	Nemčić, Tihana and Calleja-González, Julio	Excluded
750	rayyan-340543554	Effect of exercise in a desert environment on physiological and subjective measures	2021	Int J Environ Health Res	0960-3123	31	2	121-131	Navalta, J. W. and Bodell, N. G. and Tanner, E. A. and Aguilar, C. D. and Radzak, K. N.	Excluded
751	rayyan-340543555	Reproducibilidad de diferentes test físicos en jugadores de baloncesto en silla de ruedas. / Reproducibility of different physical tests in wheelchair basketball players	2021	RICYDE. Revista Internacional de Ciencias del Deporte	18853137	17	64	189-203	Narvaez, Iker and Yanci, Javier and Romarate, Ander and Garcia-Tabar, Ibai and Romaratezabala, Estibaliz and Iturricastillo, Aitor	Excluded
752	rayyan-340543556	High school female basketball athletes exhibit decreased knee-specific choice visual-motor reaction time	2021	Scandinavian journal of medicine & science in sports	1600-0838	31	8	1699-1707	Nagai, Takashi and Schilaty, Nathan D. and Bates, Nathaniel A. and Bies, Nicholas J. and McPherson, April L. and Hewett, Timothy E.	Excluded
753	rayyan-340543557	Outdoor Walking Speeds of Apparently Healthy Adults: A Systematic Review and Meta-analysis	2021	Sports Med	0112-1642 (Print) 0112-1642	51	1	125-141	Murtagh, E. M. and Mair, J. L. and Aguiar, E. and Tudor-Locke, C. and Murphy, M. H.	Excluded
754	rayyan-340543558	Exercise Recovery Practices of Wheelchair Court Sports Athletes	2021	Journal of strength and conditioning research	1533-4287	35	2	366-372	Murphy, Conor J. and Mason, Barry S. and Goosey-Tolfrey, Vicky L.	Excluded
755	rayyan-340543559	Training Load and Performance Impairments in Professional Cyclists During COVID-19 Lockdown	2021	Int J Sports Physiol Perform	1555-0265	16	5	735-738	Muriel, X. and Courel-Ibáñez, J. and Cerezuela-Espejo, V. and Pallarés, J. G.	Excluded
756	rayyan-340543560	Athlete health and safety at large sporting events: the development of consensus-driven guidelines	2021	Br J Sports Med	0306-3674	55	4	191-197	Mountjoy, M. and Moran, J. and Ahmed, H. and Bermon, S. and Bigard, X. and Doerr, D. and Lacoste, A. and Miller, S. and Weber, A. and Foster, J. and Budgett, R. and Engebretsen, L. and Burke, L. M. and Gouttebarge, V. and Grant, M. E. and McCloskey, B. and Piccininni, P. and Racinais, S. and Stuart, M. and Zideman, D.	Excluded
757	rayyan-340543561	Athlete health and safety at large sporting events: the development of consensus-driven guidelines	2021	British journal of sports medicine	1473-0480	55	4	191-197	Mountjoy, Margo and Moran, Jane and Ahmed, Hosny and Bermon, Stephane and Bigard, Xavier and Doerr, Dominik and Lacoste, Alain and Miller, Stuart and Weber, Alexis and Foster, Jeremy and Budgett, Richard and Engebretsen, Lars and Burke, Louise M. and Gouttebarge, Vincent and Grant, Marie-Elaine and McCloskey, Brian and Piccininni, Paul and Racinais, Sebastien and Stuart, Mark and Zideman, David	Excluded
758	rayyan-340543562	Effect of exercise on depression and fatigue in breast cancer women undergoing chemotherapy: A randomized controlled trial	2021	Heliyon	2405-8440 (Print) 2405-8440	7	7	e07657	Mostafaei, F. and Azizi, M. and Jalali, A. and Salari, N. and Abbasi, P.	Excluded
759	rayyan-340543563	The validity of the sphygmomanometer for shoulder strength assessment in amateur rugby union players	2021	Physical therapy in sport : official journal of the Association of Chartered Physiotherapists in Sports Medicine	1873-1600	47		59-65	Morrison, Gus and Ashworth, Ben and Taylor-Kaveney, Terassa	Excluded
760	rayyan-340543564	The HEAT-SHIELD project - Perspectives from an inter-sectoral approach to occupational heat stress	2021	J Sci Med Sport	1878-1861	24	8	747-755	Morris, N. B. and Piil, J. F. and Morabito, M. and Messeri, A. and Levi, M. and Ioannou, L. G. and Ciuha, U. and Pogačar, T. and Kajfež Bogataj, L. and Kingma, B. and Casanueva, A. and Kotlarski, S. and Spirig, C. and Foster, J. and Havenith, G. and Sotto Mayor, T. and Flouris, A. D. and Nybo, L.	Excluded
761	rayyan-340543565	Return to the original sport at only 3 months after an Achilles tendon rupture by a combination of intra-tissue injection of freeze-dried platelet-derived factor concentrate and excessively early rehabilitation after operative treatment in a male basketball player: A case report	2021	Regenerative therapy	2352-3204	18		112-116	Morimoto, Shota and Iseki, Tomoya and Nakayama, Hiroshi and Shimomura, Kazunori and Nishikawa, Tetsuo and Nakamura, Norimasa and Tachibana, Toshiya	Excluded
762	rayyan-340543566	Influence of On-Sight and Flash Climbing Styles on Advanced Climbers' Route Completion for Bouldering	2021	Int J Environ Res Public Health	1661-7827 (Print) 1660-4601	18	23		Morenas, J. and Luis Del Campo, V. and López-García, S. and Flores, L.	Excluded
763	rayyan-340543567	Reply to the Comments on Moradi, J. (2020): Benefits of a Guided Motor Mental Performance Routine on Learning the Basketball Free Throw. Perceptual and Motor Skills, 127, 248–262	2021	Perceptual & Motor Skills	00315125	128	1	Nov-14	Moradi, Jalil	Excluded
764	rayyan-340543568	Reply to the Comments on Moradi, J. (2020): Benefits of a Guided Motor Mental Performance Routine on Learning the Basketball Free Throw. Perceptual and Motor Skills, 127, 248-262	2021	Perceptual and motor skills	1558-688X	128	1	Nov-14	Moradi, Jalil	Excluded
765	rayyan-340543569	INJURY PREVENTION PROGRAMS BASED ON FLYWHEEL VS. BODY WEIGHT RESISTANCE IN RECREATIONAL ATHLETES	2021	Journal of Strength & Conditioning Research	10648011	35		S188-S196	Monajati, Alireza and Larumbe-Zabala, Eneko and Goss-Sampson, Mark and Naclerio, Fernando	Excluded
766	rayyan-340543570	Sensor-Based Indices for the Prediction and Monitoring of Anterior Cruciate Ligament Injury: Reliability Analysis and a Case Study in Basketball	2021	Sensors (Basel, Switzerland)	1424-8220	21	16		Molinaro, Luca and Taborri, Juri and Santospagnuolo, Adriano and Vetrano, Mario and Vulpiani, Maria Chiara and Rossi, Stefano	Excluded
767	rayyan-340543571	Low Back Pain In A Basketball Player...2021 ACSM Annual Meeting & World Congresses [Virtual], June 1 -5, 2021	2021	Medicine & Science in Sports & Exercise	0195-9131	53		405-405	Moix Grieb, Erin and Whang, Grace	Excluded
768	rayyan-340543572	POSITIONAL DIFFERENCES IN SOME PHYSIOLOGICAL PARAMETERS OBTAINED BY THE INCREMENTAL FIELD ENDURANCE TEST AMONG ELITE HANDBALL PLAYERS	2021	Kinesiology	13311441	53	1	03-Nov	Mohorič, Uroš and Šibila, Marko and Štrumbelj, Boro	Excluded
769	rayyan-340543573	Effect of Cognitive Loading on Single-Leg Jump Landing Biomechanics of Elite Male Volleyball Players	2021	International Journal of Athletic Therapy & Training	2157-7277	26	3	161-166	Mohammad Amoli, Sima and Aghaie Ataabadi, Peyman and Letafatkar, Amir and Wilkerson, Gary B. and Mansouri, Misagh B.	Excluded
770	rayyan-340543574	THE EFFECTS OF DOUBLE-PYRAMID RESISTANCE AND PYRAMID SPEED TRAINING ON SOME PHYSIOLOGICAL ADAPTATIONS OF YOUNG ELITE FOOTBALL PLAYERS. / Os efeitos da resistência da pirâmide dupla e do treinamento de velocidade da pirâmide em algumas adaptações fisiológicas de jovens jogadores de futebol de elite	2021	Revista Brasileira de Futsal e Futebol	19844956	13	53	266-274	Mohamadi, Mohamad and Naderi, Azadeh and Asadi, Farah	Excluded
771	rayyan-340543575	Inter-limb differences in unilateral countermovement jump height are not associated with the inter-limb differences in bilateral countermovement jump force production	2021	Sports biomechanics	1752-6116			Jan-13	Miras-Moreno, Sergio and Pérez-Castilla, Alejandro and Rojas, F. Javier and Janicijevic, Danica and De la Cruz, Juan Carlos and Cepero, Mar and García-Ramos, Amador	Excluded
772	rayyan-340543576	Cardiorespiratory Fitness in Volleyball Athletes Following a COVID-19 Infection: A Cross-Sectional Study	2021	Int J Environ Res Public Health	1661-7827 (Print) 1660-4601	18	8		Milovancev, A. and Avakumovic, J. and Lakicevic, N. and Stajer, V. and Korovljev, D. and Todorovic, N. and Bianco, A. and Maksimovic, N. and Ostojic, S. and Drid, P.	Excluded
773	rayyan-340543577	Variations in lower body stiffness during sports-specific tasks in well-trained female athletes	2021	Sports Biomech	1476-3141	20	1	22-37	Millett, E. L. and Moresi, M. P. and Watsford, M. L. and Taylor, P. G. and Greene, D. A.	Excluded
774	rayyan-340543578	Redox Homeostasis and Metabolic Profile in Young Female Basketball Players during in-Season Training	2021	Healthcare (Basel, Switzerland)	2227-9032	9	4		Militello, Rosamaria and Luti, Simone and Parri, Matteo and Marzocchini, Riccardo and Soldaini, Riccardo and Modesti, Alessandra and Modesti, Pietro Amedeo	Excluded	| RAYYAN-LABELS: A,Abstract reviewed,Full-text reviewed,excluded at full text,check for reference value | RAYYAN-EXCLUSION-REASONS: no post measurement,no pre-post comparison
775	rayyan-340543579	Does perceptual-motor training improve behavioral abilities of handball players?	2021	Journal of Physical Education & Sport	22478051	21		2244-2250	Mikicin, MirosŁAw and SzczypiŃSka, Marta	Excluded
776	rayyan-340543580	TOWARD A STRENGTH TRAINING APPROACH AT MALE HANDBALL PLAYERS	2021	Sport & Society / Sport si Societate	15822168		2	01-Jul	Mihai, Timofte and Florin, Leuciuc	Excluded
777	rayyan-340543581	STUDY REGARDING THE INFLUENCE OF THE PANDEMIC ON THE JUNIOR BASKETBALL TRAINING PROGRAM	2021	Ovidius University Annals, Series Physical Education & Sport/Science, Movement & Health	2285777X	21		389-394	Mihai, OlĂNescu and Carmin, Popa	Excluded
778	rayyan-340543582	The effect of Ramadan fasting on the morning-evening difference in team-handball-related short-term maximal physical performances in elite female team-handball players	2021	Chronobiology international	1525-6073	38	10	1488-1499	Mhenni, Thouraya and Souissi, Amine and Tayech, Amel and Yousfi, Narimen and Mejri, Mohamed Arbi and Chamari, Karim and Souissi, Nizar and Khlifa, Riadh and Haddad, Monoem	Excluded
779	rayyan-340543583	The effect of Ramadan fasting on the morning–evening difference in team-handball-related short-term maximal physical performances in elite female team-handball players	2021	Chronobiology International: The Journal of Biological & Medical Rhythm Research	07420528	38	10	1488-1499	Mhenni, Thouraya and Souissi, Amine and Tayech, Amel and Yousfi, Narimen and Mejri, Mohamed Arbi and Chamari, Karim and Souissi, Nizar and Khlifa, Riadh and Haddad, Monoem	Excluded
780	rayyan-340543584	Prevention of strain-induced impairments of patellar tendon micromorphology in adolescent athletes	2021	Scand J Med Sci Sports	0905-7188	31	8	1708-1718	Mersmann, F. and Domroes, T. and Pentidis, N. and Tsai, M. S. and Bohm, S. and Schroll, A. and Arampatzis, A.	Excluded
781	rayyan-340543585	Prevention of strain‐induced impairments of patellar tendon micromorphology in adolescent athletes	2021	Scandinavian Journal of Medicine & Science in Sports	0905-7188	31	8	1708-1718	Mersmann, Falk and Domroes, Theresa and Pentidis, Nikolaos and Tsai, Meng‐Shiuan and Bohm, Sebastian and Schroll, Arno and Arampatzis, Adamantios	Excluded
782	rayyan-340543586	Prevention of strain-induced impairments of patellar tendon micromorphology in adolescent athletes	2021	Scandinavian journal of medicine & science in sports	1600-0838	31	8	1708-1718	Mersmann, Falk and Domroes, Theresa and Pentidis, Nikolaos and Tsai, Meng-Shiuan and Bohm, Sebastian and Schroll, Arno and Arampatzis, Adamantios	Excluded
783	rayyan-340543587	The influence of limb role, direction of movement and limb dominance on movement strategies during block jump-landings in volleyball	2021	Scientific reports	2045-2322	11	1	23668	Mercado-Palomino, Elia and Aragón-Royón, Francisco and Richards, Jim and Benítez, José M. and Ureña Espa, Aurelio	Excluded
784	rayyan-340543588	Prevalence of Prediabetes and Type 2 Diabetes Mellitus in Football Players: A Novel Multi Football Clubs Cross Sectional Study	2021	International journal of environmental research and public health	1660-4601	18	4		Meo, Sultan Ayoub and Abukhalaf, Abdulelah Adnan and Alomar, Ali Abdullah and Alessa, Omar Mohammed and Sumaya, Omar Yassin and Meo, Anusha Sultan	Excluded
785	rayyan-340543589	TRAINING LOAD AND RECOVERY IN VOLLEYBALL DURING A COMPETITIVE SEASON	2021	Journal of Strength & Conditioning Research	10648011	35	4	1082-1088	Medeiros Andrade, Diana and Fernandes, Gabriela and Miranda, Renato and Reis Coimbra, Danilo and Bara Filho, MaurÍCio G.	Excluded	| RAYYAN-LABELS: A,Abstract reviewed | RAYYAN-EXCLUSION-REASONS: longitudinal,excluded at abstract
786	rayyan-340543590	Did the prevalence of suprascapular neuropathy in professional volleyball players decrease with the changes occurred in serving technique?	2021	The Physician and sportsmedicine	2326-3660	49	1	57-63	Mazza, Daniele and Iorio, Raffaele and Drogo, Piergiorgio and Gaj, Edoardo and Viglietta, Edoardo and Rossi, Giuseppe and Monaco, Edoardo and Ferretti, Andrea	Excluded
787	rayyan-340543591	Differences between unguarded and guarded shots of winning and losing minibasketball teams	2021	Journal of Physical Education & Sport	22478051	21	4	1853-1859	Matulaitis, KĘStutis and GrĖBliŪNas, Paulius	Excluded
788	rayyan-340543592	Game Exposure, Player Characteristics, and Neuromuscular Performance Influence Injury Risk in Professional and Youth Field Hockey Players	2021	Orthop J Sports Med	2325-9671 (Print) 2325-9671	9	4	2325967121995167	Mason, J. and Wellmann, K. and Groll, A. and Braumann, K. M. and Junge, A. and Hollander, K. and Zech, A.	Excluded
789	rayyan-340543593	Game Exposure, Player Characteristics, and Neuromuscular Performance Influence Injury Risk in Professional and Youth Field Hockey Players	2021	Orthopaedic journal of sports medicine	2325-9671	9	4	2325967121995167	Mason, Joel and Wellmann, Kai and Groll, Andreas and Braumann, Klaus-Michael and Junge, Astrid and Hollander, Karsten and Zech, Astrid	Excluded
790	rayyan-340543594	Game Exposure, Player Characteristics, and Neuromuscular Performance Influence Injury Risk in Professional and Youth Field Hockey Players	2021	Orthopaedic Journal of Sports Medicine	2325-9671	9	4	01-Sep	Mason, Joel and Wellmann, Kai and Groll, Andreas and Braumann, Klaus-Michael and Hollander, Astrid Junge Karsten and Zech, Astrid	Excluded
791	rayyan-340543595	Phase Angle Is Related to 10 m and 30 m Sprint Time and Repeated-Sprint Ability in Young Male Soccer Players	2021	International journal of environmental research and public health	1660-4601	18	9		Martins, Priscila Custódio and Teixeira, Anderson Santiago and Guglielmo, Luiz Guilherme Antonacci and Francisco, Juliana Sabino and Silva, Diego Augusto Santos and Nakamura, Fábio Yuzo and Lima, Luiz Rodrigo Augustemak de	Excluded
792	rayyan-340543596	Phase Angle Is Related to 10 m and 30 m Sprint Time and Repeated-Sprint Ability in Young Male Soccer Players	2021	Int J Environ Res Public Health	1661-7827 (Print) 1660-4601	18	9		Martins, P. C. and Teixeira, A. S. and Guglielmo, L. G. A. and Francisco, J. S. and Silva, D. A. S. and Nakamura, F. Y. and Lima, L. R. A.	Excluded
793	rayyan-340543597	Cell integrity indicators in university athletes: comparison among playing positions in indoor football	2021	J Sports Med Phys Fitness	0022-4707	61	12	1675-1681	Martins, P. C. and da Silva, P. M. and Silva, D. A.	Excluded	| RAYYAN-EXCLUSION-REASONS: nono reference value
794	rayyan-340543598	Inter-team variability in high-level women's volleyball from the perspective of Social Network Analysis: an analysis in critical game scenarios	2021	International Journal of Performance Analysis in Sport	14748185	21	4	564-578	Martins, João Bernardo and Mesquita, Isabel and Mendes, Ademilson and Santos, Letícia and Afonso, José	Excluded
795	rayyan-340543599	Allometric Scaling of Force-velocity Test Output Among Pre-pubertal Basketball Players	2021	Int J Sports Med	0172-4622	42	11	994-1003	Martinho, D. V. and Baptista, R. and Teixeira, A. S. and Duarte, J. P. and Valente-Dos-Santos, J. and Coelho, E. Silva M. J. and Santos, A. M. C. and Armstrong, N.	Excluded
796	rayyan-340543600	Anthropometric Dimensions and Bone Quality in International Male Beach Handball Players: Junior vs. Senior Comparison	2021	Nutrients	2072-6643	13	6		Martínez-Rodríguez, A. and Sánchez-Sánchez, J. and Vicente-Martínez, M. and Martínez-Olcina, M. and Miralles-Amorós, L. and Sánchez-Sáez, J. A.	Excluded
797	rayyan-340543601	Study of Physical Fitness, Bone Quality, and Mediterranean Diet Adherence in Professional Female Beach Handball Players: Cross-Sectional Study	2021	Nutrients	2072-6643	13	6	1911-1911	Martínez-Rodríguez, Alejandro and Sánchez-Sánchez, Javier and Martínez-Olcina, María and Vicente-Martínez, Manuel and Miralles-Amorós, Laura and Sánchez-Sáez, Juan Antonio	Excluded
798	rayyan-340543602	Mediterranean Diet Adherence, Body Composition and Performance in Beach Handball Players: A Cross Sectional Study	2021	International journal of environmental research and public health	1660-4601	18	6		Martínez-Rodríguez, Alejandro and Martínez-Olcina, María and Hernández-García, María and Rubio-Arias, Jacobo Á and Sánchez-Sánchez, Javier and Lara-Cobos, Daniel and Vicente-Martínez, Manuel and Carvalho, Maria José and Sánchez-Sáez, Juan Antonio	Excluded
799	rayyan-340543603	Mediterranean Diet Adherence, Body Composition and Performance in Beach Handball Players: A Cross Sectional Study	2021	Int J Environ Res Public Health	1661-7827 (Print) 1660-4601	18	6		Martínez-Rodríguez, A. and Martínez-Olcina, M. and Hernández-García, M. and Rubio-Arias, JÁ and Sánchez-Sánchez, J. and Lara-Cobos, D. and Vicente-Martínez, M. and Carvalho, M. J. and Sánchez-Sáez, J. A.	Excluded
800	rayyan-340543604	Developing a STEM+M Identity in Underrepresented Minority Youth Through Biomechanics and Sports-Based Education	2021	J Biomech Eng	0148-0731	143	4		Marshall, B. and Loya, A. and Drazan, J. and Prato, A. and Conley, N. and Thomopoulos, S. and K, E. Reuther	Excluded
801	rayyan-340543605	Developing a STEM+M Identity in Underrepresented Minority Youth Through Biomechanics and Sports-Based Education	2021	Journal of biomechanical engineering	1528-8951	143	4		Marshall, Brittany and Loya, Amy and Drazan, John and Prato, Anthony and Conley, Nicole and Thomopoulos, Stavros and E Reuther, Katherine	Excluded
802	rayyan-340543606	GAZE BEHAVIOUR IN BASKETBALL JUMP SHOT: DIFFERENCES BETWEEN EXPERT AND NON-EXPERT ATHLETES	2021	South African Journal for Research in Sport, Physical Education & Recreation	03799069	43	1	85-95	Marques, Rui C. A. and Mendes, Rui S. M. and Martins, Fernando M. L. and Gomes, Ricardo M. M. and Coelho-E-Silva, Manuel J. and Dias, Gonçalo N. F.	Excluded
803	rayyan-340543707	Physiological stress of basketball referees during a national competition. / Estresse fisiológico de árbitras de basquetebol durante uma competição nacional	2021	Brazilian Journal of Kineanthropometry & Human Performance	14158426	23		01-May	Marques Inchauspe, Ramiro and Morales Barbian, Pablo and Aguiar Lélis, Gregório and Renata de Almeida, Flávia and Vaquera, Alejandro	Excluded
804	rayyan-340543708	Physiological stress of basketball referees during a national competition	2021	Brazilian Journal of Kineanthropometry & Human Performance	1415-8426	23		01-May	Marques Inchauspe, Ramiro and Morales Barbian, Pablo and Aguiar Lélis, Gregório and Renata de Almeida, Flávia and Vaquera, Alejandro	Excluded
805	rayyan-340543709	AS DISCIPLINAS DE FUTSAL NOS CURSOS DE EDUCAÇÃO FÍSICA: UM OLHAR A PARTIR DOS REFERENCIAIS DA PEDAGOGIA DO ESPORTE. / FUTSAL SUBJECTS IN PHYSICAL EDUCATION DEGREE: A VIEW FROM THE SPORT PEDAGOGY REFERENCES	2021	Revista Brasileira de Ciência e Movimento: RBCM	01031716	29	3	220-240	Marques Filho, Cesar Vieira and Maringoli Dias, Matheus Bombach and Galatti, Larissa Rafaela and Scaglia, Alcides José and Cunha Voser, Rogério da and Montagner, Paulo Cesar	Excluded
806	rayyan-340543710	POWER CHARACTERISTICS IN SENIOR BASKETBALL PLAYERS - COMPETITIVE-LEVEL DIFFERENCES. / RAZLIKE U ISPOLJAVANJU SNAGE SENIORSKIH KOŠARKAŠA U ZAVISNOSTI OD TAKMIČARSKOG NIVOA	2021	Facta Universitatis: Series Physical Education & Sport	1451740X	19	1	69-79	Marković, Srdjan and Ćuk, Ivan and Radonjić, Vladan and Momčilović, Vladimir	Excluded
807	rayyan-340543711	Predstavitev pametne žoge SportIQ za spremljanje in vrednotenje meta na koš. / A presentation of the sportiq smart ball for monitoring and evaluating a shot at the basket	2021	Sport: Revija Za Teoreticna in Prakticna Vprasanja Sporta	03537455	69	3	183-187	Marković, Marko	Excluded
808	rayyan-340543712	Monitoring the Internal and External Loads of Young Team Handball Players during Competition	2021	Sport Mont	14517485	19	1	19-23	Maric, Dora and Gilic, Barbara and Foretic, Nikola	Excluded
809	rayyan-340543713	Load Index and Vertical Jump to Monitor Neuromuscular Fatigue in an Elite 800-m Athlete	2021	Int J Sports Physiol Perform	1555-0265	16	9	1354-1358	Marco-Contreras, L. A. and Bachero-Mena, B. and Rodríguez-Rosell, D. and González-Badillo, J. J.	Excluded
810	rayyan-340543714	BASKETBALL SMALL-SIDED GAMES: EFFECTS OF VARYING FORMATS AND USING SUCCESSIVE BOUTS	2021	Kinesiology	13311441	53	1	28-36	Manuel Clemente, Filipe and Bredt, Sarah G. T. and Praça, Gibson and Pereira de Andrade, André Gustavo and Sanches, Rita and Filipe Moleiro, Carlos and Lima, Ricardo	Excluded
811	rayyan-340543715	Endocrine and Body Composition Changes Across a Competitive Season in Collegiate Speed-Power Track and Field Athletes	2021	J Strength Cond Res	1064-8011	35	8	2067-2074	Mangine, G. T. and Mangine, G. T. and Eggerth, A. and Gough, J. and Stratton, M. T. and Feito, Y. and VanDusseldorp, T. A.	Excluded
812	rayyan-340543716	Time-Motion Analysis by Playing Positions of Male Handball Players during the European Championship 2020	2021	International journal of environmental research and public health	1660-4601	18	6		Manchado, Carmen and Pueo, Basilio and Chirosa-Rios, Luis Javier and Tortosa-Martínez, Juan	Excluded
813	rayyan-340543717	Does physical fitness influence the technical-tactical performance indicators in a professional female basketball team? / ¿Influye la condición física en los indicadores de rendimiento técnico-táctico en un equipo profesional de baloncesto femenino?	2021	RICYDE. Revista Internacional de Ciencias del Deporte	18853137	17	64	174-188	Mancha-Triguero, David and Reina, María and García-Rubio, Javier and Ibáñez, Sergio J.	Excluded
814	rayyan-340543718	Strength and Speed Profiles Based on Age and Sex Differences in Young Basketball Players	2021	International journal of environmental research and public health	1660-4601	18	2		Mancha-Triguero, David and García-Rubio, Javier and Gamonales, José M. and Ibáñez, Sergio J.	Excluded
815	rayyan-340543719	Functional fitness assessment of elite athletes	2021	Journal of Physical Education & Sport	22478051	21	1	374-380	Malikov, Nikolay and Tyshchenko, Valeria and Bogdanovska, Nadia and Savchenko, Viktor and Moskalenko, Nataliia and Ivanenko, Stanislav and Vaniuk, Daria and Orlov, Anatolii and Popov, Sergii	Excluded
816	rayyan-340543720	The Degree of Knowledge of Sports Games During their Practice	2021	Medico-Legal Update	0971-720X	21	2	1482-1486	Malik, Ali Ibrahim and Hassan, Mohammed Na'am	Excluded
817	rayyan-340543721	Bilateral counter movement jump, squat, and drop jump performances in deaf and normal-hearing volleyball players: a comparative study	2021	Journal of exercise rehabilitation	2288-176X	17	5	339-347	Makaracı, Yücel and Özer, Ömer and Soslu, Recep and Uysal, Abdullah	Excluded
818	rayyan-340543722	Basketbol ve Voleybolda Tek Taraflı Counter Movement Sıçrama Değerlerinin Karşılaştırılması. / Comparison of Unilateral Counter Movement Jump Parameters in Basketball and Volleyball	2021	Journal of Sports Sciences Research/ Spor Bilimleri Araştırmaları Dergisi	25480723	6	2	472-481	Makaraci, Yücel and Uysal, Abdullah and Soslu, Recep	Excluded
819	rayyan-340543723	Relationship between isometric strength parameters and specific volleyball performance tests: Multidimensional modelling approach	2021	Isokinetics & Exercise Science	0959-3020	29	1	83-93	Majstorović, Nikola J. and Dopsaj, Milivoj J. and Grbić, Vladimir M. and Savić, Zoran S. and Vićentijević, Aleksandar R. and Nešić, Goran P.	Excluded
820	rayyan-340543724	Enhancing the Mental Performance of Head Coaches in Professional Sports: A Case Study of Collaboration With the Head Coach of a Professional Basketball Team	2021	Case Studies in Sport & Exercise Psychology	24704849	5	1	61-68	Maher, Charles A.	Excluded
821	rayyan-340543725	Grouping Students by Skill Level in Mini-Volleyball: Effect on Game Performance and Knowledge in Sport Education	2021	Perceptual and motor skills	1558-688X	128	4	1851-1871	Mahedero, M. Pilar and Calderón, Antonio and Hastie, Peter and Arias-Estero, José L.	Excluded
822	rayyan-340543726	Relationship Between Interlimb Asymmetries and Speed and Change of Direction Speed in Youth Handball Players	2021	Journal of strength and conditioning research	1533-4287	35	12	3482-3490	Madruga-Parera, Marc and Bishop, Chris and Beato, Marco and Fort-Vanmeerhaeghe, Azahara and Gonzalo-Skok, Oliver and Romero-Rodríguez, Daniel	Excluded
823	rayyan-340543727	SARS-CoV-2 Transmission Risk Among National Basketball Association Players, Staff, and Vendors Exposed to Individuals With Positive Test Results After COVID-19 Recovery During the 2020 Regular and Postseason	2021	JAMA internal medicine	2168-6114	181	7	960-966	Mack, Christina D. and DiFiori, John and Tai, Caroline G. and Shiue, Kristin Y. and Grad, Yonatan H. and Anderson, Deverick J. and Ho, David D. and Sims, Leroy and LeMay, Christopher and Mancell, Jimmie and Maragakis, Lisa L.	Excluded
824	rayyan-340543728	Epidemiology of Foot and Ankle Injuries in NCAA Jumping Athletes in the United States During 2009-2014	2021	Orthopaedic Journal of Sports Medicine	2325-9671	9	4	01-Jul	Lytle, Joseph B. and Parikh, Kisan B. and Tarakemeh, Armin and Vopat, Bryan G. and Mulcahey, Mary K.	Excluded
825	rayyan-340543729	Sport-Specific Increased Risk of Anterior Cruciate Ligament Injury Following a Concussion in Collegiate Female Lacrosse	2021	Current sports medicine reports	1537-8918	20	10	520-524	Lutz, Robert H. and DeMoss, Deidra J. and Roebuck, Emily H. and Mason, Tommy and Eiler, Brian A.	Excluded
826	rayyan-340543730	Delayed proximal hamstring tendon repair after ischial tuberosity apophyseal fracture in a professional volleyball athlete: a case report	2021	BMC musculoskeletal disorders	1471-2474	22	1	578	Lutz, Patricia M. and Knörr, Michel and Geyer, Stephanie and Imhoff, Andreas B. and Feucht, Matthias J.	Excluded
827	rayyan-340543731	Cambios en fuerza explosiva y agilidad tras un entrenamiento online en jóvenes jugadores de baloncesto confinados por COVID-19. / Changes in explosive strength and agility after an online training in young basketball players confined by COVID-19	2021	Retos: Nuevas Perspectivas de Educación Física, Deporte y Recreación	15791726		41	256-264	Luna, Borja and Monteagudo Chiner, Pablo and Pérez Puchades, Víctor and Cordellat Marzal, Ana and Roldán Aliaga, Ainoa and Blasco Lafarga, Cristina	Excluded
828	rayyan-340543732	Investigation of readiness and perceived workload in junior female basketball players during a congested match schedule	2021	Biology of Sport	0860-021X	38	3	341-349	Lukonaitienė, Inga and Conte, Daniele and Paulauskas, Henrikas and Pliauga, Vytautas and Kreivytė, Rasa and Stanislovaitienė, Jūratė and Kamandulis, Sigitas	Included	| RAYYAN-LABELS: A,Extracted,in Lara folder,Abstract reviewed,Full-text reviewed
829	rayyan-340543733	Influence of Augmented Probabilistic Information on Defensive Motor Behaviors of 1 vs. 1 Basketball Play	2021	Perceptual and motor skills	1558-688X	128	5	2237-2254	Luis Del Campo, Vicente and Hernández Escudero, Santiago and Morenas Martín, Jesús and Esteves, Pedro Tiago	Excluded
830	rayyan-340543734	Quantification of Respiratory and Muscular Perceived Exertions as Perceived Measures of Internal Loads During Domestic and Overseas Training Camps in Elite Futsal Players	2021	Front Psychol	1664-1078 (Print) 1664-1078	12		751030	Lu, Y. X. and Clemente, F. M. and Bezerra, P. and Crowley-McHattan, Z. J. and Cheng, S. C. and Chien, C. H. and Kuo, C. D. and Chen, Y. S.	Excluded
831	rayyan-340543735	Association and Agreement between Reactive Strength Index and Reactive Strength Index-Modified Scores	2021	Sports (Basel, Switzerland)	2075-4663	9	7		Louder, Talin and Thompson, Brennan J. and Bressel, Eadric	Excluded
832	rayyan-340543736	Psychological States and Training Habits during the COVID-19 Pandemic Lockdown in Spanish Basketball Athletes	2021	International journal of environmental research and public health	1660-4601	18	17		Lorenzo Calvo, Jorge and Granado-Peinado, Miriam and de la Rubia, Alfonso and Muriarte, Diego and Lorenzo, Alberto and Mon-López, Daniel	Excluded
833	rayyan-340543737	Effects of acute caffeine ingestion on futsal performance in sub-elite players	2021	European Journal of Nutrition	1436-6207	60	8	4531-4540	López-Samanes, Álvaro and Moreno-Pérez, Víctor and Travassos, Bruno and Del Coso, Juan	Excluded
834	rayyan-340543738	Effects of Dry Needling on Neuromuscular Control of Ankle Stabilizer Muscles and Center of Pressure Displacement in Basketball Players with Chronic Ankle Instability: A Single-Blinded Randomized Controlled Trial	2021	International journal of environmental research and public health	1660-4601	18	4		López-González, Luis and Falla, Deborah and Lázaro-Navas, Irene and Lorenzo-Sánchez-Aguilera, Cristina and Rodríguez-Costa, Isabel and Pecos-Martín, Daniel and Gallego-Izquierdo, Tomás	Excluded
835	rayyan-340543739	Effect of serve on reception and side-out performance in relation to ball's contact with the net and type of serve, in high level male volleyball. / Efecto del saque en el rendimiento de la recepción y en el complejo I en función del contacto del balón con la red y el tipo de saque, en voleibol m...	2021	RICYDE. Revista Internacional de Ciencias del Deporte	18853137	17	63	56-58	López, Eduardo and Díez-Vega, Ignacio and José Molina, Juan	Excluded
836	rayyan-340543740	Effects of bouncing the barbell in bench press on throwing velocity and strength among handball players	2021	PloS one	1932-6203	16	11	e0260297	Løken, Jørund and Solstad, Tom Erik Jorung and Stien, Nicolay and Andersen, Vidar and Saeterbakken, Atle Hole	Excluded
837	rayyan-340543741	A sensitive HPLC-MS/MS method for the detection, resolution and quantitation of cathinone enantiomers in horse blood plasma and urine	2021	Anal Bioanal Chem	1618-2642	413	8	2147-2161	Loganathan, D. and Yi, R. and Patel, B. and Zhang, J. and Kong, N.	Excluded
838	rayyan-340543742	Use of innovative technical means to increase the training process effectiveness in handball	2021	Journal of Physical Education & Sport	22478051	21	4	1695-1704	Lochman, Vyacheslav and Tyshchenko, Valeria and Tovstopiatko, Fedir and Pyptiuk, Pavlo and Ivanenko, Stanislav and Pozmogova, Natalia	Excluded
839	rayyan-340543743	Evaluating the Effects of Match-Induced Fatigue on Landing Ability; the Case of the Basketball Game	2021	International journal of exercise science	1939-795X	14	6	768-778	Liveris, Nikolaos I. and Tsarbou, Charis and Tsimeas, Panagiotis D. and Papageorgiou, George and Xergia, Sofia A. and Tsiokanos, Athanasios	Included	| RAYYAN-LABELS: A,Extracted,Abstract reviewed,Full-text reviewed
840	rayyan-340543744	Effects of Video Task With a High-Level Exercise Illustration on Knee Movements in Male Volleyball Spike Jump	2021	Frontiers in psychology	1664-1078	12		644188	Liu, Xiangyu and Huang, Huiming and Li, Xiaohan and Li, Jianshe and Shi, Huijuan and Wang, Aiwen	Excluded
841	rayyan-340543745	Relationship between Volleyball Sports Nutrition Food and Sports Athletes' Training and Physical Health Based on Medical Image Recognition	2021	Computational and mathematical methods in medicine	1748-6718	2021		2214359	Liu, Jian	Excluded
842	rayyan-340543746	The Relationship between Landing Error Scoring System Performance and Injury in Female Collegiate Athletes	2021	International Journal of Sports Physical Therapy	21592896	16	6	1415-1425	Lisman, Peter and Wilder, Joshua N. and Berenbach, Joshua and Jiao, Enric and Hansberger, Bethany	Excluded
843	rayyan-340543747	The Effectiveness of Active Rehabilitation Camp on Physical Performance of Disabled People Moving in Wheelchairs	2021	International journal of environmental research and public health	1660-4601	18	14		Lipert, Anna and Wróbel, Kacper and Spychała, Michał and Rasmus, Paweł and Timler, Dariusz and Marczak, Michał and Kozłowski, Remigiusz	Excluded
844	rayyan-340543748	Reliability and Validity of the SHFT Running Power Meter	2021	Sensors (Basel)	1424-8220	21	22		Linkis, J. E. and Bonne, T. C. and Bejder, J. and Rasmussen, E. K. and Breenfeldt Andersen, A. and Nordsborg, N. B.	Excluded
845	rayyan-340543749	Should we individualize training based on force-velocity profiling to improve physical performance in athletes?	2021	Scand J Med Sci Sports	0905-7188	31	12	2198-2210	Lindberg, K. and Solberg, P. and Rønnestad, B. R. and Frank, M. T. and Larsen, T. and Abusdal, G. and Berntsen, S. and Paulsen, G. and Sveen, O. and Seynnes, O. and Bjørnsen, T.	Excluded
846	rayyan-340543750	Should we individualize training based on force‐velocity profiling to improve physical performance in athletes?	2021	Scandinavian Journal of Medicine & Science in Sports	0905-7188	31	12	2198-2210	Lindberg, Kolbjørn and Solberg, Paul and Rønnestad, Bent R. and Frank, Martin Thorsen and Larsen, Tommy and Abusdal, Gøran and Berntsen, Sveinung and Paulsen, Gøran and Sveen, Ole and Seynnes, Olivier and Bjørnsen, Thomas	Excluded
847	rayyan-340543751	Reliability of a Reactive Agility Test for Youth Volleyball Players	2021	Polish Journal of Sport & Tourism	18991998	28	1	08-Dec	Lima, Ricardo and Rico-González, Markel and Pereira, Joel and Caleiro, Francisco and Clemente, Filipe	Excluded
848	rayyan-340543752	Effects of Congested Fixture on Men’s Volleyball LoadDemands: Interactions with Sets Played	2021	Journal of Functional Morphology & Kinesiology		6	2	01-Sep	Lima, Ricardo and Oliveira Castro, Henrique de and Afonso, José and Conti Teixeira Costa, Gustavo De and Matos, Sérgio and Fernandes, Sara and Clemente, Filipe Manuel	Excluded	| RAYYAN-EXCLUSION-REASONS: duplicate
849	rayyan-340543753	Effects of Congested Fixture on Men's Volleyball Load Demands: Interactions with Sets Played	2021	J Funct Morphol Kinesiol	2411-5142	6	2		Lima, R. and Castro, H. O. and Afonso, J. and Costa, G. C. T. and Matos, S. and Fernandes, S. and Clemente, F. M.	Excluded	| RAYYAN-EXCLUSION-REASONS: duplicate
850	rayyan-340543754	Effects of Congested Fixture on Men's Volleyball Load Demands: Interactions with Sets Played	2021	Journal of functional morphology and kinesiology	2411-5142	6	2		Lima, Ricardo and Castro, Henrique de Oliveira and Afonso, José and Costa, Gustavo De Conti Teixeira and Matos, Sérgio and Fernandes, Sara and Clemente, Filipe Manuel	Excluded
851	rayyan-340543755	IMMUNE FUNCTION OF ZHENQI FUZHENG CAPSULE ON VOLLEYBALL PLAYERS AFTER HIGH INTENSITY TRAINING. / EFECTO DE LA CÁPSULA ZHENQI FUZHENG SOBRE LA FUNCIÓN INMUNE DE LOS JUGADORES DE VOLEIBOL DESPUÉS DEL ENTRENAMIENTO DE ALTA INTENSIDAD	2021	Revista Brasileira de Medicina do Esporte	15178692	27		66-69	Lili, Wang and Hongfei, Wang and Wanliang, Tuo	Excluded	| RAYYAN-EXCLUSION-REASONS: nutritional supplement
852	rayyan-340543756	Differences in anthropometric variables and muscle strength in relation to competitive level in male handball players	2021	PloS one	1932-6203	16	12	e0261141	Lijewski, Marcin and Burdukiewicz, Anna and Stachoń, Aleksandra and Pietraszewska, Jadwiga	Excluded
853	rayyan-340543857	Can Viewing Nature Through Windows Improve Isolated Living? A Pathway Analysis on Chinese Male Prisoners During the COVID-19 Epidemic	2021	Frontiers in psychiatry	1664-0640	12		720722	Li, Hansen and Zhang, Xing and You, Chengming and Chen, Xin and Cao, Yang and Zhang, Guodong	Excluded
854	rayyan-340543858	Access to Nature via Virtual Reality: A Mini-Review	2021	Frontiers in psychology	1664-1078	12		725288	Li, Hansen and Zhang, Xing and Wang, Hongying and Yang, Zongqian and Liu, Haowei and Cao, Yang and Zhang, Guodong	Excluded
855	rayyan-340543859	Green Exercise: Can Nature Video Benefit Isometric Exercise?	2021	International journal of environmental research and public health	1660-4601	18	11		Li, Hansen and Zhang, Xing and Bi, Shilin and Liu, Haowei and Cao, Yang and Zhang, Guodong	Excluded
856	rayyan-340543860	Can Residential Greenspace Exposure Improve Pain Experience? A Comparison between Physical Visit and Image Viewing	2021	Healthcare (Basel, Switzerland)	2227-9032	9	7		Li, Hansen and Zhang, Xing and Bi, Shilin and Cao, Yang and Zhang, Guodong	Excluded
857	rayyan-340543861	Does fatigue affect the kinematics of shooting in female basketball?	2021	International Journal of Performance Analysis in Sport	14748185	21	5	754-766	Li, Feng and Li, Zheng and Borović, Iva and Rupčić, Tomislav and Knjaz, Damir	Excluded	| RAYYAN-LABELS: A,Abstract reviewed,Full-text reviewed,excluded at full text | RAYYAN-EXCLUSION-REASONS: shuttle runs,no sports intervention
858	rayyan-340543862	Influence of Fatigue on Some Kinematic Parameters of Basketball Passing	2021	International journal of environmental research and public health	1660-4601	18	2		Li, Feng and Knjaz, Damir and Rupčić, Tomislav	Excluded	| RAYYAN-LABELS: A,Abstract reviewed,Full-text reviewed,check intervention,excluded at full text,check for use of reference value | RAYYAN-EXCLUSION-REASONS: shuttle runs,no sports intervention
859	rayyan-340543863	The Immediate Effects of Expert and Dyad External Focus Feedback on Drop Landing Biomechanics in Female Athletes: An Instrumented Field Study	2021	International journal of sports physical therapy	2159-2896	16	1	96-105	Leonard, Kelly A. and Simon, Janet E. and Yom, Jae and Grooms, Dustin R.	Excluded
860	rayyan-340543864	The Immediate Effects of Expert and Dyad External Focus Feedback on Drop Landing Biomechanics in Female Athletes: An Instrumented Field Study	2021	International Journal of Sports Physical Therapy	2159-2896	16	1	96-105	Leonard, Kelly A. and Simon, Janet E. and Jae, Yom and Grooms, Dustin R.	Excluded	| RAYYAN-EXCLUSION-REASONS: duplicate
861	rayyan-340543865	Sport Specific Skills Differentiates Performance Levels Better Than Anthropometric or Physiological Factors in Beach Handball	2021	Research quarterly for exercise and sport	2168-3824			01-Jun	Lemos, Luís and Nevill, Alan and Duncan, Michael J. and De Oliveira, Vinícius C. and Pino-Ortega, José and Santos, Amilton and Martins, Clarice and Nakamura, Fábio	Excluded
862	rayyan-340543866	Efficacy of immune-strengthening functional drinks in top-level athletes: a questionnaire survey-based research	2021	Phys Act Nutr	2733-7545	25	3	23-27	Lee, M. and Lee, J. S. and Kim, K. and Kim, C.	Excluded
863	rayyan-340543867	Efficacy of immune-strengthening functional drinks in top-level athletes: a questionnaire survey-based research	2021	Physical activity and nutrition	2733-7545	25	3	23-27	Lee, Minchul and Lee, Jin-Sook and Kim, Kyunghee and Kim, Chanju	Excluded	| RAYYAN-EXCLUSION-REASONS: duplicate
864	rayyan-340543868	Plyometrics or balance training effects on lower body power, balance and reactive agility in collegiate basketball athletes: A randomized control trial	2021	Spor Hekimligi Dergisi/Turkish Journal of Sports Medicine	1300-0551	56	1	05-Dec	Lee, Jaelynn and Martin, Joel and Wildehain, Ryan and Ambegaonkar, Jatin	Excluded
865	rayyan-340543869	Knee Pads Do Not Affect Physical Performance in Young Female Volleyball Players	2021	Children	2227-9067	8	9	01-Aug	Lazić, Anja and Bratić, Milovan and Stamenković, Stevan and Andrašić, Slobodan and Stojiljković, Nenad and Trajković, Nebojša	Excluded
866	rayyan-340543870	A randomized crossover study on the effects of a custom-made mouthguard on cardiopulmonary parameters and cortisol differences in a validated handball specific course	2021	Injury	0020-1383	52	4	825-830	Lässing, Johannes and Schulze, Antina and Falz, Roberto and Kwast, Stefan and Busse, Martin	Excluded	| RAYYAN-EXCLUSION-REASONS: no reference value,ergogenic intervention
867	rayyan-340543871	The Influence of Customized Mouthguards on the Muscular Activity of the Masticatory Muscles at Maximum Bite and Motor Performance During Static and Dynamic Exercises	2021	Sports Medicine - Open	2199-1170	7	1	01-Sep	Lässing, Johannes and Pökel, Christoph and Lingener, Lennart and Falz, Roberto and Kwast, Stefan and Schulze, Antina and Busse, Martin	Excluded
868	rayyan-340543872	Local dynamic stability of the lower-limb as a means of post-hoc injury classification	2021	PloS one	1932-6203	16	6	e0252839	Larson, Jacob and Perkins, Edmon and Oldfather, Taylor and Zabala, Michael	Excluded
869	rayyan-340543873	Well-being, physical fitness and health profile of 10-12 years old boys in relation to leisure-time sports club activities: a cross-sectional study	2021	BMJ Open	2044-6055	11	11	e050194	Larsen, M. N. and Madsen, M. and Cyril, R. and Madsen, E. E. and Lind, R. R. and Ryom, K. and Christiansen, S. R. and Elbe, A. M. and Krustrup, P.	Excluded
870	rayyan-340543874	Well-being, physical fitness and health profile of 10-12 years old boys in relation to leisure-time sports club activities: a cross-sectional study	2021	BMJ open	2044-6055	11	11	e050194	Larsen, Malte Nejst and Madsen, Mads and Cyril, Rasmus and Madsen, Esben Elholm and Lind, Rune R. and Ryom, Knud and Christiansen, Søren Riis and Elbe, Anne-Marie and Krustrup, Peter	Excluded
871	rayyan-340543875	Standardization of the 6-min walk test in clinical trials of idiopathic pulmonary fibrosis	2021	Contemp Clin Trials	1551-7144	100		106227	Lancaster, L. and Fieuw, A. and Meulemans, J. and Ford, P. and Nathan, S. D.	Excluded
872	rayyan-340543876	Effect of consecutive jumping trials on metatarsophalangeal, ankle, and knee biomechanics during take-off and landing	2021	Eur J Sport Sci	1536-7290	21	1	53-60	Lam, W. K. and Jia, S. W. and Baker, J. S. and Ugbolue, U. C. and Gu, Y. and Sun, W.	Excluded
873	rayyan-340543877	Effect of consecutive jumping trials on metatarsophalangeal, ankle, and knee biomechanics during take-off and landing	2021	European Journal of Sport Science	1746-1391	21	1	53-60	Lam, Wing-Kai and Jia, Sheng-Wei and Baker, Julien S. and Ugbolue, Ukadike C. and Gu, Yaodong and Sun, Wei	Excluded	| RAYYAN-EXCLUSION-REASONS: duplicate
874	rayyan-340543878	Validity and Reliability of a New Device to Measure Type of Actions in Indoor Sports	2021	International journal of sports medicine	1439-3964	42	3	253-258	Lago-Fuentes, Carlos and Aiello, Paolo and Testa, Mauro and Muñoz, Iker and Calvo, Marcos Mecías	Excluded
875	rayyan-340543879	Influence Of Age On Lower Extremity Neuromuscular Control Among Female High School Volleyball Players	2021	Medicine & Science in Sports & Exercise	01959131	53		33-33	Lachowski, Steven and Koelsch, Kyle and Leduc, Matthew and Phillips, Ian and Vu, Michael	Excluded	| RAYYAN-EXCLUSION-REASONS: no reference value
876	rayyan-340543880	Influence Of Age On Lower Extremity Neuromuscular Control Among Female High School Volleyball Players...2021 ACSM Annual Meeting & World Congresses [Virtual], June 1 -5, 2021	2021	Medicine & Science in Sports & Exercise	0195-9131	53		33-33	Lachowski, Steven and Koelsch, Kyle and Leduc, Matthew and Phillips, Ian and Vu, Michael	Excluded
877	rayyan-340543881	Effect of Cold-Water Immersion, Foam Rolling, and Slow Jogging Recovery to Aid Futsal Athlete's Recovery after One-Off Futsal Match	2021	Human Physiology	03621197	47	4	467-477	Kuswahyudi and Juniarsyah, A. Dwi and Winata, B. and Junaidi and Ihsani, S. Indah	Excluded
878	rayyan-340543882	Effects of age and sex on association between toe muscular strength and vertical jump performance in adolescent populations	2021	PloS one	1932-6203	16	12	e0262100	Kurihara, Toshiyuki and Terada, Masafumi and Numasawa, Shun and Kusagawa, Yuki and Maeo, Sumiaki and Kanehisa, Hiroaki and Isaka, Tadao	Excluded
879	rayyan-340543883	Ordinal Least Squares Regression Versus Multilevel Modeling In Athlete Monitoring Analyses...2021 ACSM Annual Meeting & World Congresses [Virtual], June 1-5, 2021	2021	Medicine & Science in Sports & Exercise	0195-9131	53		219-219	Kupperman, Natalie and Hertel, Jay	Excluded	| RAYYAN-LABELS: A,Abstract reviewed,check it is an article not abstract | RAYYAN-EXCLUSION-REASONS: longitudinal,excluded at abstract
880	rayyan-340543884	Quantification of Workload and Wellness Measures in a Women's Collegiate Volleyball Season	2021	Frontiers in sports and active living	2624-9367	3		702419	Kupperman, Natalie and Curtis, Michael A. and Saliba, Susan A. and Hertel, Jay	Excluded	| RAYYAN-LABELS: A,Abstract reviewed | RAYYAN-EXCLUSION-REASONS: longitudinal,excluded at abstract
881	rayyan-340543885	Enhancement of Countermovement Jump Performance Using a Heavy Load with Velocity-Loss Repetition Control in Female Volleyball Players	2021	International journal of environmental research and public health	1660-4601	18	21		Krzysztofik, Michal and Kalinowski, Rafal and Trybulski, Robert and Filip-Stachnik, Aleksandra and Stastny, Petr	Excluded	| RAYYAN-EXCLUSION-REASONS: PAP
882	rayyan-340543886	Jumping Test for Assessing Peak Power in Female Volleyball and Football Players	2021	Women in Sport & Physical Activity Journal	10636161	29	2	87-94	Krawczyk, Marcin and Pociecha, Mariusz and Kozioł, Paulina and Stepek, Aleksandra and Gębica, Gabriela	Excluded
883	rayyan-340543887	Determinants of climbing energetic costs in humans	2021	J Exp Biol	0022-0949	224	13		Kozma, E. E. and Pontzer, H.	Excluded
884	rayyan-340543888	The relationship between lower limb maximal and explosive strength and change of direction ability: Comparison of basketball and tennis players, and long-distance runners	2021	PloS one	1932-6203	16	8	e0256347	Kozinc, Žiga and Smajla, Darjan and Šarabon, Nejc	Excluded
885	rayyan-340543889	Bilateral deficit in countermovement jump and its association with change of direction performance in basketball and tennis players	2021	Sports biomechanics	1752-6116			Jan-14	Kozinc, Žiga and Šarabon, Nejc	Excluded
886	rayyan-340543890	Questionable Utility of the Eccentric Utilization Ratio in Relation to the Performance of Volleyball Players	2021	International journal of environmental research and public health	1660-4601	18	22		Kozinc, Žiga and Pleša, Jernej and Šarabon, Nejc	Excluded
887	rayyan-340543891	Relationship between force-velocity-power profiles and inter-limb asymmetries obtained during unilateral vertical jumping and singe-joint isokinetic tasks	2021	Journal of sports sciences	1466-447X	39	3	248-258	Kozinc, Žiga and Marković, Goran and Hadžić, Vedran and Šarabon, Nejc	Excluded
888	rayyan-340543892	INTRODUCTION OF SPECIFIC EXERCISES AND DIRECTED RECOVERY TECHNIQUES FOR IMPROVING EFFORT CAPACITY IN TRAINING OF ADOLESCENT BASKETBALL PLAYERS	2021	Romanian Journal of Physical Therapy / Revista Romana de Kinetoterapie	1224-6220	27	47	34-39	KoȘA, Adrian Iosif and Serseniuc UrzicĂ, Adrian Titus and CoȘArcĂ, Ilie Cristian	Excluded	| RAYYAN-EXCLUSION-REASONS: recovery intervention
889	rayyan-340543943	Basketball Reserve Preparation: Problems and Prospects	2021	European Journal of Physical Education & Sport	24091952	9	1	25-31	Koryahin, Victor and Blavt, Oksana and Gurtova, Tatyana	Excluded
890	rayyan-340543944	Physical education of girls from different somatotypes and health groups	2021	Journal of Physical Education & Sport	22478051	21	2	852-859	Kolokoltsev, Mikhail and Kuznetsova, Larisa and Makeeva, Vera and Ustselemova, Natalya and Romanova, Elena and Savchenkov, Aleksey and Mischenko, Natal'Ya and Vorozheikin, Anton and Bolotin, Alexander and Skaliy, Alexander	Excluded
891	rayyan-340543945	Physical activity amount influence over suboptimal health status	2021	Journal of Physical Education & Sport	22478051	21	1	381-387	Kolokoltsev, Mikhail and Ambartsumyan, Rima and Gryaznykh, Andrey and Kraynik, Viktor and Makeeva, Vera and Tonoyan, Khoren and Romanova, Elena and Savchenkov, Aleksey and Mischenko, Natal'Ya and Vrachinskaya, Tatiana	Excluded
892	rayyan-340543946	The value of technical characteristics for future performance in youth tennis players: A prospective study	2021	PLoS One	1932-6203	16	1	e0245435	Kolman, N. S. and Huijgen, B. C. H. and Visscher, C. and Elferink-Gemser, M. T.	Excluded
893	rayyan-340543947	Investigation of the effect of training on serotonin, melatonin and hematologic parameters in adolescent basketball players	2021	Hormone molecular biology and clinical investigation	1868-1891	42	4	383-388	Kocahan, Sayad and Dundar, Aykut and Onderci, Muhittin and Yilmaz, Yucehan	Excluded	| RAYYAN-LABELS: A,Abstract reviewed,longitudinal adaptation | RAYYAN-EXCLUSION-REASONS: longitudinal,excluded at abstract
894	rayyan-340543948	Dim light, sleep tight, and wake up bright - Sleep optimization in athletes by means of light regulation	2021	Eur J Sport Sci	1536-7290	21	1	Jul-15	Knufinke, M. and Nieuwenhuys, A. and Geurts, S. A. E. and Møst, E. I. S. and Moen, M. H. and Maase, K. and Coenen, A. M. L. and Gordijn, M. C. M. and Kompier, M. A. J.	Excluded
895	rayyan-340543949	Vitamin D and Stress Fractures in Sport: Preventive and Therapeutic Measures-A Narrative Review	2021	Medicina (Kaunas, Lithuania)	1648-9144	57	3		Knechtle, Beat and Jastrzębski, Zbigniew and Hill, Lee and Nikolaidis, Pantelis T.	Excluded
896	rayyan-340543950	Guidelines for the use and interpretation of assays for monitoring autophagy (4th edition)(1)	2021	Autophagy	1554-8627 (Print) 1554-8627	17	1	1-382	Klionsky, D. J. and Abdel-Aziz, A. K. and Abdelfatah, S. and Abdellatif, M. and Abdoli, A. and Abel, S. and Abeliovich, H. and Abildgaard, M. H. and Abudu, Y. P. and Acevedo-Arozena, A. and Adamopoulos, I. E. and Adeli, K. and Adolph, T. E. and Adornetto, A. and Aflaki, E. and Agam, G. and Agarwal, A. and Aggarwal, B. B. and Agnello, M. and Agostinis, P. and Agrewala, J. N. and Agrotis, A. and Ag…	Excluded
897	#NAME?	Department of Molecular Biosciences	Stockholm	Biomedicine and Movement Sciences	Biological Chemistry Section	Verona	Italy. Departmento de Biología Celular e Histología	Facultad de Biología	Universidad de Murcia	Excluded
898	Martin	Sara Martin	Shaun Martín-Segura	Inmaculada Martin-Rincon	Marcos Martin-Sanz	Paloma Martina	José A Martinet	Wim Martinez	Aitor Martinez	Excluded
899	rayyan-340543951	Electromyographic Evaluation of the Shoulder Muscle after a Fatiguing Isokinetic Protocol in Recreational Overhead Athletes	2021	International journal of environmental research and public health	1660-4601	18	5		Klich, Sebastian and Kawczyński, Adam and Pietraszewski, Bogdan and Zago, Matteo and Chen, Aiguo and Smoter, Małgorzata and Hassanlouei, Hamidollah and Lovecchio, Nicola	Excluded	| RAYYAN-LABELS: A,Abstract reviewed,Full-text reviewed,check intervention,excluded at full text,check for mixed sports group | RAYYAN-EXCLUSION-REASONS: mixed groups,no sports intervention
900	rayyan-340543952	Viral dynamics of acute SARS-CoV-2 infection and applications to diagnostic and public health strategies	2021	PLoS biology	1545-7885	19	7	e3001333	Kissler, Stephen M. and Fauver, Joseph R. and Mack, Christina and Olesen, Scott W. and Tai, Caroline and Shiue, Kristin Y. and Kalinich, Chaney C. and Jednak, Sarah and Ott, Isabel M. and Vogels, Chantal B. F. and Wohlgemuth, Jay and Weisberger, James and DiFiori, John and Anderson, Deverick J. and Mancell, Jimmie and Ho, David D. and Grubaugh, Nathan D. and Grad, Yonatan H.	Excluded
901	rayyan-340543953	Significance of extended sports cardiology screening of elite handball referees	2021	PloS one	1932-6203	16	4	e0249923	Kiss, Orsolya and Babity, Mate and Kovacs, Attila and Skopal, Judit and Vago, Hajnalka and Lakatos, Balint Karoly and Bognar, Csaba and Rakoczi, Reka and Zamodics, Mark and Frivaldszky, Lorinc and Menyhart-Hetenyi, Anna and Dohy, Zsofia and Czimbalmos, Csilla and Szabo, Liliana and Merkely, Bela	Excluded
902	rayyan-340543954	Competition Volume and Changes in Countermovement Jump Biomechanics and Motor Signatures in Female Collegiate Volleyball Players	2021	Journal of strength and conditioning research	1533-4287	35	4	970-975	Kipp, Kristof and Kiely, Michael and Geiser, Christopher	Excluded	| RAYYAN-LABELS: A,Abstract reviewed | RAYYAN-EXCLUSION-REASONS: longitudinal,excluded at abstract
903	rayyan-340543955	ClimApp-Integrating Personal Factors with Weather Forecasts for Individualised Warning and Guidance on Thermal Stress	2021	Int J Environ Res Public Health	1661-7827 (Print) 1660-4601	18	21		Kingma, B. R. M. and Steenhoff, H. and Toftum, J. and Daanen, H. A. M. and Folkerts, M. A. and Gerrett, N. and Gao, C. and Kuklane, K. and Petersson, J. and Halder, A. and Zuurbier, M. and Garland, S. W. and Nybo, L.	Excluded
904	rayyan-340543956	Youth athletes' developmental outcomes by age, gender, and type of sport	2021	Journal of Human Sport & Exercise	19885202	16	1	212-225	Kilic, Koray and Ince, Mustafa Levent	Excluded
905	rayyan-340544057	The importance of pacing in basketball players with intellectual impairment: Input for evidence-based classification	2021	Journal of sports sciences	1466-447X	39		116-124	Khudair, M. and van Biesen, D. and Pérez-Tejero, J. and Hettinga, F. J.	Excluded
906	rayyan-340544058	Metabolic load comparison between the quarters of a game in elite male basketball players using sport metabolomics	2021	European journal of sport science	1536-7290	21	7	1022-1034	Khoramipour, Kayvan and Gaeini, Abbas Ali and Shirzad, Elham and Gilany, Kambiz and Chashniam, Saeed and Sandbakk, Øyvind	Excluded	| RAYYAN-LABELS: A,Abstract reviewed,Full-text reviewed,excluded at full-text | RAYYAN-EXCLUSION-REASONS: no fatigue measure,focus on metabolic changes after each quarter using PCA,gave no numbers comparing pre-post quarter, only showing increase in PCA towards certain substrates
907	rayyan-340544059	Using Metabolomics to Differentiate Player Positions in Elite Male Basketball Games: A Pilot Study	2021	Frontiers in molecular biosciences	2296-889X	8		639786	Khoramipour, Kayvan and Gaeini, Abbas Ali and Shirzad, Elham and Gilany, Kambiz and Chamari, Karim and Sandbakk, Øyvind	Excluded	| RAYYAN-LABELS: A,Abstract reviewed,Full-text reviewed,excluded at full text | RAYYAN-EXCLUSION-REASONS: no fatigue measure,compared metabolic profiles between positional groups
908	rayyan-340544060	DESIGNING A BRAND IDENTITY MODEL IN THE FOOTBALL INDUSTRY. / Diseñar un modelo de identidad de marca en la industria del fútbol	2021	Revista Brasileira de Futsal e Futebol	19844956	13	54	456-468	Khodaparast, Siavash and Azizi, Bisotoon and Bakhshalipour, Vahid	Excluded
909	rayyan-340544061	Intermittent pneumatic compression changes heart rate recovery and heart rate variability after short term submaximal exercise in collegiate basketball players: a cross-over study	2021	Sport Sciences for Health	18247490	17	2	317-326	Khan, Zoya and Ahmad, Irshad and Hussain, Mohd Ejaz	Excluded	| RAYYAN-EXCLUSION-REASONS: recovery intervention
910	rayyan-340544062	National Basketball Association combine performance after a partial meniscectomy	2021	Musculoskeletal surgery	2035-5114	105	1	105-110	Khalil, L. S. and Mehran, N. and Toor, A. and Matar, R. N. and Kharrazi, F. D.	Excluded
911	rayyan-340544063	THE BENEFITS CONFERRED BY MULTI-SPORT PARTICIPATION MAY NOT INCLUDE IMPROVED FUNCTIONAL AND PSYCHOLOGICAL READINESS FOLLOWING INJURY...Pediatric Research in Sports Medicine (PRiSM), 8th Annual Meeting, 28-30 January, 2021	2021	Orthopaedic Journal of Sports Medicine	2325-9671	19		304-305	Kemper, Craig and Wagner Iii, K. John and Carpenter, Connor M. and Wilson, Philip L. and Ellis, Henry B.	Excluded
912	rayyan-340544064	Response to Moradi, J. (2020). Benefits of a Guided Motor Mental Preperformance Routine on Learning the Basketball Free Throw. Perceptual and Motor Skills, 127, 248–262	2021	Perceptual & Motor Skills	00315125	128	1	05-Oct	Kearney, Philip E. and Lidor, Ronnie	Excluded
913	rayyan-340544065	Response to Moradi, J. (2020). Benefits of a Guided Motor Mental Preperformance Routine on Learning the Basketball Free Throw. Perceptual and Motor Skills, 127, 248-262	2021	Perceptual and motor skills	1558-688X	128	1	05-Oct	Kearney, Philip E. and Lidor, Ronnie	Excluded
914	rayyan-340544066	Influence of Training Specialization on Energetics of Intermittent Shuttle Runs	2021	Journal of Exercise Physiology Online	10979751	24	2	22-31	Kaufmann, Sebastian and Latzel, Richard and Kloos, Eva and Beneke, Ralph and Hoos, Olaf	Excluded	| RAYYAN-EXCLUSION-REASONS: non-sports specific intervention
915	rayyan-340544067	Metabolic Profiles of the 30-15 Intermittent Fitness Test and the Corresponding Continuous Version in Team-Sport Athletes-Elucidating the Role of Inter-Effort Recovery	2021	International journal of sports physiology and performance	1555-0273	16	11	1634-1639	Kaufmann, Sebastian and Beneke, Ralph and Latzel, Richard and Pfister, Hanna and Hoos, Olaf	Excluded	| RAYYAN-EXCLUSION-REASONS: duplicate
916	rayyan-340544068	Metabolic Profiles of the 30-15 Intermittent Fitness Test and the Corresponding Continuous Version in Team-Sport Athletes—Elucidating the Role of Inter-Effort Recovery	2021	International Journal of Sports Physiology & Performance	15550265	16	11	1634-1639	Kaufmann, Sebastian and Beneke, Ralph and Latzel, Richard and Pfister, Hanna and Hoos, Olaf	Excluded	| RAYYAN-EXCLUSION-REASONS: non-sports specific intervention
917	rayyan-340544069	Jumping ability is related to change of direction ability in elite handball players	2021	Journal of electromyography and kinesiology : official journal of the International Society of Electrophysiological Kinesiology	1873-5711	60		102575	Katsumata, Kenta and Aoki, Kazuhiro	Excluded
918	rayyan-340544070	TIRE PRESSURES IMPACT ON PHYSIOLOGICAL AND PERFORMANCE VARIABLES IN WHEELCHAIR BASKETBALL PLAYERS	2021	Medicine & Science in Sports & Exercise	01959131	53		254-254	Katica, Charlie P. and Adams, Nathan T. and O'Malley, Brianna L. and Crompton, Samuel R. and Herron, Robert L.	Excluded
919	rayyan-340544071	TIRE PRESSURES IMPACT ON PHYSIOLOGICAL AND PERFORMANCE VARIABLES IN WHEELCHAIR BASKETBALL PLAYERS...2021 ACSM Annual Meeting & World Congresses [Virtual], June 1 -5, 2021	2021	Medicine & Science in Sports & Exercise	0195-9131	53		254-254	Katica, Charlie P. and Adams, Nathan T. and O'Malley, Brianna L. and Crompton, Samuel R. and Herron, Robert L.	Excluded
920	rayyan-340544072	Evaluation of Posttraumatic Headache Phenotype and Recovery Time After Youth Concussion	2021	JAMA Netw Open	2574-3805	4	3	e211312	Kamins, J. and Richards, R. and Barney, B. J. and Locandro, C. and Pacchia, C. F. and Charles, A. C. and Cook, L. J. and Gioia, G. and Giza, C. C. and Blume, H. K.	Excluded
921	rayyan-340544073	Impact of Low Volume Velocity-Controlled vs. Repetition to Failure Resistance Training Session on Measures of Explosive Performance in a Team of Adolescents Basketball Players	2021	Sports (Basel)	2075-4663	9	8		Kalmus, O. E. and Viru, M. and Alvar, B. and Naclerio, F.	Excluded	| RAYYAN-EXCLUSION-REASONS: non-sports specific intervention
922	rayyan-340544074	Impact of Low Volume Velocity-Controlled vs. Repetition to Failure Resistance Training Session on Measures of Explosive Performance in a Team of Adolescents Basketball Players	2021	Sports (Basel, Switzerland)	2075-4663	9	8		Kalmus, Ott-Erik and Viru, Mehis and Alvar, Brent and Naclerio, Fernando	Excluded	| RAYYAN-EXCLUSION-REASONS: duplicate
923	rayyan-340544075	Effects of age on physical and technical performance in National Basketball Association (NBA) players	2021	Research in sports medicine (Print)	1543-8635	29	3	277-288	Kalén, Anton and Pérez-Ferreirós, Alexandra and Costa, Pablo B. and Rey, Ezequiel	Excluded
924	rayyan-340544076	The influence of initial selection age, relative age effect and country long-term performance on the re-selection process in European basketball youth national teams	2021	J Sports Sci	0264-0414	39	4	388-394	Kalén, A. and Lundkvist, E. and Ivarsson, A. and Rey, E. and Pérez-Ferreirós, A.	Excluded
925	rayyan-340544077	Effects of small-sided games and high-intensity interval training on physical performance in young female handball players	2021	Biology of Sport	0860021X	38	3	359-366	Jurišić, Mila Vukadinović and Jakšić, Damjan and Trajković, Nebojša and Rakonjac, Dušan and Peulić, Jovica and Obradović, Jelena	Excluded	| RAYYAN-EXCLUSION-REASONS: specific physical training intervention
926	rayyan-340544078	Morning versus Evening Intake of Creatine in Elite Female Handball Players	2021	International journal of environmental research and public health	1660-4601	19	1		Jurado-Castro, Jose Manuel and Campos-Pérez, Julián and Vilches-Redondo, M. Ángeles and Mata, Fernando and Navarrete-Pérez, Ainoa and Ranchal-Sanchez, Antonio	Excluded
927	rayyan-340544079	Morning versus Evening Intake of Creatine in Elite Female Handball Players	2021	Int J Environ Res Public Health	1661-7827 (Print) 1660-4601	19	1		Jurado-Castro, J. M. and Campos-Pérez, J. and Vilches-Redondo, MÁ and Mata, F. and Navarrete-Pérez, A. and Ranchal-Sanchez, A.	Excluded
928	rayyan-340544080	The Effects of High School Basketball Player's Sports Participation Motivation on Achievement Goal Orientation and Achievement Behaviors	2021	Iran J Public Health	2251-6085 (Print) 2251-6085	50	10	1953-1962	Jung, Y. S. and Kang, H. and Jang, S.	Excluded
929	rayyan-340544081	The Effects of High School Basketball Player's Sports Participation Motivation on Achievement Goal Orientation and Achievement Behaviors	2021	Iranian journal of public health	2251-6093	50	10	1953-1962	Jung, Young-Su and Kang, Hyunwoo and Jang, Seyong	Excluded
930	rayyan-340544082	High-Protein Bar as a Meal Replacement in Elite Sports Nutrition: A Pilot Study	2021	Foods (Basel, Switzerland)	2304-8158	10	11		Jovanov, Pavle and Sakač, Marijana and Jurdana, Mihaela and Pražnikar, Zala Jenko and Kenig, Saša and Hadnađev, Miroslav and Jakus, Tadeja and Petelin, Ana and Škrobot, Dubravka and Marić, Aleksandar	Excluded
931	rayyan-340544083	A comparison of multidimensional qualities discriminant of selection in elite adolescent Australian basketball athletes	2021	PloS one	1932-6203	16	8	e0256032	Joseph, Jacob and McIntyre, Fleur and Joyce, Christopher and Scanlan, Aaron and Cripps, Ashley	Excluded	| RAYYAN-EXCLUSION-REASONS: no reference value
932	rayyan-340544084	Stress Urinary Incontinence Among Young Nulliparous Female Athletes	2021	Cureus	2168-8184	13	9	e17986	Joseph, Christine and Srivastava, Kosha and Ochuba, Olive and Ruo, Sheila W. and Alkayyali, Tasnim and Sandhu, Jasmine K. and Waqar, Ahsan and Jain, Ashish and Poudel, Sujan	Excluded
933	rayyan-340544085	TREINAMENTO FÍSICO SISTEMATIZADO DE DEZENOVE SEMANAS OTIMIZOU DESEMPENHO DE POTÊNCIA DE MEMBROS INFERIORES EM EQUIPES DE HANDEBOL UNIVERSITÁRIO MASCULINO E FEMININO. / Nineteen weeks systematic physical training optimized lower limb power in male and female college handball teams	2021	Revista Brasileira de Prescrição e Fisiologia do Exercício	19819900	15	96	221-227	José Dechechi, Clodoaldo and Musa, Vinícius and Modolo, Felipe and Pombo Menezes, Rafael and Fuini Puggina, Enrico	Excluded
934	rayyan-340544086	Career Outlook and Performance of Professional Athletes After Achilles Tendon Rupture: A Systematic Review	2021	Foot & ankle international	1944-7876	42	4	495-509	Johns, William and Walley, Kempland C. and Seedat, Raees and Thordarson, David B. and Jackson, Ben and Gonzalez, Tyler	Excluded
935	rayyan-340544087	Effects of visual search task on attentional bias and stress response under pressure	2021	Work (Reading, Mass.)	1875-9270	69	2	687-696	Jin, Yonghui and He, Jun	Excluded
936	rayyan-340544088	The Acute Effects From the Use of Weighted Implements on Skill Enhancement in Sport: A Systematic Review	2021	Journal of Strength & Conditioning Research	10648011	35	10	2922-2935	Jermyn, Sam and O’Neill, Cian and Coughlan, Edward K.	Excluded
937	rayyan-340544089	The Acute Effects From the Use of Weighted Implements on Skill Enhancement in Sport: A Systematic Review	2021	Journal of strength and conditioning research	1533-4287	35	10	2922-2935	Jermyn, Sam and O'Neill, Cian and Coughlan, Edward K.	Excluded
938	rayyan-340544090	Eight sessions of endurance training decrease fasting glucose and improve glucose tolerance in middle-aged overweight males	2021	Arch Physiol Biochem	1381-3455	127	1	Dec-19	Jelstad, S. and Ditta Valsdottir, T. and Johansen, E. I. and Jensen, J. R.	Excluded
939	rayyan-340544091	Knee flexor and extensor muscles performance comparison in youth team sports with and without jumping	2021	Fisioterapia e Pesquisa	1809-2950	28	1	03-Aug	Jardim Oliano, Vinícius and Pinto Teixeira, Lilian and Corrêa Soares, Juliana and Forgiarini Saccol, Michele and Lara, Simone	Excluded
940	rayyan-340544092	Managing Travel Fatigue and Jet Lag in Athletes: A Review and Consensus Statement	2021	Sports Med	0112-1642 (Print) 0112-1642	51	10	2029-2050	Janse van Rensburg, D. C. and Jansen van Rensburg, A. and Fowler, P. M. and Bender, A. M. and Stevens, D. and Sullivan, K. O. and Fullagar, H. H. K. and Alonso, J. M. and Biggins, M. and Claassen-Smithers, A. and Collins, R. and Dohi, M. and Driller, M. W. and Dunican, I. C. and Gupta, L. and Halson, S. L. and Lastella, M. and Miles, K. H. and Nedelec, M. and Page, T. and Roach, G. and Sargent, C…	Excluded
941	rayyan-340544093	Managing Travel Fatigue and Jet Lag in Athletes: A Review and Consensus Statement	2021	Sports medicine (Auckland, N.Z.)	1179-2035	51	10	2029-2050	Janse van Rensburg, Dina C. and Jansen van Rensburg, Audrey and Fowler, Peter M. and Bender, Amy M. and Stevens, David and Sullivan, Kieran O. and Fullagar, Hugh H. K. and Alonso, Juan-Manuel and Biggins, Michelle and Claassen-Smithers, Amanda and Collins, Rob and Dohi, Michiko and Driller, Matthew W. and Dunican, Ian C. and Gupta, Luke and Halson, Shona L. and Lastella, Michele and Miles, Kathle…	Excluded
942	rayyan-340544094	COACH EDUCATION IMPROVES ADHERENCE TO ACL INJURY PREVENTION PROGRAMS: A CLUSTER‐RANDOMIZED CONTROLLED TRIAL...Pediatric Research in Sports Medicine (PRiSM), 8th Annual Meeting, 28-30 January, 2021	2021	Orthopaedic Journal of Sports Medicine	2325-9671	19		113-114	Janosky, Joseph	Excluded
943	rayyan-340544095	Ballistic, maximal strength and strength-endurance performance of male handball players: Are they affected by the evaluator's sex?	2021	PloS one	1932-6203	16	4	e0249974	Janicijevic, Danica and Mao, Haijiao and Gu, Yaodong and Pérez-Castilla, Alejandro and González-Hernández, Jorge M. and García-Ramos, Amador	Excluded	| RAYYAN-EXCLUSION-REASONS: no reference value
944	rayyan-340544096	Minimal Agreement between Internal and External Training Load Metrics across a 2-wk Training Microcycle in Elite Squash	2021	J Sports Sci Med	1303-2968	20	1	101-109	James, C. and Dhawan, A. and Jones, T. and Pok, C. and Yeo, V. and Girard, O.	Excluded
945	rayyan-340544097	The effect of landing surface on landing error scoring system grades	2021	Sports Biomechanics	14763141	20	2	190-197	Jacobs, Kimberley and Riveros, Diego and Vincent, Heather K. and Herman, Daniel C.	Excluded
946	rayyan-340544098	Association between lower extremity muscle strength and acute ankle injury in youth team-sports athletes	2021	Physical Therapy in Sport	1466-853X	48		188-195	J, Hietamo and K, Pasanen and M, Leppänen and K, Steffen and P, Kannus and A, Heinonen and Vm, Mattila and J, Parkkari	Excluded
947	rayyan-340544099	Quantitative assessment of the effects of official match on physical performance factors on under-16 and under-18 female basketball players at national league level	2021	Motricidad: European Journal of Human Movement	02140071	46		16-27	Izquierdo, José M. and Redondo, Juan C.	Included	| RAYYAN-LABELS: A,Extracted,Abstract reviewed,Full-text reviewed
948	rayyan-340544100	Molecular and neural mechanisms regulating sexual motivation of virgin female Drosophila	2021	Cell Mol Life Sci	1420-682x	78	10	4805-4819	Ishimoto, H. and Kamikouchi, A.	Excluded
949	rayyan-340544101	BİYO-GRUPLAMAYA GÖRE VOLEYBOLCULARIN DİKEY SIÇRAMA, ÇEVİKLİK VE SÜRAT PERFORMANSLARININ KARŞILAŞTIRILMASI. / COMPARISON OF VOLLEYBALL PLAYERS OF VERTICAL JUMP, AGILITY AND SPEED PERFORMANCE ACCORDING TO BIO-BANDING	2021	Journal of Physical Education & Sports Sciences / Ankara Üniversitesi Beden Egitimi ve Spor Yüksekokulu SPORMETRE Beden Eitimi ve Spor Bilimleri Dergisi	1304284X	19	4	208-217	İri, Rüçhan and Şengür, Emrah	Excluded
950	rayyan-340544102	Survey of Basic Technical Skill for Futsal Male Student High School	2021	JUMORA: Jurnal Moderasi Olahraga		1	2	105-114	Irawan, Yogi Ferdy and Prayoto, Indra	Excluded
951	rayyan-340544103	Preparticipation medical evaluation for elite athletes: EFSMA recommendations on standardised preparticipation evaluation form in European countries	2021	BMJ Open Sport Exerc Med	2055-7647 (Print) 2055-7647	7	4	e001178	Ionescu, A. M. and Pitsiladis, Y. P. and Rozenstoka, S. and Bigard, X. and Löllgen, H. and Bachl, N. and Debruyne, A. and Pigozzi, F. and Casasco, M. and Jegier, A. and Smaranda, A. M. and Caramoci, A. and Papadopoulou, T.	Excluded
952	rayyan-340544104	HANDBALL PLAYER'S RECOVERY AFTER THE INJURY OF THE ANTERIOR CRUCIATE LIGAMENT	2021	Sport & Society / Sport si Societate	15822168		2	01-Jun	Ioan, Muntean Raul	Excluded
953	rayyan-340544105	Dental trauma and tongue injuries in professional alpine ski racing-A worldwide survey	2021	Dental traumatology : official publication of International Association for Dental Traumatology	1600-9657	37	3	414-418	Ineichen, Jasmin and Connert, Thomas and Kühl, Sebastian and Filippi, Andreas	Excluded
954	rayyan-340544106	Usefulness of Linear Mixed-Effects Models to Assess the Relationship between Objective and Subjective Internal Load in Team Sports	2021	Int J Environ Res Public Health	1661-7827 (Print) 1660-4601	18	2		Iannaccone, A. and Conte, D. and Cortis, C. and Fusco, A.	Excluded
955	rayyan-340544207	BARBELL HIP-THRUST EXERCISE: TEST-RETEST RELIABILITY AND CORRELATION WITH ISOKINETIC PERFORMANCE	2021	Journal of Strength & Conditioning Research	10648011	35	3	659-667	Iacono, Antonio Dello and Padulo, Johnny and BeŠLija, T. E. A. and Halperin, Israel	Excluded
956	rayyan-340544208	Self-Selecting the Number of Repetitions in Potentiation Protocols: Enhancement Effects on Jumping Performance	2021	International Journal of Sports Physiology & Performance	1555-0265	16	3	353-359	Iacono, Antonio Dello and Beato, Marco and Halperin, Israel	Excluded
957	rayyan-340544209	Effects of Light-Emitting Diode Therapy on Recovery of Adult Male Futsal Players	2021	Apunts: Educacion Fisica y Deportes	15774015		146	52-60	Hugo de Freitas, Victor and Guarnier, Flavia Alessandra and Alves, Thâmara and Soares-Caldeira, Lúcio Flávio and Moura Zagatto, Alessandro and de Paula Ramos, Solange	Excluded	| RAYYAN-EXCLUSION-REASONS: duplicate
958	rayyan-340544210	Effects of Light-Emitting Diode Therapy on Recovery of Adult Male Futsal Players	2021	Apunts: Educació Física i Esports	02148757		146	52-60	Hugo de Freitas, Victor and Alessandra Guarnier, Flavia and Alves, Thâmara and Flávio Soares-Caldeira, Lúcio and Moura Zagatto, Alessandro and de Paula Ramos, Solange	Excluded	| RAYYAN-EXCLUSION-REASONS: recovery intervention
959	rayyan-340544211	INFLUENCE OF MAXIMAL ISOMETRIC STRENGTH ON 20-METER SPRINT TIME. / INFLUENCIA DE LA FUERZA ISOMÉTRICA MÁXIMA SOBRE EL TIEMPO EN SPRINTS DE 20 METROS	2021	Revista Brasileira de Medicina do Esporte	15178692	27	1	60-64	Huerta Ojeda, Álvaro and Jerez-Mayorga, Daniel and Galdames Maliqueo, Sergio and Martínez García, Darío and Rodríguez-Perea, Ángela and Arias Poblete, Leonidas and Chirosa Ríos, Ignacio and Chirosa Ríos, Luis Javier	Excluded
960	rayyan-340544212	The effect of high intensity functional training on the oxidative status, muscle damage and performance of basketball players	2021	The Journal of sports medicine and physical fitness	1827-1928	61	2	188-198	Hovsepian, Ania and Esfarjani, Fahimeh and Bambaeichi, Efat and Zolaktaf, Vahid	Excluded	| RAYYAN-EXCLUSION-REASONS: specific physical training intervention
961	rayyan-340544213	Acute Inflammatory, Anthropometric, and Perceptual (Muscle Soreness) Effects of Postresistance Exercise Water Immersion in Junior International and Subelite Male Volleyball Athletes	2021	Journal of strength and conditioning research	1533-4287				Horgan, Barry G. and West, Nicholas P. and Tee, Nicolin and Drinkwater, Eric J. and Halson, Shona L. and Vider, Jelena and Fonda, Christopher J. and Haff, G. Gregory and Chapman, Dale W.	Excluded	| RAYYAN-EXCLUSION-REASONS: recovery intervention
962	rayyan-340544214	Impaired recovery is associated with increased injury and illness: A retrospective study of 536 female netball athletes	2021	Scandinavian Journal of Medicine & Science in Sports	09057188	31	3	691-701	Horgan, Barry G. and Drew, Michael K. and Halson, Shona L. and Piromalli, Laura E. and Drinkwater, Eric J. and Chapman, Dale W. and Haff, G. Gregory	Excluded	| RAYYAN-LABELS: A,Abstract reviewed,relationship study,relationship between recovery measures and injury/illness | RAYYAN-EXCLUSION-REASONS: excluded at abstract,no pre-post training day to day comparison,relationship to injury not changes in fatigue markers
963	rayyan-340544215	Athlete Monitoring and Much More at the Virtual 26th Annual Meeting of the European College of Sport Science	2021	Sportscience	11749210	25		17-27	Hopkins, Will G.	Excluded
964	rayyan-340544216	Utility of an Isometric Midthigh Pull Test to Assess Lower Body Muscular Strength in Professional Netball Players	2021	International Journal of Sports Physiology & Performance	1555-0265	16	5	719-726	Hogarth, Luke and McKean, Mark and McKenzie, Max and Collings, Tyler	Excluded
965	rayyan-340544217	Does surrounding greenness moderate the relationship between apparent temperature and physical activity? Findings from the PHENOTYPE project	2021	Environ Res	0013-9351	197		110992	Ho, J. Y. and Zijlema, W. L. and Triguero-Mas, M. and Donaire-Gonzalez, D. and Valentín, A. and Ballester, J. and Chan, E. Y. Y. and Goggins, W. B. and Mo, P. K. H. and Kruize, H. and van den Berg, M. and Gražuleviciene, R. and Gidlow, C. J. and Jerrett, M. and Seto, E. Y. W. and Barrera-Gómez, J. and Nieuwenhuijsen, M. J.	Excluded
966	rayyan-340544218	Professional Athlete Return to Play and Performance After Shoulder Arthroscopy Varies by Sport	2021	Arthroscopy, sports medicine, and rehabilitation	2666-061X	3	2	e391-e397	Higgins, Margaret J. and DeFroda, Steven and Yang, Daniel S. and Brown, Symone M. and Mulcahey, Mary K.	Excluded
967	rayyan-340544219	Incidence of injury and pain in referees in German national handball leagues: a cohort study	2021	BMC Sports Science, Medicine & Rehabilitation	20521847	13	1	01-Jul	Heyn, Jens and Fleckenstein, Johannes	Excluded
968	rayyan-340544220	Monitoring Competition Jump Load In Division I Female Collegiate Volleyball Athletes	2021	Medicine & Science in Sports & Exercise	01959131	53		43-43	Herring, Chad H. and Redd, Michael J. and Fukuda, David H.	Excluded
969	rayyan-340544221	Monitoring Competition Jump Load In Division I Female Collegiate Volleyball Athletes...2021 ACSM Annual Meeting & World Congresses [Virtual], June 1-5, 2021	2021	Medicine & Science in Sports & Exercise	0195-9131	53		43-43	Herring, Chad H. and Redd, Michael J. and Fukuda, David H.	Excluded
970	rayyan-340544222	La fase excéntrica-concéntrica y el índice de fuerza reactiva en el salto con contra movimiento en voleibolistas. / The eccentric-concentric phase and the index of strength reactivates in the jump with counter movement in volleyball players	2021	PODIUM- Revista de Ciencia y Tecnologia en la Cultura Física	19962452	16	2	408-422	Herrera Delgado, Idolo Gilberto and García Hernández, Tania Rosa and Ruiz Luaces, Yumilka Daisy	Excluded
971	rayyan-340544223	High‐speed stretch‐shortening cycle exercises as a strategy to provide eccentric overload during resistance training	2021	Scandinavian Journal of Medicine & Science in Sports	0905-7188	31	12	2211-2220	Hernández‐Davó, Jose Luis and Sabido, Rafael and Blazevich, Anthony J.	Excluded
972	rayyan-340544224	High-speed stretch-shortening cycle exercises as a strategy to provide eccentric overload during resistance training	2021	Scand J Med Sci Sports	0905-7188	31	12	2211-2220	Hernández-Davó, J. L. and Sabido, R. and Blazevich, A. J.	Excluded	| RAYYAN-EXCLUSION-REASONS: duplicate
973	rayyan-340544225	Sistema de evaluación del desempeño técnico-táctico en voleibol, una propuesta sencilla. / Evaluation system of the technical-tactical performance in volleyball, a simple proposal	2021	Retos: Nuevas Perspectivas de Educación Física, Deporte y Recreación	15791726		39	318-324	Hernández Wimmer, Cristian and Tamayo-Contreras, Valentín and Aedo-Muñoz, Esteban and Rojas-Reyes, Cristian	Excluded
974	rayyan-340544226	The Associations Between Physical Performance and Anthropometric Characteristics in Obese and Non-obese Schoolchild Handball Players	2021	Frontiers in physiology	1664-042X	11		580991	Hermassi, Souhail and van den Tillaar, Roland and Bragazzi, Nicola Luigi and Schwesig, René	Excluded
975	rayyan-340544227	Physical Fitness and Academic Performance in Normal Weight, Overweight, and Obese Schoolchild Handball Players in Qatar: A Pilot Study	2021	Frontiers in psychology	1664-1078	11		616671	Hermassi, Souhail and Hayes, Lawrence D. and Bragazzi, Nicola Luigi and Schwesig, René	Excluded
976	rayyan-340544228	Relationship between fatness, physical fitness, and academic performance in normal weight and overweight schoolchild handball players in Qatar State	2021	PLoS One	1932-6203	16	2	e0246476	Hermassi, S. and Chelly, M. S. and Michalsik, L. B. and Sanal, N. E. M. and L, D. Hayes and Cadenas-Sanchez, C.	Excluded
977	rayyan-340544229	Relationship between fatness, physical fitness, and academic performance in normal weight and overweight schoolchild handball players in Qatar State	2021	PloS one	1932-6203	16	2	e0246476	Hermassi, Souhail and Chelly, Mohamed Souhaiel and Michalsik, Lars Bojsen and Sanal, Nilihan E. M. and D Hayes, Lawrence and Cadenas-Sanchez, Cristina	Excluded
978	rayyan-340544230	Effects of Home Confinement on the Intensity of Physical Activity during the COVID-19 Outbreak in Team Handball According to Country, Gender, Competition Level, and Playing Position: A Worldwide Study	2021	International journal of environmental research and public health	1660-4601	18	8		Hermassi, Souhail and Bouhafs, El Ghali and Bragazzi, Nicola Luigi and Ichimura, Shiro and Alsharji, Khaled E. and Hayes, Lawrence D. and Schwesig, René	Excluded
979	rayyan-340544231	SMALL-SIDED GAMES AS ADDITIONAL TRAINING IN ELITE BASKETBALL NONSTARTERS PLAYERS. / JUEGOS REDUCIDOS COMO ENTRENAMIENTO ADICIONAL PARA JUGADORES SUPLENTES DE BALONCESTO DE ÉLITE	2021	Revista Brasileira de Medicina do Esporte	15178692	27	2	225-230	Henrique Gomes, João and Rebello Mendes, Renata and Delextrat, Anne and Bezerra de Almeida, Marcos and Figueira Júnior, Aylton José	Excluded	| RAYYAN-EXCLUSION-REASONS: specific physical training intervention
980	rayyan-340544232	Neuromuscular Performance Following Back-to-Back Simulated Games In Women's Collegiate Basketball Players	2021	Medicine & Science in Sports & Exercise	01959131	53		42-42	Heishman, Aaron and Peak, Keldon and Daub, Bryce and Miller, Ryan and Freitas, Eduardo and Bemben, Michael	Excluded	| RAYYAN-LABELS: A,Abstract reviewed | RAYYAN-EXCLUSION-REASONS: Published abstract,exclude at abstract,excluded at abstract
981	rayyan-340544233	Neuromuscular Performance Following Back-to-Back Simulated Games In Women's Collegiate Basketball Players...2021 ACSM Annual Meeting & World Congresses [Virtual], June 1 -5, 2021	2021	Medicine & Science in Sports & Exercise	0195-9131	53		42-42	Heishman, Aaron and Peak, Keldon and Daub, Bryce and Miller, Ryan and Freitas, Eduardo and Bemben, Michael	Excluded	| RAYYAN-EXCLUSION-REASONS: duplicate
982	rayyan-340544234	Use of double leg injury screening to assess single leg biomechanical risk variables	2021	Physical Therapy in Sport	1466-853X	47		40-45	Hearn, Darren W. and Frank, Barnett S. and Padua, Darin A.	Excluded
983	rayyan-340544235	Throwing Speed of Kosovo Handball According to Playing Position	2021	Sport Mont	14517485	19	2	41-44	Havolli, Jeton and Pori, Primoz and Sermaxhaj, Sami and Begu, Bujar	Excluded
984	rayyan-340544236	Evaluation of the Intel RealSense T265 for tracking natural human head motion	2021	Sci Rep	2045-2322	11	1	12486	Hausamann, P. and Sinnott, C. B. and Daumer, M. and MacNeilage, P. R.	Excluded
985	rayyan-340544237	Countermovement Jump Height in National-Team Athletes of Various Sports: A Framework for Practitioners and Scientists	2021	International Journal of Sports Physiology & Performance	1555-0265	16	2	184-189	Haugen, Thomas A. and Breitschädel, Felix and Wiig, Håvard and Seiler, Stephen	Excluded
986	rayyan-340544238	Thoracic and Lumbar Sagittal Spinal Curvature Adaptations between Elite Iranian Road and Speed Cyclists	2021	J Biomed Phys Eng	2251-7200 (Print) 2251-7200	11	3	297-304	Hashem Boroojerdi, M. and Rahimi, A. and Roostayi, M. M. and Moghaddam Talebian, S. and Yousefi, M. and Shamounian, E. and Norouzi, M.	Excluded
987	rayyan-340544239	Radial Strength Differences In Trabecular Bone In Female Volleyball Players Compared To Controls...2021 ACSM Annual Meeting & World Congresses [Virtual], June 1 -5, 2021	2021	Medicine & Science in Sports & Exercise	0195-9131	53		115-115	Harlley, Sena and Romero-Medina, Claudia and Den Briones, Daniel and Gonzalez, Jorge and Yingling, Vanessa	Excluded
988	rayyan-340544240	Fatigue and recovery have different effects on knee biomechanics of drop vertical jump between female collegiate and recreational athletes	2021	Journal of Orthopaedic Surgery & Research	1749-799X	16	1	01-Jul	Harato, Kengo and Morishige, Yutaro and Niki, Yasuo and Kobayashi, Shu and Nagura, Takeo	Excluded	| RAYYAN-LABELS: A,Abstract reviewed,Full-text reviewed,check intervention,excluded at full text | RAYYAN-EXCLUSION-REASONS: squats,no sports intervention
989	rayyan-340544241	Decreased Sleep and Subjective Well-Being as Independent Predictors of Injury in Female Collegiate Volleyball Players	2021	Orthopaedic Journal of Sports Medicine	2325-9671	9	9	01-Jul	Haraldsdottir, Kristin and Sanfilippo, Jennifer and McKay, Lauren and Watson, Andrew M.	Excluded	| RAYYAN-LABELS: A,Abstract reviewed,Modelling well being as predictor of injury | RAYYAN-EXCLUSION-REASONS: longitudinal,excluded at abstract,no pre-post comparison,relationship between factors and injury
990	rayyan-340544242	Acute effects of different balance exercise types on selected measures of physical fitness in youth female volleyball players	2021	BMC Sports Science, Medicine & Rehabilitation	20521847	13	1	01-Aug	Hammami, Raouf and Chaabene, Helmi and Kharrat, Fatma and Werfelli, Hanen and Duncan, Michael and Rebai, Haithem and Granacher, Urs	Excluded
991	rayyan-340544243	Effects of high-intensity interval training and plyometric exercise on the physical fitness of junior male handball players	2021	European review for medical and pharmacological sciences	2284-0729	25	23	7380-7389	Hammami, M. and Gaamouri, N. and Ramirez-Campillo, R. and Shephard, R. J. and Bragazzi, N. L. and Chelly, M. S. and Knechtle, B. and Gaied, S.	Excluded	| RAYYAN-EXCLUSION-REASONS: specific physical training intervention
992	rayyan-340544244	High bone mineral density in lifelong trained female team handball players and young elite football players	2021	Eur J Appl Physiol	1439-6319	121	10	2825-2836	Hagman, M. and Helge, E. W. and Fristrup, B. and Jørgensen, N. R. and Helge, J. W. and Krustrup, P.	Excluded
993	rayyan-340544245	Football and team handball training postpone cellular aging in women	2021	Sci Rep	2045-2322	11	1	11733	Hagman, M. and Fristrup, B. and Michelin, R. and Krustrup, P. and Asghar, M.	Excluded	| RAYYAN-EXCLUSION-REASONS: no reference value
994	rayyan-340544246	EXTERNAL AND INTERNAL LOAD OF COSTA RICAN HANDBALL REFEREES ACCORDING TO SEX AND GAME PERIODS. / Carga externa e interna de árbitros costarricenses de balonmano en función del sexo y periodo de juego	2021	E-balonmano.com: Journal of Sports Science / Revista de Ciencias del Deporte	18857019	17	2	153-162	Gutiérrez-Vargas, Randall and Alexis Ugalde-Ramírez, José and Rojas-Valverde, Daniel and Müller-Thyssen, María and Pino-Ortega, José	Excluded
995	rayyan-340544247	Physical Performance Assessments of Strength and Power in Women Collegiate Athletes	2021	International journal of exercise science	1939-795X	14	6	984-993	Guthrie, Brian and Fields, Jennifer B. and Thompson, Brian and Jones, Margaret T.	Excluded
996	rayyan-340544248	Biomechanics of hang-time in volleyball spike jumps	2021	Journal of biomechanics	1873-2380	121		110380	Gupta, Dhruv and Jensen, Jody L. and Abraham, Lawrence D.	Excluded
997	rayyan-340544249	Prediction of the Risk Factors of Knee Injury During Drop-Jump Landing With Core-related Measurements in Amature Basketball Players	2021	Frontiers in bioengineering and biotechnology	2296-4185	9		738311	Guo, Liang and Zhang, Jing and Wu, Ying and Li, Li	Excluded
998	rayyan-340544250	BASKETBOLDA KOŞU MESAFESİ VE TEKNİK PARAMETRELERİN İLİŞKİSİ. / RELATIONSHIP BETWEEN DISTANCE COVERED AND TECHNICAL PARAMETERS IN BASKETBALL	2021	Journal of Physical Education & Sports Sciences / Ankara Üniversitesi Beden Egitimi ve Spor Yüksekokulu SPORMETRE Beden Eitimi ve Spor Bilimleri Dergisi	1304284X	19	4	184-191	Gülü, Mehmet and Durmuş, Tugay	Excluded
999	rayyan-340544251	Relationship between the strength of the hip and knee stabilizer muscles and the Y balance test performance in adolescent volleyball athletes	2021	The Journal of sports medicine and physical fitness	1827-1928	61	10	1326-1332	Guirelli, Agnes R. and Carvalho, Caio A. and Dos Santos, Júlia M. and Ramiro Felicio, Lilian	Excluded
1000	rayyan-340544252	Muscular Strength Spurts in Adolescent Male Basketball Players: The INEX Study	2021	International journal of environmental research and public health	1660-4601	18	2		Guimarães, Eduardo and Maia, José A. R. and Williams, Mark and Sousa, Filipa and Santos, Eduardo and Tavares, Fernando and Janeira, Manuel A. and Baxter-Jones, Adam D. G.	Excluded
1001	rayyan-340544253	Tracking Technical Skill Development in Young Basketball Players: The INEX Study	2021	International journal of environmental research and public health	1660-4601	18	8		Guimarães, Eduardo and Baxter-Jones, Adam D. G. and Williams, A. Mark and Tavares, Fernando and Janeira, Manuel A. and Maia, José	Excluded
1002	rayyan-340544254	The role of growth, maturation and sporting environment on the development of performance and technical and tactical skills in youth basketball players: The INEX study	2021	Journal of Sports Sciences	0264-0414	39	9	979-991	Guimarães, Eduardo and Baxter-Jones, Adam D. G. and Williams, A. Mark and Tavares, Fernando and Janeira, Manuel A. and Maia, José	Excluded
1003	rayyan-340544255	Modelling the dynamics of change in the technical skills of young basketball players: The INEX study	2021	PloS one	1932-6203	16	9	e0257767	Guimarães, Eduardo and Baxter-Jones, Adam D. G. and Williams, A. Mark and Tavares, Fernando and Janeira, Manuel A. and Maia, José	Excluded
1004	rayyan-340544256	The Effects of Inter-Set Recovery Time on Explosive Power, Electromyography Activity, and Tissue Oxygenation during Plyometric Training	2021	Sensors (Basel, Switzerland)	1424-8220	21	9		Guan, Shuo and Lin, Nan and Yin, Yue and Liu, Haibin and Liu, Liqing and Qi, Liping	Excluded	| RAYYAN-EXCLUSION-REASONS: recovery intervention
1005	rayyan-340544357	Effect of maturity timing on the physical performance of male Polish basketball players aged 13 to 15 years	2021	Scientific reports	2045-2322	11	1	22019	Gryko, Karol	Excluded
1006	rayyan-340544358	Strain echocardiography to describe left ventricular function pre- and postexercise in elite basketball athletes: A feasibility study	2021	Echocardiography	0742-2822	38	7	1165-1172	Gruca, M. M. and Cheema, B. and Garg, G. and Ryan, J. and Thomas, J. D. and Rigolin, V. H. and Zielinski, A. R. and Puthumana, J. J.	Excluded	| RAYYAN-EXCLUSION-REASONS: non-sports specific intervention
1007	rayyan-340544359	The usage of multidisciplinary physical therapies at the Rio de Janeiro 2016 Olympic Summer Games: an observational study	2021	Braz J Phys Ther	1413-3555 (Print) 1413-3555	25	3	262-270	Grant, M. E. and Steffen, K. and Palmer, D.	Excluded
1008	rayyan-340544360	The usage of multidisciplinary physical therapies at the Rio de Janeiro 2016 Olympic Summer Games: an observational study	2021	Brazilian Journal of Physical Therapy	1413-3555	25	3	262-270	Grant, Marie-Elaine and Steffen, Kathrin and Palmer, Debbie	Excluded
1009	rayyan-340544361	Effect of Ramadan intermittent fasting on cognitive, physical and biochemical responses to strenuous short-term exercises in elite young female handball players	2021	Physiology & behavior	1873-507X	229		113241	Graja, Ahmed and Ghattassi, Kais and Boudhina, Nahla and Bouzid, Mohamed Amine and Chahed, Henda and Ferchichi, Salyma and Driss, Tarak and Souissi, Nizar and Hammouda, Omar	Excluded	| RAYYAN-EXCLUSION-REASONS: non-sports specific intervention
1010	rayyan-340544362	Physiology of Basketball - Field Tests. Review Article	2021	Journal of human kinetics	1640-5544	77		159-167	Gottlieb, Roni and Shalom, Asaf and Calleja-Gonzalez, Julio	Excluded
1011	rayyan-340544363	Physiology of Basketball – Field Tests. Review Article	2021	Journal of Human Kinetics	16405544	77	1	159-167	Gottlieb, Roni and Shalom, Asaf and Calleja-Gonzalez, Julio	Excluded
1012	rayyan-340544364	The Effects of Avoiding Instructions Under Pressure: An Examination of the Volleyball Serving Task	2021	J Hum Kinet	1640-5544 (Print) 1640-5544	78		239-249	Gorgulu, R. and Gokcek, E.	Excluded
1013	rayyan-340544365	Tracking Within-Athlete Changes in Whole-Body Fat Percentage in Wheelchair Athletes	2021	Int J Sports Physiol Perform	1555-0265	16	1	13-18	Goosey-Tolfrey, V. L. and de Zepetnek, J. O. T. and Keil, M. and Brooke-Wavell, K. and Batterham, A. M.	Excluded
1014	rayyan-340544366	Criterion Validity of a Field-Based Assessment of Aerobic Capacity in Wheelchair Rugby Athletes	2021	Int J Sports Physiol Perform	1555-0265	16	9	1341-1346	Goosey-Tolfrey, V. L. and de Groot, S. and Tolfrey, K. and Paulson, T. A. W.	Excluded
1015	rayyan-340544367	Revisiting the Relative Age Effect From a Multidisciplinary Perspective in Youth Basketball: A Bayesian Analysis	2021	Frontiers in sports and active living	2624-9367	2		581845	Gonçalves, Carlos Eduardo and Carvalho, Humberto Moreira	Excluded
1016	rayyan-340544368	Neuromuscular Jumping Performance and Upper-Body Horizontal Power of Volleyball Players	2021	Journal of strength and conditioning research	1533-4287	35	8	2236-2241	Gonçalves, Carlota A. and Lopes, Tiago J. D. and Nunes, Célia and Marinho, Daniel A. and Neiva, Henrique P.	Excluded
1017	rayyan-340544369	EFICACIA DE LOS PORTEROS DE BALONMANO EN LOS ÚLTIMOS MUNDIALES ABSOLUTOS MASCULINO Y FEMENINO. / Effectiveness of handball goalkeepers in the last world championships for men and women	2021	E-balonmano.com: Journal of Sports Science / Revista de Ciencias del Deporte	18857019	17	1	13-22	Gómez-López, Manuel and Angosto Sánchez, Salvador and López-Triviño, Julia and Antúnez, Antonio	Excluded
1018	rayyan-340544370	Multi-Location External Workload Profile in Women's Basketball Players. A Case Study at the Semiprofessional-Level	2021	Sensors (Basel, Switzerland)	1424-8220	21	13		Gómez-Carmona, Carlos D. and Mancha-Triguero, David and Pino-Ortega, José and Ibáñez, Sergio J.	Excluded
1019	rayyan-340544371	Exploring Physical Fitness Profile of Male and Female Semiprofessional Basketball Players through Principal Component Analysis-A Case Study	2021	Journal of Functional Morphology & Kinesiology		6	3	01-Dec	Gómez-Carmona, Carlos D. and Mancha-Triguero, David and Pino-Ortega, José and Ibáñez, Sergio J.	Excluded
1020	rayyan-340544372	Assessment of the Multi-Location External Workload Profile in the Most Common Movements in Basketball	2021	Sensors (Basel, Switzerland)	1424-8220	21	10		Gómez-Carmona, Carlos D. and Feu, Sebastián and Pino-Ortega, José and Ibáñez, Sergio J.	Excluded	| RAYYAN-EXCLUSION-REASONS: no fatigue measure,no reference value,1-off exercise tests
1021	rayyan-340544373	Does Acute Caffeine Supplementation Improve Physical Performance in Female Team-Sport Athletes? Evidence from a Systematic Review and Meta-Analysis	2021	Nutrients	2072-6643	13	10		Gomez-Bruton, Alejandro and Marin-Puyalto, Jorge and Muñiz-Pardos, Borja and Matute-Llorente, Angel and Del Coso, Juan and Gomez-Cabello, Alba and Vicente-Rodriguez, German and Casajus, Jose A. and Lozano-Berges, Gabriel	Excluded
1022	rayyan-340544374	Medicine Ball Throw Responsiveness to Measure Wheelchair Basketball Mobility in Male Players	2021	Journal of Sport Rehabilitation	1056-6716	30	8	1230-1232	Gomes Costa, Rodrigo Rodrigues and Dorneles, Jefferson Rodrigues and Lopes, Guilherme Henrique and Gorla, José Irineu and Ribeiro Neto, Frederico	Excluded
1023	rayyan-340544375	RELATIONSHIP BETWEEN MORPHOLOGICAL CHARACTERISTICS AND PHYSICAL ABILITIES IN VOLLEYBALL PLAYERS	2021	Sport Scientific & Practical Aspects	18404413	18	2	53-57	Glamočić, Goran and Strajnić, Branislav and Đukić, Branko and Ivanek, Vladimir	Excluded
1024	rayyan-340544376	HEALTH PROBLEMS OF BASKETBALL REFEREES: A PROSPECTIVE STUDY. / PROBLEMAS DE SALUD EN ÁRBITROS DE BALONCESTO: ESTUDIO PROSPECTIVO	2021	Revista Brasileira de Medicina do Esporte	15178692	27	2	195-200	Gimenes de Paula, Daniela Annanias and Alves da Cunha, Ronaldo and Vicente Andreoli, Carlos	Excluded
1025	rayyan-340544377	Descriptive and Kinetic Analysis of Two Different Vertical Jump Tests Among Youth and Adolescent Male Basketball Athletes Using a Supervised Machine Learning Approach	2021	Journal of Strength & Conditioning Research	10648011	35	10	2762-2768	Gillett, Javair and De Witt, John and Stahl, Cody A. and Martinez, Daniel and Jay Dawes, J.	Excluded
1026	rayyan-340544378	Descriptive and Kinetic Analysis of Two Different Vertical Jump Tests Among Youth and Adolescent Male Basketball Athletes Using a Supervised Machine Learning Approach	2021	Journal of strength and conditioning research	1533-4287	35	10	2762-2768	Gillett, Javair and De Witt, John and Stahl, Cody A. and Martinez, Daniel and Dawes, J. Jay	Excluded
1027	rayyan-340544379	Validation of ambulatory monitoring devices to measure energy expenditure and heart rate in a military setting	2021	Physiol Meas	0967-3334	42	8		Gilgen-Ammann, R. and Roos, L. and Wyss, T. and Veenstra, B. J. and Delves, S. K. and Beeler, N. and Buller, M. J. and Friedl, K. E.	Excluded
1028	rayyan-340544380	Novel use of radio frequency identification (RFID) provides a valid measure of indoor stair-based physical activity	2021	Appl Ergon	0003-6870	95		103431	Gay, J. L. and Carmichael, K. E. and LaFlamme, C. C. and O'Connor, P. J.	Excluded
1029	rayyan-340544381	Short Distance Sprint Performance in Elite Wheelchair Basketball Women Players: Influence of Functional Classification	2021	Apunts: Educació Física i Esports	02148757		144	75-80	García-Fresneda, Adrián and Carmona, Gerard	Excluded
1030	rayyan-340544382	Influence of the Pedagogical Model and Experience on the Internal and External Task Load in School Basketball	2021	International journal of environmental research and public health	1660-4601	18	22		Gamero, María G. and García-Ceberino, Juan M. and Ibáñez, Sergio J. and Feu, Sebastián	Excluded
1031	rayyan-340544383	Preparatory Knee Flexion-Extension Movements Enhance Rapid Sidestepping Performance in Collegiate Basketball Players	2021	Frontiers in sports and active living	2624-9367	3		670649	Fujimoto, Masahiro and Uchida, Eri and Nagano, Akinori and Rogers, Mark W. and Isaka, Tadao	Excluded
1032	rayyan-340544384	Efeito do alongamento estático e da corrida submáxima no desempenho do salto contramovimento e sprint em jogadores universitários de voleibol. / Effect of Static Stretching and Submaximal Running on Contramovement Jump Performance and Sprint on College Volleyball Players	2021	Retos: Nuevas Perspectivas de Educación Física, Deporte y Recreación	15791726		39	325-329	Frota Solon Júnior, Luiz José and da Silva Neto, Luiz Vieira	Excluded
1033	rayyan-340544385	Effects of different training strategies with a weight vest on countermovement vertical jump and change-of-direction ability in male volleyball athletes	2021	The Journal of sports medicine and physical fitness	1827-1928	61	3	343-349	Freitas-Junior, Carlos G. and Fortes, Leonardo S. and Santos, Tony M. and Batista, Gilmário R. and Gantois, Petrus and Paes, Pedro P.	Excluded
1034	rayyan-340544386	RELAÇÃO ENTRE TEMPO DE EXPERIÊNCIA E HABILIDADES TÉCNICAS DE CRIANÇAS PRATICANTES DE FUTSAL. / RELATIONSHIP BETWEEN TIME OF EXPERIENCE AND TECHNICAL SKILLS OF CHILDREN FUTSAL PRACTITIONERS	2021	Revista Brasileira de Ciência e Movimento: RBCM	01031716	29	2	268-281	Freitas Piecha, Laryssa and Deponti Brasil, Frederico and Franken, Marcos	Excluded
1035	rayyan-340544387	No Added Benefit of 8 Weeks of Shoulder External Rotation Strength Training for Youth Handball Players Over Usual Handball Training Alone: A Randomized Controlled Trial	2021	The Journal of orthopaedic and sports physical therapy	1938-1344	51	4	174-187	Fredriksen, Hilde and Cools, Ann and Myklebust, Grethe	Excluded
1036	rayyan-340544388	Variations of technical actions among playing positions in male high level volleyball	2021	Trends in Sport Sciences	22999590	28	2	153-158	Franco Lima, Ricardo and Caleiro, Francisco and Manuel Clemente, Filipe	Excluded
1037	rayyan-340544389	The Jump Shot Performance in Youth Basketball: A Systematic Review	2021	International journal of environmental research and public health	1660-4601	18	6		França, Cíntia and Gomes, Beatriz B. and Gouveia, Élvio Rúbio and Ihle, Andreas and Coelho-E-Silva, Manuel J.	Excluded
1038	rayyan-340544390	The Jump Shot Performance in Youth Basketball: A Systematic Review	2021	Int J Environ Res Public Health	1661-7827 (Print) 1660-4601	18	6		França, C. and Gomes, B. B. and Gouveia É, R. and Ihle, A. and Coelho, E. Silva M. J.	Excluded
1039	rayyan-340544391	The Association Between Sleep and In-Game Performance in Basketball Players	2021	Int J Sports Physiol Perform	1555-0265	16	3	333-341	Fox, J. L. and Stanton, R. and Scanlan, A. T. and Teramoto, M. and Sargent, C.	Excluded	| RAYYAN-EXCLUSION-REASONS: duplicate
1040	rayyan-340544392	The Association Between Sleep and In-Game Performance in Basketball Players	2021	International Journal of Sports Physiology & Performance	1555-0265	16	3	333-341	Fox, Jordan L. and Stanton, Robert and Scanlan, Aaron T. and Masaru, Teramoto and Sargent, Charli	Excluded
1041	rayyan-340544393	Not All About the Effort? A Comparison of Playing Intensities During Winning and Losing Game Quarters in Basketball	2021	International Journal of Sports Physiology & Performance	1555-0265	16	9	1378-1381	Fox, Jordan L. and Green, Jesse and Scanlan, Aaron T.	Excluded
1042	rayyan-340544394	The Application of Accelerometer-Derived Moving Averages to Quantify Peak Demands in Basketball: A Comparison of Sample Duration, Playing Role, and Session Type	2021	J Strength Cond Res	1064-8011	35		S58-s63	Fox, J. L. and Conte, D. and Stanton, R. and McLean, B. and Scanlan, A. T.	Excluded
1043	rayyan-340544395	Effects of Mental Fatigue Induced by Social Media Use on Volleyball Decision-Making, Endurance, and Countermovement Jump Performance	2021	Perceptual and motor skills	1558-688X	128	6	2745-2766	Fortes, Leonardo S. and Fonseca, Fabiano S. and Nakamura, Fabio Y. and Barbosa, Bruno Teixeira and Gantois, Petrus and de Lima-Júnior, Dalton and Ferreira, Maria E. C.	Excluded	| RAYYAN-EXCLUSION-REASONS: no exercise intervention
1044	rayyan-340544396	Seasonal variation of inter-limb jumping asymmetries in youth team-sport athletes	2021	Journal of sports sciences	1466-447X	39	24	2850-2858	Fort-Vanmeerhaeghe, Azahara and Bishop, Chris and Buscà, Bernat and Vicens-Bordas, Jordi and Arboix-Alió, Jordi	Excluded
1045	rayyan-340544397	Monitoring external load in elite male handball players depending on playing positions	2021	Biology of Sport	0860-021X	38	3	475-481	Font, Roger and Karcher, Claude and Reche, Xavier and Carmona, Gerard and Tremps, Victor and Irurtia, Alfredo	Excluded
1046	rayyan-340544398	The effects of COVID-19 lockdown on jumping performance and aerobic capacity in elite handball players	2021	Biology of sport	0860-021X	38	4	753-759	Font, Roger and Irurtia, Alfredo and Gutierrez, Jose Antonio and Salas, Sebastià and Vila, Enric and Carmona, Gerard	Excluded
1047	rayyan-340544399	Exertional Chest Pain-Basketball	2021	Medicine & Science in Sports & Exercise	01959131	53		400-401	Fogarty Iv, William Martin and Lee, Simon	Excluded
1048	rayyan-340544400	Exertional Chest Pain-Basketball...2021 ACSM Annual Meeting & World Congresses [Virtual], June 1-5, 2021	2021	Medicine & Science in Sports & Exercise	0195-9131	53		400-401	Fogarty Iv, William Martin and Lee, Simon	Excluded
1049	rayyan-340544401	Povezanost med obremenitvami in pojavnostjo poškodb v času odbojkarske sezone. / The relationship between loads and injuries during the volleyball season	2021	Sport: Revija Za Teoreticna in Prakticna Vprasanja Sporta	03537455			127-130	Florjančič, Ana and Sattler, Tine	Excluded
1050	rayyan-340544402	Anthropometrics, Cardiorespiratory Fitness, And Explosive Strength Of Men's And Youth's Mexican National Beach Handball Teams	2021	Medicine & Science in Sports & Exercise	01959131	53		23-23	Flores, Pedro Julián and Stamatis, Andreas and Barajas, Lenin Tlamatini and Zepeda, Maria and Moret, Alberto	Excluded
1051	rayyan-340544403	Anthropometrics, Cardiorespiratory Fitness, And Explosive Strength Of Men's And Youth's Mexican National Beach Handball Teams...2021 ACSM Annual Meeting & World Congresses [Virtual], June 1 -5, 2021	2021	Medicine & Science in Sports & Exercise	0195-9131	53		23-23	Flores, Pedro Julián and Stamatis, Andreas and Barajas, Lenin Tlamatini and Zepeda, Maria and Moret, Alberto	Excluded
1052	rayyan-340544404	Analiza poučevanja košarke v slovenskih gimnazijah. / Analysis of teaching basketball in slovenian grammar schools	2021	Sport: Revija Za Teoreticna in Prakticna Vprasanja Sporta	03537455			30-35	Fižuleto, Lovro and Erčulj, Frane	Excluded
1053	rayyan-340544405	Evaluating the Spectrum of Cognitive-Motor Relationships During Dual-Task Jump Landing	2021	Journal of Applied Biomechanics	1065-8483	37	4	388-395	Fischer, Patrick D. and Hutchison, Keith A. and Becker, James N. and Monfort, Scott M.	Excluded
1054	rayyan-340544406	Effects of cyclic loading on the mechanical properties and failure of human patellar tendon	2021	Journal of biomechanics	1873-2380	120		110345	Firminger, Colin R. and Edwards, W. Brent	Excluded
1055	rayyan-340544507	A 3-year school-based intervention improved physical fitness and reduced the prevalence of overweight and obesity in Italian prepubertal children	2021	The Journal of sports medicine and physical fitness	1827-1928	61	12	1682-1689	Fiori, Federica and Bravo, Giulia and Parpinel, Maria and Messina, Giovanni and Malavolta, Rita and Lazzer, Stefano	Excluded
1056	rayyan-340544508	[Trends of physical development and adaptation to the study load and health-improving sports activities in elementary schoolchildren of Moscow]	2021	Voprosy kurortologii, fizioterapii, i lechebnoi fizicheskoi kultury	0042-8787	98	6	39-47	Filippova, S. N. and Alexeeva, S. I. and Chernogorov, D. N. and Matveev, Yu A. and Melkadze, O. V.	Excluded
1057	rayyan-340544509	Single and Combined Effect of Acute Sleep Restriction and Mental Fatigue on Basketball Free-Throw Performance	2021	International journal of sports physiology and performance	1555-0273	16	3	415-420	Filipas, Luca and Ferioli, Davide and Banfi, Giuseppe and La Torre, Antonio and Vitale, Jacopo Antonino	Excluded	| RAYYAN-EXCLUSION-REASONS: sleep restriction
1058	rayyan-340544510	SARS-CoV2 infection: functional and morphological cardiopulmonary changes in elite handball players	2021	Scientific reports	2045-2322	11	1	17798	Fikenzer, S. and Kogel, A. and Pietsch, C. and Lavall, D. and Stöbe, St and Rudolph, U. and Laufs, U. and Hepp, P. and Hagendorff, A.	Excluded
1059	rayyan-340544511	Impact of COVID-19 lockdown on endurance capacity of elite handball players	2021	J Sports Med Phys Fitness	0022-4707	61	7	977-982	Fikenzer, S. and Fikenzer, K. and Laufs, U. and Falz, R. and Pietrek, H. and Hepp, P.	Excluded
1060	rayyan-340544512	Repeated Sprint Ability in Elite Basketball Players: The Effects of 10 × 30 m Vs. 20 × 15 m Exercise Protocols on Physiological Variables and Sprint Performance	2021	Journal of Human Kinetics	16405544	77	1	181-189	Figueira, Bruno and Gonçalves, Bruno and Abade, Eduardo and Paulauskas, Rūtenis and Masiulis, Nerijus and Kamarauskas, Paulius and Sampaio, Jaime	Excluded	| RAYYAN-EXCLUSION-REASONS: fatigue index
1061	rayyan-340544513	The impact of a truncated competition on the sleep and wellness of sub-elite netballers	2021	The Journal of sports medicine and physical fitness	1827-1928				Fien, Samantha and Sprajcer, Madeline and Gupta, Charlotte C. and Sargent, Charli and Elsworthy, Nathan	Included	| RAYYAN-LABELS: A,Extracted,in Lara folder,Abstract reviewed,Full-text reviewed
1062	rayyan-340544514	Relationship between Sprint Capacity and Acceleration of Wrists in Wheelchair Basketball Players: Design and Reliability of a New Protocol	2021	International journal of environmental research and public health	1660-4601	18	19		Ferro, Amelia and Pérez-Tejero, Javier and Garrido, Guadalupe and Villacieros, Jorge	Excluded
1063	rayyan-340544515	Variations of workload and well-being measures across a professional basketball season. / Variações das medidas de carga e bem-estar durante um período profissional de basquetebol	2021	Brazilian Journal of Kineanthropometry & Human Performance	14158426	23		01-Oct	Ferreira, Mónica and Camões, Miguel and Franco Lima, Ricardo and Silva, Rui and de Oliveira Castro, Henrique and Mendes, Bruno and Bezerra, Pedro and Manuel Clemente, Filipe	Excluded	| RAYYAN-EXCLUSION-REASONS: duplicate
1064	rayyan-340544516	Variations of workload and well-being measures across a professional basketball season	2021	Brazilian Journal of Kineanthropometry & Human Performance	1415-8426	23		01-Oct	Ferreira, Mónica and Camões, Miguel and Franco Lima, Ricardo and Silva, Rui and de Oliveira Castro, Henrique and Mendes, Bruno and Bezerra, Pedro and Manuel Clemente, Filipe	Excluded	| RAYYAN-LABELS: A,Abstract reviewed | RAYYAN-EXCLUSION-REASONS: longitudinal,excluded at abstract
1065	rayyan-340544517	COVID-19 Pandemic and Reduced Physical Activity: Is There an Impact on Healthy and Asthmatic Children?	2021	Front Pediatr	2296-2360 (Print) 2296-2360	9		695703	Ferrante, G. and Mollicone, D. and Cazzato, S. and Lombardi, E. and Pifferi, M. and Turchetta, A. and Tancredi, G. and La Grutta, S.	Excluded
1066	rayyan-340544518	A Training Proposal to Improve Multidirectional Running Technique in Male and Female Handball Players: A Pilot Study	2021	International journal of environmental research and public health	1660-4601	18	4		Ferragut, Carmen and Pedreira, Román and Espina, José Julio and Vila, Helena	Excluded
1067	rayyan-340544519	Integrating External and Internal Load for Monitoring Fitness and Fatigue Status in Standard Microcycles in Elite Rink Hockey	2021	Front Physiol	1664-042X (Print) 1664-042x	12		698463	Fernández, D. and Moya, D. and Cadefau, J. A. and Carmona, G.	Excluded
1068	rayyan-340544520	Ecological and Construct Validity of a Repeated Sprint Test in Male Youth Soccer Players	2021	Journal of strength and conditioning research	1533-4287	35	7	2000-2009	Fernandes-Da-Silva, Juliano and Castagna, Carlo and Teixeira, Anderson Santiago and Carminatti, Lorival José and Francini, Lorenzo and Póvoas, Susana C. A. and Antonacci Guglielmo, Luiz Guilherme	Excluded
1069	rayyan-340544521	THE EFFECT OF FATIGUE ON KINEMATICS AND KINETICS OF BASKETBALL DRIBBLING WITH CHANGES OF DIRECTION	2021	Kinesiology	13311441	53	2	296-308	Feng, Li and Rupčić, Tomislav and Knjaz, Damir	Excluded	| RAYYAN-LABELS: A,Abstract reviewed,Full-text reviewed,check intervention,excluded at full text | RAYYAN-EXCLUSION-REASONS: shuttle runs,no sports intervention
1070	rayyan-340544522	[Extended medical preparticipation screening as a useful option for injury prevention in professional sports]	2021	Sportverletzung Sportschaden : Organ der Gesellschaft fur Orthopadisch-Traumatologische Sportmedizin	1439-1236	35	2	88-94	Fehske, Kai and Lukas, Christoph and Bischoff, Andreas and Krutsch, Werner and Hoos, Olaf and Latzel, Richard	Excluded
1071	rayyan-340544523	Gaze Coordination of Groups in Dynamic Events - A Tool to Facilitate Analyses of Simultaneous Gazes Within a Team	2021	Frontiers in psychology	1664-1078	12		656388	Fasold, Frowin and Nicklas, André and Seifriz, Florian and Schul, Karsten and Noël, Benjamin and Aschendorf, Paula and Klatt, Stefanie	Excluded
1072	rayyan-340544524	Experimental investigation of standard effective temperature (SET*) adapted for human walking in an indoor and transitional thermal environment	2021	Sci Total Environ	0048-9697	793		148421	Fang, Z. and Zhang, Y. and Yang, Y. and Zhou, X. and Zheng, Z.	Excluded
1073	rayyan-340544525	Association of Performance in Strength and Plyometric Tests with Change of Direction Performance in Young Female Team-Sport Athletes	2021	Journal of functional morphology and kinesiology	2411-5142	6	4		Falch, Hallvard Nygaard and Kristiansen, Eirik Lindset and Haugen, Markus Estifanos and van den Tillaar, Roland	Excluded
1074	rayyan-340544526	Sleep and mental health in athletes during COVID-19 lockdown	2021	Sleep	1550-9109	44	5		Facer-Childs, Elise R. and Hoffman, Daniel and Tran, Jennie N. and Drummond, Sean P. A. and Rajaratnam, Shantha M. W.	Excluded
1075	rayyan-340544527	EXTENSIÓN DE RODILLA, FACTOR MÁS IMPORTANTE DURANTE EVALUACIONES CON CMJ EN JUGADORES DE VOLEIBOL. / KNEE EXTENSION, THE MOST IMPORTANT FACTOR FOR CMJ EVALUATIONS IN VOLLEYBALL PLAYERS	2021	Revista Internacional de Medicina y Ciencias de la Actividad Física y del Deporte	15770354	21	82	211-222	Fábrica, G. and Bermúdez, G. and Silva-Pereyra, V. and Alonso, R.	Excluded
1076	rayyan-340544528	Anconeus Epitrochlearis Muscle and Cubital Tunnel Syndrome in a High School Volleyball Player	2021	Journal of Sports Medicine & Allied Health Sciences: Official Journal of the Ohio Athletic Trainers' Association	23769289	7		01-Feb	Everhart, Kelsey	Excluded
1077	rayyan-340544529	Effects of a Self-Regulated Training Program on the Repeated Power in Female College Handball Players: An Intervention Study	2021	International journal of environmental research and public health	1660-4601	18	23		Espoz-Lazo, Sebastián and Hinojosa-Torres, Claudio and Farías-Valenzuela, Claudio and Álvarez-Arangua, Sebastián and Ferrero-Hernández, Paloma and Valdivia-Moral, Pedro	Excluded
1078	rayyan-340544530	EFFECT OF DIFFERENT DOSAGES OF ZINC SUPPLEMENTATION ON NUTRITIONAL STATUS, AEROBIC AND ANAEROBIC PERFORMANCE IN ELITE FEMALE VOLLEYBALL PLAYERS	2021	South African Journal for Research in Sport, Physical Education & Recreation	03799069	43	1	43-56	EskİCİ, Günay	Excluded
1079	rayyan-340544531	A Glimpse of the Sports Nutrition Awareness in Spanish Basketball Players	2021	Nutrients	2072-6643	14	1		Escribano-Ott, Ignacio and Mielgo-Ayuso, Juan and Calleja-González, Julio	Excluded
1080	rayyan-340544532	Utilizing a Novel 2D Image Processing System for Relating Body Composition Metrics to Performance in Collegiate Female Rowers	2021	Int J Environ Res Public Health	1661-7827 (Print) 1660-4601	18	5		Esco, M. R. and Holmes, C. J. and Sullivan, K. and Hornikel, B. and Fedewa, M. V.	Excluded
1081	rayyan-340544533	Exercise Intensity and Technical Involvement in U9 Team Handball: Effect of Game Format	2021	International journal of environmental research and public health	1660-4601	18	11		Ermidis, Georgios and Ellegard, Rasmus C. and Rago, Vincenzo and Randers, Morten B. and Krustrup, Peter and Larsen, Malte N.	Excluded
1082	rayyan-340544534	INTER-RATER RELIABILITY OF CERTAIN PARAMETERS OF BASKETBALL JUMP SHOT. / MEDOCENJEVALNA SKLADNOST NEKATERIH PARAMETROV PRI METU NA KOŠ IZ SKOKA	2021	Kinesiologia Slovenica	13182269	27	3	May-20	Erčulj, Frane and Marković, Marko and Leskošek, Bojan and Supej, Matej	Excluded
1083	rayyan-340544535	INTER-RATER RELIABILITY OF CERTAIN PARAMETERS OF BASKETBALL JUMP SHOT	2021	Kinesiologia Slovenica	1318-2269	27	3	May-20	Erčulj, Frane and Marković, Marko and Leskošek, Bojan and Supej, Matej	Excluded
1084	rayyan-340544536	Early Trauma Predictors of Mobility in People with Spinal Cord Injury	2021	Spine (Phila Pa 1976)	0362-2436	46	20	E1089-e1096	Engel-Haber, E. and Radomislensky, I. and Peleg, K. and Bodas, M. and Bondi, M. and Noy, S. and Zeilig, G.	Excluded
1085	rayyan-340544537	Eligibility Classification as a Factor in Understanding Student-Athlete Responses to Collegiate Volleyball Competition	2021	Sports (2075-4663)	20754663	9	3	43	Edmonds, Rohan and Schmidt, Brad and Siedlik, Jacob and Lupo, Corrado	Included	| RAYYAN-LABELS: A,Extracted,Abstract reviewed,Full-text reviewed
1086	rayyan-340544538	Eligibility Classification as a Factor in Understanding Student-Athlete Responses to Collegiate Volleyball Competition	2021	Sports (Basel, Switzerland)	2075-4663	9	3		Edmonds, Rohan and Schmidt, Brad and Siedlik, Jacob	Excluded	| RAYYAN-EXCLUSION-REASONS: duplicate
1087	rayyan-340544539	Hot weather and heat extremes: health risks	2021	Lancet	0140-6736	398	10301	698-708	Ebi, K. L. and Capon, A. and Berry, P. and Broderick, C. and de Dear, R. and Havenith, G. and Honda, Y. and Kovats, R. S. and Ma, W. and Malik, A. and Morris, N. B. and Nybo, L. and Seneviratne, S. I. and Vanos, J. and Jay, O.	Excluded
1088	rayyan-340544540	Is there a setting distribution pattern in high-level men's volleyball? An ecological approach to the game	2021	Journal of Physical Education & Sport	22478051	21		2190-2198	Dutra, Leandro Nogueira and Ugrinowitsch, Herbert and Medeiros, Alexandre Igor Araripe and Clemente, Filipe Manuel and BrandÃO Da Matta, Gylton and Figueiredo, Lucas Savassi and Laporta, Lorenzo and Teixeira Costa, Gustavo De Conti	Excluded
1089	rayyan-340544541	Relación de la carga de entrenamiento con las emociones y el rendimiento en baloncesto formativo. / Relation of training load with emotions and performance in formative basketball	2021	Retos: Nuevas Perspectivas de Educación Física, Deporte y Recreación	15791726		40	164-173	Duque Ramos, Victor Hugo and Román, María Reina and Triguero, David Mancha and Ibáñez Godoy, Sergio José and Buñue, Pedro Saenz-Lopez	Excluded	| RAYYAN-EXCLUSION-REASONS: no reference value
1090	rayyan-340544542	Associations of apelin, leptin, irisin, ghrelin, insulin, glucose levels, and lipid parameters with physical activity during eight weeks of regular exercise training	2021	Arch Physiol Biochem	1381-3455	127	4	291-295	Dundar, A. and Kocahan, S. and Sahin, L.	Excluded	| RAYYAN-EXCLUSION-REASONS: health metabolism not fatigue
1091	rayyan-340544543	The trunk's contribution to postural control under challenging balance conditions	2021	Gait & Posture	0966-6362	84		102-107	Duchene, Youri and Mornieux, Guillaume and Petel, Arthur and Perrin, Philippe P. and Gauchard, Gérome C.	Excluded
1092	rayyan-340544544	Match analysis in Futsal: the influence of goalkeeper throwing and the type of attack on attacking outcomes in different age groups	2021	Journal of Physical Education & Sport	22478051	21	5	2601-2606	Drumond Moreira, Pedro EmÍLio and Ferreira Rocha, Elias MoisÉS and Diniz MagalhÃEs, Leonardo and De Amorim Mendes, Matheus Henrique and Torres Do Carmo, Larissa and Quirino Electo Conrado, Deborah GuimarÃEs and Moreira PraÇA, Gibson	Excluded
1093	rayyan-340544545	As Mulheres em Modalidades Esportivas Coletivas: Um Panorama dos Cargos Técnicos e de Gestão nas Confederações Brasileiras. / Women in collective sports modalities: An overview of technical and management positions in Brazilian Confederations	2021	Revista Intercontinental de Gestão Desportiva	22373373	11	3	01-Nov	dos Santos Amaral, Cacilda Mendes and Kariny Bernardes, Julia and Ferreira Silva, Raquel and Barreto Dias, Sara Maria	Excluded
1094	rayyan-340544546	Comparison of multidirectional jump performance and lower limb passive range of motion profile between soccer and basketball young players	2021	PloS one	1932-6203	16	1	e0245277	Domínguez-Díez, Marta and Castillo, Daniel and Raya-González, Javier and Sánchez-Díaz, Silvia and Soto-Célix, María and Rendo-Urteaga, Tara and Lago-Rodríguez, Ángel	Excluded
1095	rayyan-340544547	The Mediating Effect of Change of Direction Speed in the Relationship between the Type of Sport and Reactive Agility in Elite Female Team-Sport Athletes	2021	Journal of Sports Science & Medicine	1303-2968	20	4	699-705	Domaradzki, Jarosław and Popowczak, Marek and Zwierko, Teresa	Excluded
1096	rayyan-340544548	Managing Load to Optimize Well-Being and Recovery During Short-Term Match Congestion in Elite Basketball	2021	International Journal of Sports Physiology & Performance	15550265	16	1	45-50	Doeven, Steven H. and Brink, Michel S. and Huijgen, Barbara C. H. and de Jong, Johan and Lemmink, Koen A. P. M.	Excluded	| RAYYAN-EXCLUSION-REASONS: duplicate
1097	rayyan-340544549	Managing Load to Optimize Well-Being and Recovery During Short-Term Match Congestion in Elite Basketball	2021	Int J Sports Physiol Perform	1555-0265	16	1	45-50	Doeven, S. H. and Brink, M. S. and Huijgen, B. C. H. and de Jong, J. and Lemmink, Kapm	Excluded	| RAYYAN-LABELS: A,Abstract reviewed | RAYYAN-EXCLUSION-REASONS: longitudinal,excluded at abstract,compared averages of congested weeks vs regular weeks
1098	rayyan-340544550	Body Composition Values of NCAA Division 1 Female Athletes Derived From Dual-Energy X-Ray Absorptiometry	2021	J Strength Cond Res	1064-8011	35	10	2886-2893	Dobrosielski, D. A. and Leppert, K. M. and Knuth, N. D. and Wilder, J. N. and Kovacs, L. and Lisman, P. J.	Excluded
1099	rayyan-340544551	Basketball as a Complementary Treatment for Physical and Psychosocial Rehabilitation	2021	Palaestra	8756-5811	35	4	27-35	Doari, Yedidiya and Mittleman, Jerry	Excluded
1100	rayyan-340544552	Comparative study of cardiorespiratory adaptations in elite basketball players of different age groups	2021	The Journal of sports medicine and physical fitness	1827-1928	61	9	1193-1201	Dimitros, Eleftherios T. and Koutlianos, Nikolaos A. and Anifanti, Maria and Kouidi, Evangelia I. and Deligiannis, Asterios P.	Excluded	| RAYYAN-EXCLUSION-REASONS: no reference value
1101	rayyan-340544554	Return to sport for North American professional sport leagues in the context of COVID-19	2021	British journal of sports medicine	1473-0480	55	8	417-421	DiFiori, John P. and Green, Gary and Meeuwisse, Willem and Putukian, Margot and Solomon, Gary S. and Sills, Allen	Excluded
1102	rayyan-340544561	Influence of contextual factors on physical demands and technical-tactical actions regarding playing position in professional soccer players	2021	BMC Sports Science, Medicine & Rehabilitation	20521847	13	1	Jan-14	Díez, Adrián and Lozano, Demetrio and Arjol-Serrano, Jose Luis and Mainer-Pardos, Elena and Castillo, Daniel and Torrontegui-Duarte, Marcelino and Nobari, Hadi and Jaén-Carrillo, Diego and Lampre, Miguel	Excluded
1103	rayyan-340544567	Comparison of cardiac autonomic modulation of athletes and non-athletes individuals with spinal cord injury at rest and during a non-immersive virtual reality task	2021	Spinal Cord	1362-4393	59	12	1294-1300	Dias, E. D. and de Menezes, L. D. C. and da Silva, T. D. and da Silva, N. M. and Vidal, P. R. and Brondane, B. R. and Padula, N. and Gaspar, R. C. and Santos, S. and Auricchio, J. R. and de Mello Monteiro, C. B. and Domingo, A. and de Oliveira, C. Q. and de Macedo, J. C. and Romanholo, B. M. S. and Barnabé, V.	Excluded
1104	rayyan-340544573	The Prediction of Running Velocity during the 30-15 Intermittent Fitness Test Using Accelerometry-Derived Metrics and Physiological Parameters: A Machine Learning Approach	2021	Int J Environ Res Public Health	1661-7827 (Print) 1660-4601	18	20		Di Credico, A. and Perpetuini, D. and Chiacchiaretta, P. and Cardone, D. and Filippini, C. and Gaggi, G. and Merla, A. and Ghinassi, B. and Di Baldassarre, A. and Izzicupo, P.	Excluded
1105	rayyan-340544657	Bioelectrical Impedance Vector Analysis of Young Elite Team Handball Players	2021	Int J Environ Res Public Health	1661-7827 (Print) 1660-4601	18	24		Di Credico, A. and Gaggi, G. and Vamvakis, A. and Serafini, S. and Ghinassi, B. and Di Baldassarre, A. and Izzicupo, P.	Excluded	| RAYYAN-EXCLUSION-REASONS: body comp comparison
1106	rayyan-340544658	Mini open triple tunnel- double flip button techniques in treatment of acute acromioclavicular joint injuries: Case report	2021	Trauma case reports	2352-6440	32		100450	Deviandri, Romy and Siswanto, I. G. M. Febry and Lubis, Andri M. T.	Excluded
1107	rayyan-340544659	Mini open triple tunnel- double flip button techniques in treatment of acute acromioclavicular joint injuries: Case report	2021	Trauma Case Rep	2352-6440	32		100450	Deviandri, R. and Siswanto, Igmf and Lubis, A. M. T.	Excluded
1108	rayyan-340544660	Relationship between physical activity, lean body mass, and bone mass in the Mexican adult population	2021	Arch Osteoporos		16	1	94	Denova-Gutiérrez, E. and Rivera-Paredez, B. and Velázquez-Cruz, R. and Muñoz-Aguirre, P. and Ramírez-Palacios, P. and Clark, P. and Ferretti, J. L. and Salmerón, J. and Cointry, G. R.	Excluded
1109	rayyan-340544661	The Effects of Functional Resistance TRX Suspension Trainings in the Development Group Basketball Players on Dynamic Balance Vertical Jump and Agility. / Fonksiyonel Direnç TRX Süspansiyon Antrenmanlarının Gelişim Grubu Basketbol Oyuncularında Dinamik Denge Dikey Sıçrama ve Çeviklik Üzerine Etkileri	2021	Turkiye Klinikleri Journal of Sports Sciences	13080938	13	1	75-84	DemİRarar, Onur and ÖZÇAldiran, Bahtiyar and CİN, Merve and ÇOban, Cansu	Excluded
1110	rayyan-340544662	The Effects of Functional Resistance TRX Suspension Trainings in the Development Group Basketball Players on Dynamic Balance Vertical Jump and Agility	2021	Turkiye Klinikleri Journal of Sports Sciences	1308-0938	13	1	75-84	DemİRarar, Onur and ÖZÇAldiran, Bahtiyar and CİN, Merve and ÇOban, Cansu	Excluded
1111	rayyan-340544663	From Blocking Shots to Blocking GI Transit, This Professional Basketball Player Does It All: A Case Report on Small Bowel Obstruction	2021	Case Reports in Medicine	1687-9627			01-Jun	DeMaio, Emily L. and Jarvis, Richard C. and Cohen, Jessica A. and Gleason, Courtney N.	Excluded
1112	rayyan-340544664	BENEFICIAL EFFECTS OF SMALL-SIDED GAMES AS A CONCLUSIVE PART OF WARM-UP ROUTINES IN YOUNG ELITE HANDBALL PLAYERS	2021	Journal of Strength & Conditioning Research	10648011	35	6	1724-1731	Dello Iacono, Antonio and Vigotsky, Andrew D. and Laver, Lior and Halperin, Israel	Excluded	| RAYYAN-EXCLUSION-REASONS: warm up
1113	rayyan-340544665	Self-Selecting the Number of Repetitions in Potentiation Protocols: Enhancement Effects on Jumping Performance	2021	International journal of sports physiology and performance	1555-0273	16	3	353-359	Dello Iacono, Antonio and Beato, Marco and Halperin, Israel	Excluded
1114	rayyan-340544666	Ain't Just Imagination! Effects of Motor Imagery Training on Strength and Power Performance of Athletes during Detraining	2021	Medicine & Science in Sports & Exercise	0195-9131	53	11	2324-2332	Dello Iacono, Antonio and Ashcroft, Kurtis and Zubac, Damir	Excluded
1115	rayyan-340544667	The development of perceptual-cognitive skills in youth volleyball players	2021	Journal of Sports Sciences	0264-0414	39	17	1911-1925	De Waelle, Silke and Warlop, Griet and Lenoir, Matthieu and Bennett, Simon J. and Deconinck, Frederik J. A.	Excluded
1116	rayyan-340544668	Visual Cognition and Experience Mediate the Relation between Age and Decision Making in Youth Volleyball Players	2021	Optometry & Vision Science	1040-5488	98	7	802-808	De Waelle, Silke and Van Bostraeten, Sara and Lenoir, Matthieu and Deconinck, Frederik J. A. and Bennett, Simon J.	Excluded
1117	rayyan-340544669	Tactical rule and pitch size change the physical and technical performance of young soccer players during small-sided games. / A regra tática e o formato do campo mudam o desempenho físico e técnico de jovens jogadores de futebol durante jogos reduzidos	2021	Brazilian Journal of Kineanthropometry & Human Performance	14158426	23		01-Dec	de Sousa Neto Segundo, José Francisco and Pitz Vieira, Jefferson and Pereira Ventura, Arthur and Vitor Wan-zuit, João and Souza Pereira, Guilherme and Cangiani Sanches, Pedro Henrique and Santiago Teixeira, Anderson and Fernandes da Silva, Juliano	Excluded
1118	rayyan-340544670	Inspiratory Muscle Training Improves Aerobic Capacity in Amateur Indoor Football Players	2021	Int J Sports Med	0172-4622	42	5	456-463	de Sousa, M. M. and Pimentel, M. D. S. and Sobreira, I. A. and Barros, R. J. and Borghi-Silva, A. and Mazzoli-Rocha, F.	Excluded
1119	rayyan-340544671	ANALYSIS OF PATTERNS OF BALL RECOVERY IN YOUTH FUTSAL	2021	Human Movement	17323991	22	3	84-91	De Lima Carneiro, Matheus and Mattos Dos Reis, Marcos AntÔNio and HallÉ Petiot, GrÉGory and De Aguiar Silva, Thiago Coelho	Excluded
1120	rayyan-340544672	Physical-motor indicators and specific skills of young basketball players after periodization training. / Indicadores físico-motores e habilidades específicas de jovens basquetebolistas após treinamento com periodização	2021	Brazilian Journal of Kineanthropometry & Human Performance	14158426	23		01-Nov	de Assis Lauria, André and Borges Ribeiro Junior, Dilson and Teles Bredt, Sarah da Glória and Zacaron Werneck, Francisco	Excluded	| RAYYAN-EXCLUSION-REASONS: duplicate
1121	rayyan-340544673	Physical-motor indicators and specific skills of young basketball players after periodization training	2021	Brazilian Journal of Kineanthropometry & Human Performance	1415-8426	23		01-Nov	de Assis Lauria, André and Borges Ribeiro Junior, Dilson and Teles Bredt, Sarah da Glória and Zacaron Werneck, Francisco	Excluded	| RAYYAN-EXCLUSION-REASONS: adaptation
1122	rayyan-340544674	The Effectiveness of Neuromuscular Warmups for Lower Extremity Injury Prevention in Basketball: A Systematic Review	2021	Sports Medicine - Open	2199-1170	7	1	Jan-14	Davis, Anna C. and Emptage, Nicholas P. and Pounds, Dana and Woo, Donna and Sallis, Robert and Romero, Manuel G. and Sharp, Adam L.	Excluded
1123	rayyan-340544675	EFEITOS DE UM MACROCICLO DE TREINAMENTO SOBRE A APTIDÃO FÍSICA EM ATLETAS DE FUTSAL FEMININO DURANTE UMA TEMPORADA. / EFFECTS OF A TRAINING MACROCYCLE ON THE PHYSICAL FITNESS IN FEMALE FUTSAL ATHLETES DURING A SEASON	2021	Revista Brasileira de Ciência e Movimento: RBCM	01031716	29	3	26-37	David, Gabriela Barreto and Teixeira, Julia Wachs and Ferreira, Gustavo Dias and Santos Pinheiro, Eraldo dos	Excluded	| RAYYAN-LABELS: A,longitudinal adaptation | RAYYAN-EXCLUSION-REASONS: adaptation
1124	rayyan-340544676	Impact of Patellar Tendinopathy on Isokinetic Knee Strength and Jumps in Professional Basketball Players	2021	Sensors (Basel, Switzerland)	1424-8220	21	13		Dauty, Marc and Menu, Pierre and Mesland, Olivier and Louguet, Bastien and Fouasson-Chailloux, Alban	Excluded
1125	rayyan-340544677	The Female Menstrual Cycles Effect on Strength and Power Parameters in High-Level Female Team Athletes	2021	Frontiers in physiology	1664-042X	12		600668	Dasa, Marcus S. and Kristoffersen, Morten and Ersvær, Elisabeth and Bovim, Lars Peder and Bjørkhaug, Lise and Moe-Nilssen, Rolf and Sagen, Jørn V. and Haukenes, Inger	Excluded	| RAYYAN-EXCLUSION-REASONS: mixed groups
1126	rayyan-340544678	Using the VERT wearable device to monitor jumping loads in elite volleyball athletes	2021	PloS one	1932-6203	16	1	e0245299	Damji, Faraz and MacDonald, Kerry and Hunt, Michael A. and Taunton, Jack and Scott, Alex	Excluded
1127	rayyan-340544679	Community ambulation in people with lower limb amputation: An observational cohort study	2021	Medicine (Baltimore)	0025-7974 (Print) 0025-7974	100	3	e24364	Damiani, C. and Pournajaf, S. and Goffredo, M. and Proietti, S. and Denza, G. and Rosa, B. and Franceschini, M. and Casale, R.	Excluded
1128	rayyan-340544680	Estructura pedagógica del entrenamiento técnico-táctico en categorías de formación de balonmano femenino. / Pedagogical structure of technical-tactical training in female handball formation categories	2021	Cultura, Ciencia y Deporte	16965043	16	48	257-264	Dallegrave, Eduardo José and das Neves Salles, William and Feijó Poulsen, Fernanda and Flach, Mônica Cristina and Porto Maciel, Larissa Fernanda and Vieira do Nascimento, Juarez and Folle, Alexandra	Excluded
1129	rayyan-340544681	ARE VERTICAL JUMP HEIGHT AND POWER OUTPUT CORRELATED TO PHYSICAL PERFORMANCE IN DIFFERENT SPORTS? AN ALLOMETRIC APPROACH	2021	Human Movement	17323991	22	2	60-67	Dal Pupo, Juliano and Ache-Dias, Jonathan and Lima Kons, Rafael and Detanico, Daniele	Excluded
1130	rayyan-340544682	The Effect of Eight Weeks of Sling-Based Training with Rotational Core Exercises on Ball Velocity in Female Team Handball Players	2021	Journal of human kinetics	1640-5544	77		261-272	Dahl, Kenneth Stakset and van den Tillaar, Roland	Excluded
1131	rayyan-340544683	The Effect of Eight Weeks of Sling-Based Training with Rotational Core Exercises on Ball Velocity in Female Team Handball Players	2021	Journal of Human Kinetics	16405544	77	1	261-272	Dahl, Kenneth Stakset and Tillaar, Roland van den	Excluded
1132	rayyan-340544684	Relationship Between Heart Rate, Oxygen Consumption, and Energy Expenditure in Futsal	2021	Frontiers in psychology	1664-1078	12		698622	da Silva, Henrique Santos and Nakamura, Fabio Yuzo and Papoti, Marcelo and da Silva, Alexsandro Santos and Dos-Santos, Julio Wilson	Excluded
1133	rayyan-340544685	A FORÇA NÃO SE CORRELACIONA COM A VELOCIDADE EM ATLETAS JOVENS DE FUTSAL. / Strength does not correlate with speed in young futsal athletes	2021	Revista Brasileira de Futsal e Futebol	19844956	13	52	Sep-20	da Silva Dias, Karoline and Dutra Alvares, Poliane and Júlia da Costa Chaves, Paula and Albuquerque Santana, Paulo Vitor and Araújo Amorim, Breno Henrique and Rodrigues Diniz, Renata and Carlos da Silva Barros, Antônio and Sevilio de Oliveira Junior, Mario Norberto and Eduardo Veneroso, Cristiano and Torres Cabido, Christian Emmanuel	Excluded
1134	rayyan-340544686	RESPOSTAS TÁTICO-TÉCNICA, FÍSICA E FISIOLÓGICA DE ATLETAS A PEQUENOS JOGOS NO BASQUETEBOL – UMA REVISÃO DE ESCOPO. / TACTICAL-TECHNICAL, PHYSICAL, AND PHYSIOLOGICAL RESPONSES OF ATHLETES DURING BASKETBALL SMALL-SIDED GAMES – A SCOPE REVIEW	2021	Revista Brasileira de Ciência e Movimento: RBCM	01031716	29	4	259-286	da Glória Teles Bredt, Sarah and Nascimento Rosso, Tomaz Lemos and Pérez Morales, Juan Carlos and Moreira Praça, Gibson and Heleno Chagas, Mauro	Excluded
1135	rayyan-340544687	The influence of static stretching of specific lower limb muscle groups on the jump height parameter of volleyball players aged 16–17: a pilot study	2021	Advances in Rehabilitation / Postępy Rehabilitacji	0860-6161			32-38	Ćwirlej-Sozańska, Agnieszka Beata and Wójcik, Olaf and Wójcik, Jan and Mól, Marzena and Kolasa, Tomasz	Excluded
1136	rayyan-340544688	The influence of static stretching of specific lower limb muscle groups on the jump height parameter of volleyball players aged 16-17: a pilot study	2021	Advances in Rehabilitation	1734-4948	35	1	41-53	Ćwirlej-Sozańska, Agnieszka Beata and Wójcik, Olaf and Wójcik, Jan and Mól, Marzena and Kolasa, Tomasz	Excluded
1137	rayyan-340544689	Effect of Resistance-Training Programs Differing in Set Configuration on Maximal Strength and Explosive-Action Performance	2021	International Journal of Sports Physiology & Performance	1555-0265	16	2	243-249	Cuevas-Aburto, Jesualdo and Jukic, Ivan and González-Hernández, Jorge Miguel and Janicijevic, Danica and Barboza-González, Paola and Chirosa-Ríos, Luis Javier and García-Ramos, Amador	Excluded
1138	rayyan-340544690	Relationship between Anthropometric, Physical and Hormonal Parameters among Pre-Pubertal Handball Players	2021	International journal of environmental research and public health	1660-4601	18	19		Cselkó, Alexandra and Szabó, Edina Ivett and Váczi, Mark and Kőszegi, Tamas and Tékus, Eva and Wilhelm, Marta	Excluded	| RAYYAN-LABELS: A,Abstract reviewed,longitudinal adaptation | RAYYAN-EXCLUSION-REASONS: longitudinal,excluded at abstract
1139	rayyan-340544691	What tactical and technical comments do coaches make during netball matches? A content analysis in netball	2021	International Journal of Performance Analysis in Sport	14748185	21	1	74-89	Croft, Hayden and Spencer, Kirsten and Robertson, Sam	Excluded
1140	rayyan-340544692	Novel Quantitative Ultrasonic Analysis of Patellar Tendon in Collegiate Athlete Following Bilateral Debridement: A Case Report	2021	Journal of athletic training	1938-162X				Crawford, Scott K. and Rudolph, Ashley and Engel, Aaron J. and Ransone, Jack W. and Bashford, Gregory R.	Excluded
1141	rayyan-340544693	Longitudinal Quantitative Ultrasonic Analysis of Patellar Tendon in a Collegiate Athlete After Bilateral Debridement: A Case Report	2021	Journal of Athletic Training (Allen Press)	1062-6050	56	12	1349-1354	Crawford, Scott K. and Rudolph, Ashley and Engel, Aaron J. and Ransone, Jack and Bashford, Gregory R.	Excluded
1142	rayyan-340544694	The Influence of Mental Fatigue on Sessional Ratings of Perceived Exertion in Elite Open and Closed Skill Sports Athletes	2021	Journal of strength and conditioning research	1533-4287	35	4	963-969	Coyne, Joseph O. C. and Coutts, Aaron J. and Newton, Robert U. and Haff, G. Gregory	Excluded	| RAYYAN-LABELS: A,Abstract reviewed,Full-text reviewed,excluded at full text,check for use of reference value | RAYYAN-EXCLUSION-REASONS: no baseline
1143	rayyan-340544695	Health effects of exposure to chlorination by-products in swimming pools	2021	Allergy	0105-4538	76	11	3257-3275	Couto, M. and Bernard, A. and Delgado, L. and Drobnic, F. and Kurowski, M. and Moreira, A. and Rodrigues-Alves, R. and Rukhadze, M. and Seys, S. and Wiszniewska, M. and Quirce, S.	Excluded
1144	rayyan-340544696	Motor competence in fundamental motor skills and sport skill learning: Testing the proficiency barrier hypothesis	2021	Human movement science	1872-7646	80		102877	Costa, Cicero L. A. and Cattuzzo, Maria T. and Stodden, David F. and Ugrinowitsch, Herbert	Excluded
1145	rayyan-340544697	Indoor Cycling Energy Expenditure: Does Sequence Matter?	2021	Int J Environ Res Public Health	1661-7827 (Print) 1660-4601	18	3		Cortis, C. and Fusco, A. and Cook, M. and Doberstein, S. T. and Gillette, C. and Porcari, J. P. and Foster, C.	Excluded
1146	rayyan-340544698	Effect of Glutamine Supplementation on Muscular Damage Biomarkers in Professional Basketball Players	2021	Nutrients	2072-6643	13	6		Córdova-Martínez, Alfredo and Caballero-García, Alberto and Bello, Hugo J. and Pérez-Valdecantos, Daniel and Roche, Enrique	Excluded	| RAYYAN-EXCLUSION-REASONS: nutritional supplement
1147	rayyan-340544702	A comparison of the quality of image acquisition between two different sidestream dark field video-microscopes	2021	Journal of clinical monitoring and computing	1573-2614	35	3	577-583	Coppel, Jonny and Bountziouka, Vassiliki and Martin, Daniel and Gilbert-Kawai, Edward	Excluded
1148	rayyan-340544706	Workload and well-being across games played on consecutive days during in-season phase in basketball players	2021	The Journal of sports medicine and physical fitness	1827-1928	61	4	534-541	Conte, Daniele and Kamarauskas, Paulius and Ferioli, Davide and Scanlan, Aaron T. and Kamandulis, Sigitas and Paulauskas, Henrikas and Lukonaitienė, Inga	Included	| RAYYAN-LABELS: A,Extracted,in Lara folder,Abstract reviewed,Full-text reviewed
1149	rayyan-340544710	A Practical Guide for Assessment of Skill Development in Wheelchair Basketball Athletes	2021	Palaestra	8756-5811	35	3	37-42	Conners, Ryan T. and Rodebaugh, Kathryn L. and Cundari, Glenn and Cochrum, Robert G.	Excluded
1150	rayyan-340544714	Sport Performance Measures in Youth Wheelchair Basketball Athletes	2021	Palaestra	8756-5811	35	2	55-61	Conners, Ryan T. and Rodebaugh, Kathryn L. and Bosheers, Ally and Kane, Brandon and Kyle, David and Light, Jessica and Quick, Madison C. and Whitehead, Paul N.	Excluded
1151	rayyan-340544721	The Association Of Wingspan To Sport Performance Measures In Youth Wheelchair Basketball Athletes	2021	Medicine & Science in Sports & Exercise	01959131	53		50-50	Conners, Ryan T. and Rodebaugh, Kathryn and Bosheers, Ally and Kane, Brandon and Kyle, David and Light, Jessica and Quick, Madison and Whitehead, Paul	Excluded
1152	rayyan-340544728	The Association Of Wingspan To Sport Performance Measures In Youth Wheelchair Basketball Athletes...2021 ACSM Annual Meeting & World Congresses [Virtual], June 1 -5, 2021	2021	Medicine & Science in Sports & Exercise	0195-9131	53		50-50	Conners, Ryan T. and Rodebaugh, Kathryn and Bosheers, Ally and Kane, Brandon and Kyle, David and Light, Jessica and Quick, Madison and Whitehead, Paul	Excluded
1153	rayyan-340544734	Effects of shear reduction shoes on joint loading, ground reaction force and free moment across different cutting angles	2021	Journal of sports sciences	1466-447X	39	12	1386-1394	Cong, Yan and Lam, Wing-Kai	Excluded
1154	rayyan-340544737	Infographic. UEFA expert group 2020 statement on nutrition in elite football	2021	British journal of sports medicine	1473-0480	55	8	453-455	Collins, James and Maughan, Ronald John and Gleeson, Mike and Bilsborough, Johann and Jeukendrup, Asker and Morton, James P. and Phillips, S. M. and Armstrong, Lawrence E. and Burke, Louise M. and Close, Graeme L. and Duffield, Rob and Larson-Meyer, Enette and Louis, Julien and Medina, Daniel and Meyer, Flavia and Rollo, Ian and Sundgot-Borgen, Jorunn Kaiander and Wall, Benjamin and Boullosa, Bea…	Excluded
1155	rayyan-340544807	Risk Factors for Lower Limb Injury in Female Team Field and Court Sports: A Systematic Review, Meta-analysis, and Best Evidence Synthesis	2021	Sports Medicine	0112-1642	51	4	759-776	Collings, Tyler J. and Bourne, Matthew N. and Barrett, Rod S. and du Moulin, William and Hickey, Jack T. and Diamond, Laura E.	Excluded
1156	rayyan-340544808	Experiencing Event Management During the Coronavirus Pandemic: A Public Sector Perspective	2021	Front Sports Act Living	2624-9367	3		814146	Coles, T. and Garcia, G. and O'Malley, E. and Turner, C.	Excluded
1157	rayyan-340544809	Effect of Mindfulness Training on Fatigue and Recovery in Elite Volleyball Athletes: A Randomized Controlled Follow-Up Study	2021	Journal of Sports Science & Medicine	1303-2968	20	1	01-Aug	Coimbra, Danilo R. and Bevilacqua, Guilherme G. and Pereira, Fabiano S. and Andrade, Alexandro	Excluded	| RAYYAN-EXCLUSION-REASONS: recovery intervention
1158	rayyan-340544810	Physiological responses during ascent to high altitude and the incidence of acute mountain sickness	2021	Physiol Rep	2051-817x	9	7	e14809	Cobb, A. B. and Levett, D. Z. H. and Mitchell, K. and Aveling, W. and Hurlbut, D. and Gilbert-Kawai, E. and Hennis, P. J. and Mythen, M. G. and Grocott, M. P. W. and Martin, D. S.	Excluded
1159	rayyan-340544811	Evolving peak period, match movement, and performance demands in elite women's Australian football	2021	Journal of Science & Medicine in Sport	1440-2440	24	7	683-688	Clarke, Anthea C. and Whitaker, Matt and Sullivan, Courtney	Excluded
1160	rayyan-340544812	RELATIONSHIP BETWEEN AUTONOMIC NERVOUS SYSTEM ACTIVITY AND MATCH OUTCOME IN COLLEGIATE BEACH VOLLEYBALL...2021 ACSM Annual Meeting & World Congresses [Virtual], June 1 -5, 2021	2021	Medicine & Science in Sports & Exercise	0195-9131	53		50-50	Cintineo, Harry P. and Bozzini, Brittany N. and McFadden, Bridget A. and Chandler, Alexa J. and Cardaci, Thomas D. and Arent, Shawn M.	Excluded
1161	rayyan-340544813	Cluster Resistance Training Results Higher Improvements on Sprint, Agility, Strength and Vertical Jump in Professional Volleyball Players	2021	Turkiye Klinikleri Journal of Sports Sciences	1308-0938	13	2	234-240	CİN, Merve and ÇAbuk, Refik and DemİRarar, Onur and ÖZÇAldiran, Bahtiyar	Excluded
1162	rayyan-340544814	The influences of chokeberry extract supplementation on redox status and body composition in handball players during competition phase	2021	Canadian journal of physiology and pharmacology	1205-7541	99	1	42-47	Cikiriz, Nikola and Milosavljevic, Isidora and Jakovljevic, Biljana and Bolevich, Stefani and Jeremic, Jovana and Nikolic Turnic, Tamara and Mitrovic, Miroslav and Srejovic, Ivan and Bolevich, Sergey and Jakovljevic, Vladimir	Excluded	| RAYYAN-EXCLUSION-REASONS: nutritional supplement
1163	rayyan-340544815	Effect Of Ligustilide Supplement On Physical Fitness Of Athletes	2021	Medicine & Science in Sports & Exercise	01959131	53		285-285	Chunxia, Ma and Xiaojuan, Gao and Shuai, Yang and Meng, Liu and Yan, Li and Hong, Li	Excluded
1164	rayyan-340544816	Effect Of Ligustilide Supplement On Physical Fitness Of Athletes...2021 ACSM Annual Meeting & World Congresses [Virtual], June 1 -5, 2021	2021	Medicine & Science in Sports & Exercise	0195-9131	53		285-285	Chunxia, Ma and Xiaojuan, Gao and Shuai, Yang and Meng, Liu and Yan, Li and Hong, Li	Excluded
1165	rayyan-340544817	Effectiveness of On-Court Resistive Warm-Ups on Change of Direction Speed and Smash Velocity during a Simulated Badminton Match Play in Well-Trained Players	2021	J Funct Morphol Kinesiol	2411-5142	6	4		Chua, M. T. and Chow, K. M. and Lum, D. and Tay, A. W. H. and Goh, W. X. and Ihsan, M. and Aziz, A. R.	Excluded
1166	rayyan-340544818	Plantar Pressure Profiles and Possible Foot Syndromes of Taiwanese College Elite Basketball Players	2021	J Am Podiatr Med Assoc	1930-8264	111	1		Chow, T. H. and Chen, Y. S. and Tsai, W. C. and Lin, M. H.	Excluded
1167	rayyan-340544819	Plantar Pressure Profiles and Possible Foot Syndromes of Taiwanese College Elite Basketball Players	2021	Journal of the American Podiatric Medical Association	8750-7315	111	1	01-Dec	Chow, Tong-Hsien and Chen, Yih-Shyuan and Tsai, Wen-Cheng and Lin, Ming-Hsien	Excluded
1168	rayyan-340544820	"The Competitive Season and Off-Season": Preliminary Research concerning the Sport-Specific Performance, Stress, and Sleep in Elite Male Adolescent Basketball Athletes	2021	Int J Environ Res Public Health	1661-7827 (Print) 1660-4601	18	24		Chou, C. C. and Wang, F. T. and Wu, H. H. and Tsai, S. C. and Chen, C. Y. and Bernard, J. R. and Kuo, Y. C. and Liao, Y. H.	Excluded	| RAYYAN-LABELS: A,Abstract reviewed | RAYYAN-EXCLUSION-REASONS: longitudinal,excluded at abstract
1169	rayyan-340544821	"The Competitive Season and Off-Season": Preliminary Research concerning the Sport-Specific Performance, Stress, and Sleep in Elite Male Adolescent Basketball Athletes	2021	International journal of environmental research and public health	1660-4601	18	24		Chou, Chun-Chung and Wang, Fei-Ti and Wu, Hsin-Hung and Tsai, Shiow-Chwen and Chen, Chung-Yu and Bernard, Jeffrey R. and Kuo, Yu-Chi and Liao, Yi-Hung	Excluded
1170	rayyan-340544822	The use of customized mouthguards during the training produced protective effects on salivary factors of young athletes	2021	European journal of paediatric dentistry	2035-648X	22	3	219-224	Chiavaroli, A. and D'Ercole, S. and Fulco, D. and Ferrante, C. and Orlando, G. and Recinella, L. and Tripodi, D.	Excluded	| RAYYAN-EXCLUSION-REASONS: technology intervention
1171	rayyan-340544823	Neuromuscular Adaptations and Enhancement of Physical Performance in Female Basketball Players After 8 Weeks of Plyometric Training	2021	Frontiers in physiology	1664-042X	11		588787	Cherni, Yosser and Hammami, Mehrez and Jelid, Mohamed Chedly and Aloui, Ghaith and Suzuki, Katsuhiko and Shephard, Roy J. and Chelly, Mohamed Souhaiel	Excluded
1172	rayyan-340544824	Changes In Isokinetic Muscle Strength Of The Knee In Elite Female Adolescent Volleyball Players...2021 ACSM Annual Meeting & World Congresses [Virtual], June 1-5, 2021	2021	Medicine & Science in Sports & Exercise	0195-9131	53		63-64	Cheng, Liang and Benxiang, He	Excluded	| RAYYAN-EXCLUSION-REASONS: maturation,long-term adaptation
1173	rayyan-340544825	Local and Remote Ischemic Preconditioning Improves Sprint Interval Exercise Performance in Team Sport Athletes	2021	Int J Environ Res Public Health	1661-7827 (Print) 1660-4601	18	20		Cheng, C. F. and Kuo, Y. H. and Hsu, W. C. and Chen, C. and Pan, C. H.	Excluded
1174	rayyan-340544826	Local and Remote Ischemic Preconditioning Improves Sprint Interval Exercise Performance in Team Sport Athletes	2021	International journal of environmental research and public health	1660-4601	18	20		Cheng, Ching-Feng and Kuo, Yu-Hsuan and Hsu, Wei-Chieh and Chen, Chu and Pan, Chi-Hsueh	Excluded	| RAYYAN-EXCLUSION-REASONS: duplicate
1175	rayyan-340544827	Agreement of Ultra-Short-Term Heart Rate Variability Recordings During Overseas Training Camps in Under-20 National Futsal Players	2021	Front Psychol	1664-1078 (Print) 1664-1078	12		621399	Chen, Y. S. and Pagaduan, J. C. and Bezerra, P. and Crowley-McHattan, Z. J. and Kuo, C. D. and Clemente, F. M.	Excluded	| RAYYAN-EXCLUSION-REASONS: duplicate
1176	rayyan-340544831	Agreement of Ultra-Short-Term Heart Rate Variability Recordings During Overseas Training Camps in Under-20 National Futsal Players	2021	Frontiers in psychology	1664-1078	12		621399	Chen, Yung-Sheng and Pagaduan, Jeffrey C. and Bezerra, Pedro and Crowley-McHattan, Zachary J. and Kuo, Cheng-Deng and Clemente, Filipe Manuel	Excluded	| RAYYAN-EXCLUSION-REASONS: no reference value,comparing different length readings to one another
1177	rayyan-340544835	Identifying key factors in momentum in basketball games	2021	J Appl Stat	0266-4763 (Print) 0266-4763	48	16	3116-3129	Chen, T. and Fan, Q. and Liu, K. and Le, L.	Excluded
1178	rayyan-340544839	Acute Effects of Combining Dynamic Stretching and Vibration Foam Rolling Warm-up on Lower-Limb Muscle Performance and Functions in Female Handball Players	2021	J Strength Cond Res	1064-8011				Chen, C. H. and Chiu, C. H. and Tseng, W. C. and Wu, C. Y. and Su, H. H. and Chang, C. K. and Ye, X.	Excluded
1179	rayyan-340544844	Transcranial Direct Current Stimulation Decreases the Decline of Speed during Repeated Sprinting in Basketball Athletes	2021	Int J Environ Res Public Health	1661-7827 (Print) 1660-4601	18	13		Chen, C. H. and Chen, Y. C. and Jiang, R. S. and Lo, L. Y. and Wang, I. L. and Chiu, C. H.	Excluded	| RAYYAN-EXCLUSION-REASONS: recovery intervention
1180	rayyan-340544851	Acute Effects of Combining Dynamic Stretching and Vibration Foam Rolling Warm-up on Lower-Limb Muscle Performance and Functions in Female Handball Players	2021	Journal of strength and conditioning research	1533-4287				Chen, Che-Hsiu and Chiu, Chih-Hui and Tseng, Wei-Chin and Wu, Chun-Yen and Su, Hsi-Hsun and Chang, Chien-Km and Ye, Xin	Excluded
1181	rayyan-340544854	Transcranial Direct Current Stimulation Decreases the Decline of Speed during Repeated Sprinting in Basketball Athletes	2021	International journal of environmental research and public health	1660-4601	18	13		Chen, Che-Hsiu and Chen, Yu-Chun and Jiang, Ren-Shiang and Lo, Lok-Yin and Wang, I. Lin and Chiu, Chih-Hui	Excluded	| RAYYAN-EXCLUSION-REASONS: duplicate
1182	rayyan-340544858	Return to play, performance, and value of National Basketball Association players following Achilles tendon rupture	2021	The Physician and sportsmedicine	2326-3660	49	3	271-277	Chauhan, Avinash and Stotts, Jeff and Ayeni, Olufemi R. and Khan, Moin	Excluded
[truncated: 8,636 more rows]
