# Supplementary material for: Acute fatigue in indoor court-based team sports: A systematic review
Source: PLoS One. 2025 Feb 14;20(2):e0316831. doi: 10.1371/journal.pone.0316831 (PMC11828399; doi:10.1371/journal.pone.0316831)
Supplement: S3 File — (XLSX) [file pone.0316831.s003.xlsx]

## Sheet: Study data
		Study Title and Journal		Study design		Sample					Independent variables						Dependent variables									Results
																	Objective							Subjective
																	Physical		Physiological
Author responsible for extraction	Eligiblility for inclusion	Title	Journal	Study type	Study Aims	Size	Sport Code	Age grade	Playing level	Sex	Match/Training/Tournament	Intervention Details	Measurement Schedule	Internal Load Measures	External Load Measures	Court Surface	Physical	Technical	Oxidative Stress	Muscle Damage	Endocrine	Immunology and Inflammatory	HRV	Perceived	Statistical Methods	Descriptive statistics	Baseline Raw Scores	Immediately Post Raw Scores	< 24 h Post Raw Scores	24h Post Raw Scores	48h post raw scores	Effect size / p-values/MBIs Immediately Post	Effect size / p-values/MBIs <24H Post	Effect size / p-values/MBIs 24H Post	Effect size / p-values/MBIs 48H Post
AC	Eligible	Blood Metabolites During Basketball Competitions	Journal of Strength & Conditioning Research	Observational	to examine the effects of basketball competitions on the general activation of metabolic and hormonal variables.	38	Basketball	u19	Elite	Male	Match	- 6 basketball matches played by 6 teams - of 4x10-minute quarters with a 15 minute interval at halftime and a 2 minute break between quarters	- Immediately PRE - Half-time - Immediately POST	Mean HR	None	Not stated					- Serum cortisol				- Shapiro-wilk - Friedman followed by Wilcoxon’s test - mean + SD	- Age =age, 18.2 ± 0.5 years - Height (m) = 1.89 (0.05) - Body = 80.3 (6.7)	- Cortisol (nmol/L) = 334 (120)	Half-time: - Cortisol (nmol/L) = 587 (209) - Full-time: - Cortisol (nmol/L) = 615 (195)				Half-time: - Cortisol (nmol/L) = p < 0.001 - Full-time: - Cortisol (nmol/L) = p < 0.001
AC	Eligible	Game-play affects hamstring but not adductor muscle fibre mechanics in elite U20 basketball athletes.	Sports biomechanics	Observational	To quantify hamstring and adductor muscular-tenndinous unit mechanics and to examine whether basketball game-play alters muscular-tenndinous unit mechanics.	10	Basketball	u20	Elite	Male	Match	- Each participant was analysed over a single basketball match - Which was 1 of 4 matches	- Immediately pre - Immediately post	None	Total distance	Not stated	-Adductor and hamstring muscle fibre mechanics during a lateral cut (COD) task. Measured with electromyography (EMG) and biomechanical modelling: Variables Measured: - Peak muscle force (PF) - Time of peak muscle force - Time of peak fibre velocity - Time of peak fibre length Muscles analysed: *Biceps femoris long head (BFLH) * Biceps femoris short head (BFSH) * Semimembranosus (SM) * Semitendino…								- Statistical parametric mapping (SPM) - Region of interest (ROI) one- dimensional SPM paired t-test (α = 0.05)	- age = 17.2 ± 1.1 years - body mass = 90.5 ± 12.3 kg - height = 198.4 ± 9.4 cm	*Biceps femoris long head (BFLH): - PF (N) = 448±364 - Time of peak muscle force (% of stride cycle) = 37±2 - Time of peak eccentric fibre velocity (% of stride cycle) = 38±1 - Time of peak eccentric fibre velocity (% of stride cycle) = 53±5 - Time of peak fibre length (% of stride cycle) =42±2 * Biceps femoris short head (BFSH): - PF (N) = 98±47 - Time of peak muscle force (% of stride cycle) = …	*Biceps femoris long head (BFLH): - PF (N) = 401 ± 349 - Time of peak muscle force (% of stride cycle) = 38 ± 1 - Time of peak eccentric fibre velocity (% of stride cycle) = 28 ± 4 - Time of peak eccentric fibre velocity (% of stride cycle) = 52 ± 7 - Time of peak fibre length (% of stride cycle) = 42 ± 2 * Biceps femoris short head (BFSH): - PF (N) = 130 ± 63 - Time of peak muscle force (% of st…				Peak force: - BFLH: Significant decrease, p = 0.006 - SM: Significant decrease, p = 0.032 No other significant differences
AC	Eligible	Exercise-induced downregulation of serum interleukin-6 and tumor necrosis factor-alpha in Egyptian handball players	Saudi Journal of Biological Sciences	Observational	Studied the impact of intermediate reasonable exercising on the levels of inflammatory mediators in candidates	18	Handball	u21	Club	Male	Training	- Measured before and after a 1.5 hour handball session. - Intensity described as 60-70% of match-intensity - Activities include jogging, passing the ball while standing/jogging and shooting	- Immediately PRE - Immediately POST	None	None	Not stated						- Interleukin 6 (IL-6) - Tumor necrosis factor alpha (TNF-a) - White blood cell count (WBC) - WBC subtype ratios (lymphocytes, monocytes, neutrophils, and eosinophils) - Hematocrit - Hemoglobin concentration - Red blood cell count (RBCs count (million/ml))			- Paired T-test for before and after - Pearson correlation between measures	- Age = 19.22 ± 0.25 years - BMI = 23. 89 ± 3.26 kg/m2	- IL-6 = 104.55 ± 2.93 (Pg/ml) - TNF-a = 92.31 ± 3.63 (Pg/ml) - WBCs count = 5833.33 ± 404.55 per ul - Lymphocyte % = 41.25 ± 3.03 (%) - Neutrophil % = 51.38 ± 2.8 (%) - Monocyte % = 4.52 ± 0.4 (%) - Eosinophil % = 1.11 ± 0.4 (%) - Hemoglobin = 12.4 ± 0.2 (gm/dl) - RBC = 4.79 ± 0.25 (10E6/ul) - Hematocrit = 39.67 ± 0.53 (%) - Platelets = 202.65 ± 9.69 (10E3/ul)	- IL-6 = 55.57 ± 3.06 (Pg/ml) - TNF-a = 34.02 ± 1.86 (Pg/ml) - WBCs count = 6438.88 ± 414.79 per ul - Lymphocyte % = 40.29 ± 3.27 (%) - Neutrophil % = 53.94 ± 2.95 (%) - Monocyte % = 4.17 ± 0.06 (%) - Eosinophil % = 0.99 ± 0.08 (%) - Hemoglobin = 12.28 ± 0.12 (gm/dl) - RBC = 4.81 ± 0.1 (10E6/ul) - Hematocrit = 39.19 ± 0.77 (%) - Platelets = 217.2 ± 10.4 (10E3/ul)				- IL-6 P: < 0.001 - TNF-a: P < 0.001 - WBCs count: P < 0.01 - Lymphocyte %: p >0.05 - Neutrophil %: p >0.05 - Monocyte %: p >0.05 - Eosinophil %: p >0.05 - Hemoglobin: p >0.05 - RBC: p >0.05 - Hematocrit: p >0.05 - Platelets: P < 0.01
AC	Eligible	Playing match venue does not affect resting salivary steroids in elite Futsal players.	Physiology & behavior	Observational	To verify the effect ofplaying venue in T and C responses, in accordance with the challenge hypothesis and territoriality phenom- enon	21	Futsal	u20	Club	Male	Match	2 basketball matches. 1 hom vs 1 away. Both games played between 18:00-20:00. However, matches were performed 7 WEEKs APART.	- Immediately PRE - Immediately POST	None	None	Not stated					- Cortisol © - Testosterone (T)				- Shapiro-wilk + Levene's test - ANOVA with repeated measures - Bonferonnis post hoc - Cohen's d effect size with 0.20–0.50, N0.50–0.80, and N0.80 interpreted as small, moderate and large	- age, 19.3 ± 0.7 years - height, 174.2 ± 4.1 cm - body mass, 71.8 ± 7.9 kg	HOME: - T (pMol/l) = 505.40 ± 176.47 - C (nMol/L) = 5.53 ± 3.02 - T:C = 113.05 ± 66.29 AWAY: - T (pMol/l) = 541.42 ± 216.09 - C (nMol/L) = 4.42 ± 2.60 - T:C = 172.99 ± 140.30	HOME: - T (pMol/l) = 685.47 ± 178.87 - C (nMol/L) = 23.16 ± 7.11 - T:C = 51.75 ± 57.21 AWAY: - T (pMol/l) = 764.71 ± 217.29 - C (nMol/L) = 15.72 ± 6 - T:C = 66.74 ± 50.40				- T (pMol/l) = p < 0.05; ES = 0.71 - C (nMol/L): p <0.05 ES =2.28 - T:C : p < 0.05; ES = 1.4 AWAY: - T (pMol/l) : p < 0.05; ES = 0.88 - C (nMol/L) : p <0.05 ES =1.88 - T:C : p < 0.05; ES = 1.4
AC	Eligible	Salivary steroid response and competitive anxiety in elite basketball players: Effect of opponent level.	Physiology & behavior	Observational	To examine the effect of playing matches against different opponent teams on pre-match salivary testosterone (T) concentration, pre-competitive anxiety, and pre- and post-match C concentration.	12	Basketball	u19	Elite	Male	Match and training	3 separate basketball matches + 1 basketball training session. Matches were against an EASY, MEDIUM, and HARD opponent. 4x10min quarters. Training session was 130min long, consisting of a 90min technical and tactical and 40min match play.	- Immediately PRE - Immediately POST	None	None	Not stated					Cortisol				- Shapiro-wilk - 2-way repeated measures ANOVA (pre-post; condition) - Bonferroni's post hoc	- age = 18.6 ± 0.5 y - height = 192 ± 7 cm - body mass = 88.9 ± 14.5 kg	CORTISOL (nmol/L): - Training = 5.81 ± 3.71 - Easy = 10.12 ± 4.87 - Medium = 12.67 ± 7.75 - Hard = 19.25 ± 5.53	CORTISOL (nmol/L): - Training = 14.05 ± 9.35 - Easy = 17.04 ± 10.12 - Medium = 21.74 ± 8.58 - Hard = 31.37 ± 4.87				CORTISOL (nmol/L): significant time effect F = 49.8; p < 0.0001 - Training: p > 0.05 - Easy: p > 0.05 - Medium: p > 0.05 - Hard: p > 0.05
AC	Eligible	Influence of competition playing venue on the hormonal responses, state anxiety and perception of effort in elite basketball athletes	Physiology and Behavior	Observational	Examined the influence of competition playing venue on the hormonal responses, state anxiety and perception of effort in elite basketball players	18	Basketball	u19	Elite	Male	Match	- 2 basketball matches - 1 home and 1 away - 8 WEEKS APART	- immediately PRE - immediately POST	RPE	None	Not stated					- Testosterone (T) - Cortisol ©				- Shapiro-wilk + levene's test - multivariate analyses of variance	- age = 17.8 ± 0.4 years - height = 190 ± 10 cm - body mass = 87 ± 8.5 kg	HOME: - T (pmol·L−1) = 701 ± 146 - C (nmol·L−1) = 19.5 ± 5.2 AWAY: - T (pmol·L−1) = 531 ± 153 - C (nmol·L−1) = 19.1 ± 5.7	HOME - T (pmol·L−1) = 944 ± 243 - C (nmol·L−1) = 31.4 ± 7.6 AWAY: - T (pmol·L−1) = 770 ± 257 - C (nmol·L−1) = 28.5 ± 9.5				HOME - T: 35.8% ; p < 0.05 - C: 70.62% ; p < 0.05 AWAY: - T: 44.36% ; p < 0.05 - C: 54.47% ; p < 0.05
AC	Eligible	Competition stage influences perceived performance but does not affect rating of perceived exertion and salivary neuro-endocrine-immune markers in elite young basketball players	Physiology and Behavior	Observational	Examined the effect of the competition stage on salivary T, C sAA, and IL-1ß responses, as well as the individual perceived performance (PP) and session rating of perceived exertion (session-RPE) in elite young basketball players	14	Basketball	Adolescent (u16 + u17)	Elite	Male	Match	Four basketball matches (2 per age group). 1 finals match + 1 regular competition for each. Won all games.	- Immediately PRE - Immediately POST	- sRPE	None	Not stated					- Testosterone (T) - Cortisol (c) - Alpha-amylase (sAA)	- Interleukin 1-Beta (IL-1B)			- 2-way ANOVA (condition and time-point) - Shapiro-wilks - Bonferroni post-hoc test	u16: - age = 15.1 ± 0.3 yrs - height = 190.3 ± 9.1 cm - body mass = 90.4 ± 15.5 kg u17: - age = 16.5 ± 0.5 yrs - height = 191.5 ± 7.2 cm - body mass = 89.7 ± 18.9 kg	RM: - T (pmol/L) = 503.17 ± 98.86 - C (nmol/L) = 8.02 ± 4.16 - sAA (U/mL) = 95.09 ± 35.89 - IL-1B (pg/ml) = 135.98 ± 151.89 FM: - T (pmol/L) = 564.01 ± 177.44 - C (nmol/L) = 6.98 ± 4.04 - sAA (U/mL) = 108.60 ± 38.96 - IL-1B (pg/ml) = 148.37 ± 94.52	RM: - T (pmol/L) = 528.52 ± 70.98 - C (nmol/L) = 17.75 ± 9.06 - sAA (U/mL) = 138.96 ± 65.64 - IL-1B (pg/ml) = 174.45 ± 156.45 FM: - T (pmol/L) = 688.21 ± 242.08 - C (nmol/L) = 24.42 ± 13.77 - sAA (U/mL) = 153.27 ± 62.57 - IL-1B (pg/ml) = 142.50 ± 111.47				- T: (F=7.08, p < .001) significant time effect for both conditions - C: (F=34.0, p < .001) significant time effect for both conditions - sAA: (F=25.0, p < .001) significant time effect for both conditions - IL-1B: (F=0.003, p=0.95)
AC	Eligible	Changes in creatine kinase, lactate dehydrogenase and aspartate aminotransferase in saliva samples after an intense exercise: a pilot study.	Journal of Sports Medicine & Physical Fitness	Observational	To evaluate the changes of CK, LDH and AST in saliva before and after a futsal match.	11	Futsal	Adult	University	Male	Match	A single futsal match. 2x20min halves. Beginning at 19:00.	- Morning of match after overnight fast - 30min POST - 12H POST - 36H POST	RPE	None	Not stated				ALL IN SALIVA AND BLOOD - Creatine kinase (CK) - Lactate dehydrogenase (LDH) - Aminotransferase		Hematocrit			- Data shown as median and range - Kolmogorov Smirnov Test for normality - Friedman Test followed by dunn’s multiple comparison test.	Age = 21.6±1.2 years Weight = 74.2±5.1 kg Height = 1.73±4 m - RPE = 7	Serum: - CK (U/L) = 99 (83-159) - LDH (U/L) = 289 (228-331) - AST (U/L) = 20.7 (17.3-34.0) - Hematocrit (%) = 45.5% (MEAN) Saliva: - CK (U/L) = 21 (7.9-28.6) - LDH (U/L) = 326 (74.9-496) - AST (U/L) = 31.8 (6.4-65.1)	Serum: - CK (U/L) = 180 (141-161) - LDH (U/L) = 418 (381-499) - AST (U/L) = 29.5 (21.9-34.8 - Hematocrit (%) = 44.8% Saliva: - CK (U/L) = 30 (20.9-160) - LDH (U/L) = 692 (196-816) - AST (U/L) = 27.3 (9.8-77.4)	12 H POST Serum: - CK (U/L) = 290 (160-620) - LDH (U/L) = 398 (318-401) - AST (U/L) = 30.0 (16.9-35.7) - Hematocrit (%) = 44.6% Saliva: - CK (U/L) = 50.6 (10.0-71.8) - LDH (U/L) = 453 (109-1335) - AST (U/L) = 27.5 (9.8-77.4)		36H POST Serum: - CK (U/L) = 219 (121-410) - LDH (U/L) = 355 (323-433) - AST (U/L) = 27.3 (17.8-35.6) - Hematocrit (%) = 45.2% Saliva: - CK (U/L) = 38.1 (22.6-87.8) - LDH (U/L) = 432 (180-1215) - AST (U/L) = 39.1 (17.3-67.4)	Serum: - CK: p < 0.001 - LDH: p < 0.001 - AST: p < 0.001 - Hematocrit: p > 0.05 at all time points Saliva: - CK: p > 0.05 - LDH: p < 0.01 - AST: p > 0.05	12H POST Serum: - CK: p < 0.01 - LDH: p < 0.01 - AST: p < 0.01 - Hematocrit: p > 0.05 at all time points Saliva: - CK: p < 0.05 - LDH: p > 0.05 - AST: p > 0.05		36H POST Serum: - CK: p < 0.05 - LDH: p < 0.01 - AST: p < 0.01 - Hematocrit: p > 0.05 at all time points Saliva: - CK: p < 0.05 - LDH: p > 0.01 - AST: p > 0.01
AC	Eligible	Effects of a Futsal Game on Metabolic, Hormonal, and Muscle Damage Indicators of Male Futsal Players	Journal of strength and conditioning research	Mixed 2 x 2 factorial design	To examine metabolic, hormonal, and muscle damage indicators during a futsal game as a result of the playing time of players	21	Futsal	Adult	Elite	Male	Match	Measeured the response to a single futsal match. Participants were split into 2 groups based on playing time. Short playing group (SPG) was < 16min, long playing group was > 16min.	Pre-match and post-match (30-60min within each)	Heart rate		Wood				- Lactate dehydrogenase (LDH) - Creatine kinase (CK)	- Testosterone - Cortisol - T:C ratio				- Repeated-measures analysis of variance (ANOVA) - Post hoc Tukey tests to analyse difference between pairs of means - Effect size (n^2)	- Age (yrs) 27.21 ± 3.84 - Height (cm) =176.98 ± 5.86 - Body mass (kg) =73.87 ± 7.47 - V̇O2max (ml·kg·min) = 65.17 ± 3.70 - vVO2max (km·h) = 15.02 ± 0.41 - HRmax (beats·min) = 193.00 ± 8.39 - Mean HRmax in actual playing time (%) = 93.0 ± 2.5 - Average total playing time (min) = 15.20 ± 5.20 - BMI (kg·m) = 23.54 ± 1.46	LPT: - SGOT = 26.78 ± 4.42 - SGPT = 21.89 ± 2.51 - GGT = 15.70 ± 4.35 - LDH = 222.14 ± 22.90 - CK = 208.64 ± 89.35 - T = 6.50 ± 3.33 - C = 8.62 ± 3.18 - T:C = 0.74 ± 0.24 SPT: - SGOT = 22.09 ± 2.54 - SGPT = 22.23 ± 5.37 - GGT = 16.10 ± 8.68 - LDH = 230.31 ± 28.09 - CK = 146.89 ± 8.92 - T = 3.89 ± 0.91 - C = 10.42 ± 0.91 - T:C = 0.38 ± 0.12	LPT: - SGOT = 27.53 ± 1.93 - SGPT = 23.23 ± 3.17 - GGT = 17.02 ± 4.86 - LDH = 251.05 ± 49.91 - CK = 312.56 ± 102.12 - T = 6.44 ± 2.72 - C = 15.25 ± 5.15 - T:C = 0.49 ± 0.28 SPT: - SGOT = 22.77 ± 3.35 - SGPT = 25.21 ± 6.43 - GGT = 18.08 ± 8.83 - LDH = 237.12 ± 51.03 - CK = 199.54 ± 16.35 - T = 3.71 ± 1.72 - C = 14.71 ± 1.98 - T:C = 0.25 ± 0.12				LPT: - SGOT = P > 0.05 - SGPT = p < 0.001 (higher post) - GGT = p < 0.001 (higher post) - LDH = p < 0.05 (higher post) - CK = p < 0.001 (higher post) - T = P > 0.05 - C = p < 0.001 (higher post) - T:C = p < 0.001 (lower post) SPT: - SGOT = P > 0.05 - SGPT = p < 0.001 (higher post) - GGT = p < 0.001 (higher post) - LDH = p < 0.05 (higher post) - CK = p < 0.001 (higher post) - T = P > 0.05 - C = p …
AC	Eligible	Changes in plasma level of human leukocyte elastase during leukocytosis from physical effort.	Immunopharmacology and immunotoxicology	Observational	To evaluate PMN-ELA levels in plasma following physical exercise, and (2) to establish whether a correlation exists between leukocytosis and increased plasma ELA levels in trained individuals (namely volley-ball players) and untrained subjects respectively after a prolonged training and jogging session	9	Volleyball	Adult	International	Male	Training	- 2H training session	- Immediately pre - 2H post - 12H post	None	None	Not stated						- polymorphonuclear elastase (PMN-ELA) - polymorphonucleated (PMN) leukocytes - white blood cell count (WBC)			- Student’s t-test - ANOVA differences between the dependent variables within subjects	- Age = 20-30 years -Weight = 68 ± 2.9 kg - Weight = 1.84 ± 0.07 m	- PMN-ELA (ug/l) = 18.67 ± 8.04 - PMN (cell x 10^3/ul) = 3.52 ± 0.68 - WBC (cell x 10^3/ul) = 5.22 ± 0.67		2H: - PMN-ELA (ug/l) = 73.89 ± 20.80 - PMN (cell x 10^3/ul) = 3.48 ± 0.79 - WBC (cell x 10^3/ul) = 6.97 0.58 12H: - PMN-ELA (ug/l) = 23.86 ± 8.43 - PMN (cell x 10^3/ul) = 83.49 ± 0.82 - WBC (cell x 10^3/ul) = 4.87 ± 0.50			2H: - PMN-ELA (ug/l) = P<0.0001) - PMN (cell x 10^3/ul) = NS - WBC (cell x 10^3/ul) = P<0.00005 increase 12H: - PMN-ELA (ug/l) = NS - PMN (cell x 10^3/ul) = NS - WBC (cell x 10^3/ul) = NS
AC	Eligible	Acute physiological and perceptual responses to a netball specific training session in professional female netball players	PlOS one	Observational	To characterise the neuromuscular, physiological, biochemical, endocrine and perceptual responses over a 24 h period to a netball specific training session performed by professional female netball players	14	Netball	Adult	Elite	Female	Training	A single 90min netball specific training session. 20min warm up. Technical and tacical drills + specific match play (3x 5-8min). Monitored for 24h after.	- Immediately pre - Immediately post (+0H) - 2H post -24H post	- Mean session HR	- Playerload (AU) - Playerload per min (AU.min)	Not stated	CMJ: - Height (JH - v) - Peak power output			- Creatine kinase	- Testosterone - Cortisol			- Brief assessment of mood (BAM+, fatigue, muscle soreness, overall mood score)	- Linear mixed effects model - Time ponts as fixed effects - Player as random effect - Effects are presented as simple effect sizes (mean differences in raw units) - Standard effect sizes presented but not interpreted	- Age = 23 ± 4 years - Height = 1.8 ± 0.1 m - Weight = 73.2 ± 8.0 kg - Mean HR (b/min-1) = 147 ± 13 - Mean active HR (b/min-1) = 167 ± 12 - Mean match-play HR = 171 ± 9 - Maximum HR (b/min-1) = 192 ± 10 - Maximum match-play HR (b/min-1) = 189 ± 9 - Total external load (AU) = 513 ± 81 - Active external load (AU) = 482 ± 78 - Match-play external load (AU) = 173 ± 35 - Total external intensity (AU/m…	Baselines not given. Only mean differences	CHANGE FROM PRE (0H): - Testosterone (pg/ml) = 31.92 ± 12.20 - Cortisol (ug/dL) = 0.16 ± 0.10 - CK (U/L) = 39.01 ± 10.77 - JH (cm) = 1.1 ± 1.14 - PPO (W) = 169.16 ± 115.26 - PPOrel (W/kg) = 2.40 ± 1.48	CHANGE FROM PRE (+2H): - Testosterone (pg/ml) = -24.01 ± 12.64 - Cortisol (ug/dL) = -0.09 ± 0.10 - CK (U/L) = 48.99 ± 11.75 - JH (cm) = -0.3 ± 1.13 - PPO (W) = 28.25 ± 115.42 - PPOrel (W/kg) = -0.1 ± 1.52 - Overall mood (au) = -20.00 ± 7.38 - Fatigue (au) = 15.00 ± 8.40 - Soreness (au) = 14.00 ± 10.89	CHANGE FROM PRE: - Testosterone (pg/ml) = -12.03 ± 12.66 - Cortisol (ug/dL) = - 0.03 ± 0.9 - CK (U/L) = 24.97 ± 11.27 - JH (cm) = - 1.90 ± 1.13 - PPO (W) = -101.95 ± 115.10 - PPOrel (W/kg) = -1.60 ± 1.52 - Overall mood (au) = 0 ± 7.38 - Fatigue (au) = 2.00 ± 8.40 - Spreness (au) = 1.00 ± 10.89		Effect Size + Percentage change: - Testosterone: ES = 1.19; % Change = (+42%) - Cortisol: ES = 0.95; % Change = (+70%) - Creatine Kinase: ES = 1.64; % Change = (+31%) - JH: ES = 0.25; % Change = (+4%) - PPO: ES = 0.47; % Change = (+5%) - PPOrel: ES = 0.50; % Change = (+5%)	Effect Size + Percentage change: Testosterone: ES = -1.30; % Change = -31% - Cortisol: ES = -1.24; % Change = -40% - Creatine Kinase: ES = 1.87; % Change = +38% - JH: ES = -0.07; % Change = -1% - PPO: ES = 0.07; % Change = 1% - PPOrel: ES = -0.02; % Change = 0% - Overall mood: ES = -0.84 - Fatigue = 1.01 - Soreness = 0.80	Effect Size + Percentage change: Testosterone: ES = -0.58; % Change = -16% - Cortisol: ES = -0.39; % Change = -15% - Creatine Kinase: ES = 0.98; % Change = +17% - JH: ES = -0.39; % Change = -6% - PPO: ES = -0.27; % Change = -3% - PPOrel: ES = -0.34; % Change = -3% - Overall mood = 0.01 - Fatigue = 0.13 - Soreness = 0.06
AC	Eligible	The neuromuscular, physiological, endocrine and perceptual responses to different training session orders in international female netball players	European Journal of Sport Science	Repeated measures’ cross-over	To compare the physiological, endocrine and perceptual responses to a training day consisting of both strength and netball-training sessions performed two hours apart, executed as both strength training followed by netball training and netball training fol- lowed by strength training	11	Netball	Adult + u21	International	Female	Training	Players analysed throughout 2 training days separated by 1 week. Sonsiting of a STRENGTH + NETBALL session. Conducted in different orders each day (STR-NET vs NET-STR). Only PRE-POST the NET session on the NET-STR day to be included in the analysis. 107 min netball specific session. Predominantely technical drills with some contested play.	TO BE EXTRACTED - Immedaitely PRE 1st session -Immediately POST 1st session (+0H) - Immediately PRE 2nd session (2H+)	- Mean + Max HR - sRPE - dRPE (breathleness, lowers, upper body, technical/cognitive)	-Playerload (au)	Not stated	CMJ: - Height (JH - v) - Peak velocity (PV) - Peak power output (PPO) - Peak power relative to bodymass (PPOrel)				- Testosterone (pg/ml) - Cortisol (ug/dl)			- Brief assessment of mood (BAM+, fatigue, muscle soreness, motivation, overall mood score)	- Log-transformed all data - mixed effects linear model to compare differences between training session orders - Fixed effects = order (STR-NET, NET- STR) - Random effect = player + reandom intercepts for time point - No stats done on pre-post for individual sessions	- Age = 21 ± 1 years - height = 1.81 ± 0.07m - Weight = 76.8 ± 10.2 kg - Mean HR (b·min) = 143 ± 13 - Maximum HR (b·min) = 197 ± 3 - External intensity (AU·min) = 4.1 ± 0.5 - sRPE (AU) = 53 ± 14 - RPE-B (AU) = 44 ± 21 - RPE-L (AU) = 45 ± 15 - RPE-U (AU) = 31 ± 13 - RPE-T (AU) = 46 ± 13	- T (pg⋅ml) = 69.2 ± 16.5 - C (µg·dl) = 0.16 ± 0.08 - T:C = 532 ± 261 - PPOabs (W) = 3879 ± 516 - PPOrel (W·kg) = 50.4 ± 4.8 - JH (m) = 0.30 ± 0.05 - PV (m·s) = 2.57 ± 0.17 - Mood (AU) = 26 ± 29 - Fatigue (AU) = 39 ± 21 - Soreness (AU) = 29 ± 18 - Motivation (AU) = 58 ± 19	- T (pg⋅ml) = 108.7 ± 28.8 - C (µg·dl) = 0.21 ± 0.12 - T:C = 577 ± 238 - PPOabs (W) = 4171 ± 410 - PPOrel (W·kg) = 54.3 ± 4.9 - JH (m) = 0.32 ± 0.03 - PV (m·s) = 2.63 ± 0.12 - Mood (AU) = NA - Fatigue (AU) = 55 ± 16 - Soreness (AU) = 44 ± 22 - Motivation (AU) = 54 ± 16	2 HOURS POST - T (pg⋅ml) = 67.2 ± 20.5 - C (µg·dl) = 0.15 ± 0.07 - T:C = 532 ± 261 - PPOabs (W) = 3966 ± 543 - PPOrel (W·kg) = 51.5 ± 5.4 - JH (m) = 0.31 ± 0.03 - PV (m·s) = 2.57 ± 0.17 - Mood (AU) = - Fatigue (AU) = 50 ± 20 - Soreness (AU) = 51 ± 19 - Motivation (AU) = 51 ± 14
AC	Eligible	Neuromuscular, physiological and perceptual responses to an elite netball tournament	Journal of Sports Sciences	Observational	To examine the physiological, neu- romuscular, endocrine and perceptual responses to an International netball tournament as well as the physiological demands of International-standard netball.	11	Netball	Adult	Elite	Female	Tournament	Three day tournament. 3 matches on consecutive days. Standard netball matches (4x15min Q). Matches began at 19:00, 15:00 and 15:00 h.	- Morning of each match at approximately 7:30am	- sRPE - dRPE (breathlessness (RPE-B), leg muscle (RPE-L), upper body (RPE-U), cognitive/technical demands (RPE-T)) - Heart rate	Playerload per minute	Not stated	CMJ: - Jump height (JH - v) - Peak power output (PPO)			- Creatine kinase	- Testosterone - Cortisol			- Brief assessment of mood (BAM+)	- Mixed linear effects models - Match (match 1, match 2, match 3), playing position (mid-court, goal-based) and time (day 1, day 2, day 3, 3 days post), respectively, were entered as the fixed effect - Player as random effect - ES and MBIs - Raw data presented as MEAN + CI	- age: 25 ± 4 years - mass: 71.8 ± 7.8 kg - height: 1.8 ± 0.1 m - Mean HR (bpm): 170 (±8.7) - Mean HR (% max): 87.5 (±4.2) - sRPE (au): 65.3 (±26.9) - RPE-B (au): 60.1 (±30.6) - RPE-L (au): 60.3 (±27.5) - RPE-U (au): 41.7 (±24.5) -RPE-T (au): 57.8 (±22.4) - Playerload.min (au,min): 8.2 (±2.2)	- Cortisol (ug.dl) = 0.61 (±0.25) - Testosterone (pg.ml) = 116.2 (±33.5) - CK (U.L) = 123.3 (±30.9 - PPO (W) = 3311 (±440) - JH (m) = 0.30 (±0.05) - BAM+ (au) = 51.5 (±15.2) - Soreness (au) = 31.8 (±23.6) - Fatigue (au) = 17.6 (±19.0) - Sleep quality (au) = 76.5 (±18.0) - Motivation (au) = 75.5 (±15.5)		DAY 2 (+- 10 hours post) - Cortisol (ug.dl) = 0.47 (±0.23) - Testosterone (pg.ml) = 102.9 (±25.9 - CK (U.L) = 217.2 (±67.4) - PPO (W) = 3235 (±389) - JH (m) = 0.29 (±0.04 - BAM+ (au) = 37.2 (±21.7) - Soreness (au) = 33.5 (±21.4) - Fatigue (au) = 27.5 (±9.1) L* - Sleep quality (au) = 64.1 (±24.8) - Motivation (au) = 60.7 (±25.7)		DAY 3 (+- 36 hours post 1st game) - Cortisol (ug.dl) = 0.65 (±0.29) - Testosterone (pg.ml) = 105.4 (±25.3 - CK (U.L) = 283.0 (±121.3) - PPO (W) = 3194 (±369) - JH (m) = 0.29 (±0.04) - BAM+ (au) = 29.6 (±20.2) - Soreness (au) = 50.2 (±20.5) - Fatigue (au) = 43.5 (±15.8) - Sleep quality (au) = 53.0 (±24.6) - Motivation (au) = 59.9 (±18.2)		DAY 1-2 (10 Post match 1): - CK (likely very large; 72.6% ± 26.4%) increased - fatigue (likely small; 56.2% ± 46.0%) increased - BAM+ (likely moderate; −27.9% ± 17.6%) decreased - sleep quality (possibly moderate: −16.3% ± 15.6%) decreased - C (likely small; −27.4% ± 23.7%) decreased - T (possibly small; −10.8% ± 10.8%) decreased - JH (possibly small; −4.0% ± 2.5%) decreased - trivial difference …		DAY 1-3 (36H post match 1) - CK (most likely very large; 120.8% ± 33.7%), increased - fatigue (possibly large; 146.9% ± 46.0%) increased - soreness (possibly moderate; 57.7% ± 37.9%) increased - BAM+ (likely large; −42.8 ± 17.6%) decreased - motivation (likely moderate; −20.6% ± 14.3%) decreased - sleep quality (possibly moderate; −30.8% ± 15.6%) decreased - T (possibly small; −8.7% ± 11.0%) decr…
AC	Eligible	Salivary cortisol, alpha-amylase and immunoglobulin a responses to a morning session of basketbaall or volleyball training in boys aged 14-18 years	Journal of Biological Regulators and Homeostatic Agents	Observational	To examine whether a single session of routine morning basketball or volleyball training affects saliva levels of cortisol, sAA and sIgA in boys aged 14–18 years.	29 12 Basketball 17 Volleyball	Basketball + Volleyball	Adolescent	High School	Male	Training	A single 90min standard sports practice for each sport (volleyball and basketball)	- Immediately PRE - Immediately POST	None	None	Not stated					- Cortisol (sAA) - Alpha-amylase (sAA)	- Salivary Immunoglobulin A (sIgA)			- Shapito Wilk - Wilcoxon signedirank test - Median + interquartile range)	Basketball: - age = 16.07±1.7 years Volleyball: - age = 17.03±1.01 years	BASKETBALL: - C (ng/ml) = 6.96 1.98 - sAA (U/ml) = 198.88 50.28 - sIgA (ug/ml) = 1813.33 496.67 VOLLEYBALL: - C (ng/ml) = 11.48 2.0 - sAA (U/ml) = 107.26 49.72 - sIgA (ug/ml) = 1396.67 500	BASKETBALL: - C (ng/ml) = 3.22 2.0 - sAA (U/ml) = 387.15 49.72 - sIgA (ug/ml) = 1673.33 496.67 VOLLEYBALL: - C (ng/ml) = 2.44 1.08 - sAA (U/ml) = 167.03 49.72 - sIgA (ug/ml) = 2333.33 500				BASKETBALL: - C: Z=3.11, p=0.0019 - sAA : Z=2.53, p=0.0011, increase - sIgA : Not significant, no value given] VOLLEYBALL: - C: Z=2.81, p=0.0048, decrease - sAA : Z=2.97, p=0.0029, increase - sIgA: (Z=1.99; p=0.046), increase
AC	Eligible	Isokinetic muscle performance and salivary immune-endocrine responses in handball players by Fourier transform infrared spectroscopy	Revista Andaluza de Medicina del Deporte	Observational	To evaluated isokinetic parameters of the hamstring and quadri? ceps muscles of male handball players, as well as changes in salivary cortisol and SlgA by FT-IR, during a simulated handball match.	14	Handball	Adult	Not stated	Male	Match	Single handball match. 2x30min halves, 5min recovery, 20min warm up. No substitutions during match.	- Immediately PRE - Immediately POST - 2 hours POST	RPE	None	Not stated					Cortisol - Done in spectral absorbance regions: - 1180-955 cm-1, the bands are assignment mostly for cortisol; - 1484-1191 cm-1, cortisol and human SlgA have similar contribution - 1584-1489 cm-1 has strong contribution of SlgA compared to cortisol.	Immunoglobulin A (SIgA) - 1180-955 cm-1, the bands are assignment mostly for cortisol; - 1484-1191 cm-1, cortisol and human SlgA have similar contribution - 1584-1489 cm-1 has strong contribution of SlgA compared to cortisol.			- Kolmogorov-Smirnov - One-way ANOVA	Age: 22.41 ±2.27 years Height: 1.84±0.06cm Body mass: 87.28 ± 10.11 kg	- Region 1 (1180-955 cm-1, (a.u)) = 80.22 23.33 - Region 2 (1484-1191 cm-1, (a.u)) = 95.33 25.33 - Region 3 (1584-1489 cm-1 (a.u)) = 71.11 14.22	- Region 1 (1180-955 cm-1, (a.u)) = 95.56 26.44 - Region 2 (1484-1191 cm-1, (a.u)) = 105.11 26.89 - Region 3 (1584-1489 cm-1 (a.u)) = 70.89 15.11	2H - Region 1 (1180-955 cm-1, (a.u)) = 97.56 25.33 - Region 2 (1484-1191 cm-1, (a.u)) = 114.22 41.11 - Region 3 (1584-1489 cm-1 (a.u)) = 70 24.44			No actual P values or statistics given	No actual P values or statistics given
AC	Eligible	The effect of an official match on repeated sprint ability in junior basketball players.	Journal of sports sciences	Observtional	To compare repeated sprint ability indices and blood lactate concentration at three different stages of an official match in male junior players.	10	Basketball	u17	Club	Male	Match	- Single basketball match per participant - 3 matches analysed (max 4 participants per match)	- Immediately PRE - Halftime - Immetiately POST	None	Frequency of movement patterns	Not stated	Repeated sprint test (10x30m shuttle runs - 15 + 15m): - Total time (s), defined as the sum of the ten sprint times. - Ideal Time (s), calculated as the best sprint time multiplied by 10 - Performance decrement								- Shapiro-wilk - 1-way ANOVA + bonferonni post hoc - partial eta squared (n2P) and Cohen’s d (d) ES: Values of 0.1, 0.3 and above 0.5 = S;M:L	- Age = 16 + 1 years old - Height = 183.6 + 7.0 cm - Weight = 76.6 + 8.0 kg	- Total time (s) = 58.80 ± 2.04 - Ideal time (s) = 57.5 ± 2.05 - PD (%) = 2.28 ± 1.04%	HALF TIME: - Total time (s) = 59.19 ± 2.30 - Ideal time (s) = 57.6 ± 2.29 - PD (%) = 2.87 ± 1.61% FULL TIME: - Total time (s) = 60.49 ± 1.70 - Ideal time (s) = 58.79 ± 1.71 - PD (%) = 2.91 ± 1.68%				POST vs PRE - Total time (s) = +2.9%; P < 0.05, N2p = 0.58 - Ideal time (s) = +2.3%; P < 0.05, N2p = 0.58 - PD (%) = p > 0.05; n2p = 0.17 POST vs Half - Total time (s) = +2.2%; P < 0.05, n2p = 0.57 - Ideal time (s) = +2.1%; P < 0.05, n2p = 0.57 - PD (%) = p > 0.05; n2p = 0.17
AC	Eligible	The Yo-Yo intermittent recovery test in basketball players.	Journal of science and medicine in sport	Descriptive	The first aim was to examine the relationship between the Yo—Yo IR1 and traditional physiological parameters of aerobic- fitness assessed in the laboratory, in a population of trained basketball players. The second aim was to examine the association between Yo—Yo IR1 performance and selected aspects of game-performance.	20	Basketball	Adolescent	Club	Male	Match	- Single basketball match of 2x 10min halves	- Immediately PRE - Immediately POST	HR (max achieved)	None	Not stted	- CMJ height (JH - ft) -30m shuttle sprint (180 degree turn:15-0-15) - Basketball line drill test								- Shapiro-wilk - Paired t-test	- Weight = 72.4±11.4 kg - Height = 181.7±6.9 cm - Age = 16.8±2 years	- CMJ height (cm) = 39.9 ± 5.9 - 15mSR (s) = 5.80 ± 0.25 - Line drill (s) = 26.7 ± 1.3	- CMJ height (cm) = 40.3 ± 5.7 - 15mSR (s) = 5.77 ± 0.22 - Line drill (s) = 27.7 ± 2.7				- CMJ height (cm) = NS - 15mSR (s) = NS - Line drill (s) = p < 0.05 increase (worse performance)
AC	Eligible	Intensity, recovery kinetics and well-being indices are not altered during an official FIFA futsal tournament in Oceanian players	Journal of Sports Sciences	Observational	To (1) identify the physiological (exercise intensity and recovery kinetics derived from HR measurements) and per- ceptual (rating of perceived exertion [RPE] and sub- jective well-being indices [Hooper index]) responses of high-level players during a major international futsal tournament and to (2) investigate whether contributors to performance (e.g. anthropometry, anaerobic and aerobic capacit…	10	Futsal	Adult	International	Not stated	Tournament	Four matches played over 4 consecutive days. 2x20min halves each match	- 15 min before each match each day	Heart rate : ● High intensity: the percentage of time spent >80% HRR (T > 80%), ● Moderate intensity: the percentage of time spent between 50 and 80% HRR (T50–80%), ● Low intensity: the percentage of time spent <50% HRR (T < 50%). - RPE	- Time played in each match	Not stated								Hooper index: - Quality of sleep - fatigue - stress - DOMS -Total hooper index score	- Shapiro-wilk - Friedman test + wilcoxon post hoc - Effect size: small if 0 ≤ d ≤ 0.5, medium if 0.5 < d ≤ 0.8 and large if d > 0.8	- Age (years) = 25.5 ± 3.8 - Height (cm) = 170 ± 7 - Weight (kg) = 70.7 ± 8.6	- Quality of sleep = 2.49 ± 0.84 - fatigue = 2.19 ± 0.80 - stress = 2.9 ± 1.17 -DOMS = 1.37 ± 0.52 -Total hoope index = 8.99 ± 2.27			- Quality of sleep = 3.12 ± 1.69 - fatigue = 2.9 ± 0.99 - stress = 2.41 ± 1.49 -DOMS = 3.08 ± 1.11 -Total hoope index = 11.48 ± 1.13	Day 3 - Quality of sleep = 2.19 ± 0.78 - fatigue = 2.9 ± 1.11 - stress = 2.09 ± 1.21 -DOMS = 3.16 ± 1.29 -Total hoope index = 10.38 ± 3.6 Day 4 72H - Quality of sleep = 2.59 ± 1.27 - fatigue = 3.1 ± 1.29 - stress = 1.89 ± 1.07 -DOMS = 3.5± 1.33 -Total hoope index = 11.06 ± 4.24			- Quality of sleep = Sleep and fatigue scores and Hooper index were not significantly different between matches (Figure - stress = increases match 1 vs match 3 (P= 0.031; ES = 0.32; 95% CI, 0.20–1.26), before match 4 (P= 0.019; ES = 0.40; 95% CI, 0.35–1.47) -DOMS = lower (moderate differences) match 1 vs match 2 (P= 0.007; ES = − 0.73; 95% CI, −2.26 to −1.20), match 3 (P= 0.014; ES = − 0.70; 95% …
AC	Eligible	A Microcycle of Inflammation Following A Team Handball Game	Journal of Strength and Conditioning Research	2-trial, repeated-measures	To determine the time-dependent inflammatory and performance perturbations during a 6-day simulated in-season microcycle that follows aTH game	24	Handball	Adult	Elite	Not stated	Match	- Single handball match per participant (done over 2 matches, over 2 seasons - 1 per season) - No further details given on matches - Analysed over following training microcycle (6 days) - Standard inseason microcycle - daily sessions	- Baseline conducted during the 2 days prior to the match - 2H post-match (not neuromuscular metrics) - Daily for 6 days post-match (not Urea) (no time point given)	- Mean HR	None	Not stated	- CMJ (JH - ft) - 10m sprint - T-test change of direction test - Single effort basketball line drill test (LDT) - Leg Press - Bench Press - Grip Strength - Modified sit and reach test - Knee joint ROM		- protein carbonyls (PC) - C-reactive protein (CRP) - total antioxidant capacity (TAC) - reduced glutathione (GSH) - oxidized glutathione (GSSG) - glutathione peroxidase activity (GPX)	- Urea (blood) - Creatine kinase (blood)	- Blood: - Free Testosterone (T) - Cortisol ©	- White blood cell count (WBC) - Hematocrit - Hemoglobin (Hb) - IL-6 - IL-1B - sP-selectin - plasma soluble vascular adhesion molecule 1 [sVCAM-1] - C-reactive protein (CRP)		- Perceived DOMS (knee extensors + flexors)	- Kolmogorov- Smirnoff test - 2-way (trial x time) ANOVA - Bonferonni post-hoc	- age = 22.8 ± 1.4 years - body mass = 82.2 ± 5.5 kg - height = 1.856 ± 4.2 m	- CMJ (cm) = 45.1 ± 4.2 - Leg press (kg) = 298.8 ± 44.4 - Bench press (kg) = 128.2 ± 13.6 - Handgrip strength (kg) = 57.5 ± 8.3 - 10m (s) = 1.92 ± 0.07 - Sit and reach = 46.5 ± 4.6 - LDT (s) = 29.7 ± 1.9 - T-test (s) = 9.55 ± 0.5 - DOMS extensors = 1.0 ± 0 - DOMS flexors = 1.0 ± 0 - ROM dominant = 143.7 ± 5.7 - ROM non-dominant = 142.5 ± 5.9 - Urea (mg/dl) = 12.9 ± 1.4 - T (nmol/l) = 7.68 ± 0.29 …	- DOMS extensors = 2.1 ± 0.2 - DOMS flexors = 2.4 ± 0.2 - ROM dominant = 143.1 ± 5.9 - ROM non-dominant = 140.9 ± 6.9 - Urea (mg/dl) = 14.1 ± 2.2 - T (nmol/l) = 7.49 ± 0.59 - C (nmol/l) = 375.53 ± 27.16 - WBC (K^103) = 8.56 ± 1.61 - IL-6 (pg/ml) = 8.21 ± 1.28 - IL-1B (pg/ml) = 5.31 ± 0.49 - CRP (mg/l) = 0.97 ± 0.19 - sP-selectin (ng/ml) = 171.24 ± 21.51 - sVCAM-1 (ng/ml) = 598.61 ± 94.42 - CK (U/…		- CMJ (cm) = 41.1 ± 4.9 - Leg press (kg) = 279.0 ± 39.9 - Bench press (kg) = 119.6 ± 13.9 - Handgrip strength (kg) = 51.3 ± 8.7 - 10m (s) = 2.01 ± 0.09 - Sit and reach = 44.6 ± 4.3 - LDT (s) = 32.9 ± 3.1 - T-test (s) = 10.07 ± 0.7 - DOMS extensors = 3.7 ± 0.5 - DOMS flexors = 4.4 ± 0.6 - ROM dominant = 136.4 ± 6.8 - ROM non-dominant = 140.2 ± 11.4 - T (nmol/l) = 7.42 ± 1.02 - C (nmol/l) = 336.66 …	- CMJ (cm) = 43.8 ± 4.1 - Leg press (kg) = 301.8 ± 49.2 - Bench press (kg) = 123.9 ± 11.3 - Handgrip strength (kg) = 55.3 ± 9.7 - 10m (s) = 1.95 ± 0.08 - Sit and reach = 45.4 ± 4.9 - LDT (s) =31.1 ± 4.6 - T-test (s) = 9.58 ± 0.9 - DOMS extensors = 1.2 ± 0.1 - DOMS flexors = 2.2 ± 0.3 - ROM dominant = 140.3 ± 7.1 - ROM non-dominant = 141.9 ± 9.6 - T (nmol/l) = 7.81 ± 1.0 - C (nmol/l) = 331.66 ± 23…	- DOMS extensors : p < 0.05 - DOMS flexors : p < 0.05 - C : p < 0.05 - WBC : p < 0.05 - IL-6 : p < 0.05 - IL-1B : p < 0.05 - sVCAM-1 : p < 0.05 - PC : p < 0.05 - TAC : p < 0.05 - GSH : p < 0.05 - GSH/GSSG : p < 0.05 - GPX : p < 0.05 - CAT : p < 0.05		- CMJ : p < 0.05 - Leg press : p < 0.05 - Bench press : p < 0.05 - Handgrip strength : p < 0.05 - 10m : p < 0.05 - LDT : p < 0.05 - T-test : p < 0.05 - DOMS extensors : p < 0.05 - DOMS flexors : p < 0.05 - ROM dominant : p < 0.05 - sVCAM-1 : p < 0.05 - CK : p < 0.05	- DOMS flexors : p < 0.05 - ROM dominant : p < 0.05
AC	Eligible	The microcycle of inflammation and performance changes after a basketball match	Journal of Sports Sciences	Two-trial, repeated-measures design	To describe time-dependent changes of selected inflammatory and performance indices during a 6-day training microcycle after a single basketball match.	10	Basketball	Adult	Elite	Not stated	Match	A single basketball match, followed by a 6 day standard weekly microcycle with training each day. Only 1 training session inbetween match and 48H measurement. Traning session consisted of tactical development + conditioning.	- The 2 days before before match (preceeded by 2 days rest) - 2H POST - 24H POST - 48H POST - For 6 days after but not used for analysis as > 48H post.	None	None	Not stated	- CMJ height (JH - ft) - 10m sprint - Basketball line drill test - 1RM leg press - 1RM bench press - T-test change of direction test - Knee ROM		- Reduced glutathione (GSH) - oxidized glutathione (GSSG) - redox status (GSH/GSSG) - glutathione peroxidase activity (GPX) - total antioxidant capacity (TAC) - catalase activity (CAT) - malondialdehyde (MDA) - protein carbonyls (PC)	- Creatine kinase (plasma) - Urea	- Cortisol © - Free testosterone (free-T)	- C-reactive protein (CRP) - White blood cell count - adhesion molecule sVCAM-1 - adhesion molecule sP-Selectin F - interleukin 1β (IL-1B) - interleukin 6 (IL-6)		- Perceived DOMS (visual analogue scale 1-10): Knee extensors + knee flexors	- Kolmogorov– Smirnoff test - fully-within- groups factorial ANOVA + Bonferonni - Cohen's ES	- Age (years) = 23.2 ± 2.5 - Body mass (kg) = 92.9 ± 7.8 - Height (m) = 1.96 ± 5.1	- JH (cm) = 41.28 ± 7.49 - 10m sprint (s) = 1.8 ± 0.09 - Line drill test (s) = 28.85 ± 1.68 - 1RM leg press (kg) = 323.56 ± 78.93 - 1 RM chest press (kg) = 85.14 ± 15.12 - T-test agility (s) = 9.57 ± 0.44 - Knee ROM Dominant (◦) = 146.14 ± 8.79 - Knee ROM non-Dominant (◦) = 144.11 ± 10.59 - DOMS extensors (au) = 0.98 ± 0.0 - DOMS flexors (au) = 1.0 ± 0.0 - GSH (mM) = 0.39 ± 0.02 - GSSG (mM) = 0.0…		2H POST - JH (cm) = 39.76 ± 6.94 - 10m sprint (s) = 1.92 ± 0.1 - Line drill test (s) = 30.46 ± 1.78 - 1RM leg press (kg) = 271.99 ± 64.75 - 1 RM chest press (kg) = 79.88 ± 15.42 - T-test agility (s) = 9.94 ± 0.32 - Knee ROM Dominant (◦) = 144.42 ± 7.83 - Knee ROM non-Dominant (◦) = 142.67 ± 11.66 - DOMS extensors (au) = 2.34 ± 0.26 - DOMS flexors (au) = 2.73 ± 0.24 - GSH (mM) = 0.28 ± 0.04 - GSSG…	- JH (cm) = 38.47 ± 7.17 - 10m sprint (s) = 1.86 ± 0.08 - Line drill test (s) = 30.09 ± 1.52 - 1RM leg press (kg) = 273.37 ± 61.11 - 1 RM chest press (kg) = 81.21 ± 15.79 - T-test agility (s) = 9.9 ± 0.5 - Knee ROM Dominant (◦) = 133.22 ± 7.77 - Knee ROM non-Dominant (◦) = 138.89 ± 10.17 - DOMS extensors (au) = 4.12 ± 0.67 - DOMS flexors (au) = 4.91 ± 0.69 - GSH (mM) = 0.21 ± 0.02 - GSSG (mM) = 0…	- JH (cm) = 39. 14 ± 6.19 - 10m sprint (s) = 1.84 ± 0.1 - Line drill test (s) = 30.46 ± 2.41 - 1RM leg press (kg) = 283.33 ± 63.03 - 1 RM chest press (kg) = 80.54 ± 15.12 - T-test agility (s) = 9.85 ± 0.51 - Knee ROM Dominant (◦) = 138.63 ± 7.77 - Knee ROM non-Dominant (◦) = 142.76 ± 7.6 - DOMS extensors (au) = 1.41 ± 0.37 - DOMS flexors (au) = 2.5 ± 0.38 - GSH (mM) = 0.36 ± 0.03 - GSSG (mM) = 0.…	Knee range of motion: F(7,133) = 4.6–45.3, P < 0.05; ES = 0.5) of both limbs declined with the dominant limb demonstrating a rise of greater magnitude (5–10% vs. 3.7%, P < 0.05) and longer duration (4 8 h vs. 24 h, P < 0.05). Leukocyte count, C-reactive protein, CK, sVCAM-1 and uric acid demonstrated an F(7,133) = 112.5–387.4 (P < 0.05) (NOT CLEAR IN ARTICLE, APPEARS TO JUMP IN TEXT) - UREA uncha…	2H POST: - 1 RM chest press: decreased, ES = 0.4 - GSH: P < 0.05; ES = 6.6 increased - GPX : p < 0.05, ES = 3.1 increased - TAC : p < 0.05, ES = 2.6 increased - CAT : p < 0.05, ES= 5.0 increased - MDA : p < 0.05, ES = 5.3 - PC : p < 0.05, ES= 3.6 - C : increased 33%, P < 0.05; ES = 4.7 - IL-1β : increased, p < 0.05, ES = 5.6 (returned to baseline after) - IL-6 : increased, p < 0.05, ES = 3.8 (ret…	- 10m sprint: decreased 5–7%, P < 0.05, ES = 0.5) - DOMS extensors: increased 2- to 4-fold; P < 0.05; ES = 8.8 - GSH/GSSG: P < 0.05; ES = −4.3 declined - CRP: increased, p < 0.05 ;ES = 1.0 - Leukocyte count: increased, p < 0.05; ES = 1.6 for WBC - adhesion molecule sVCAM-1: increased 15–94%, P< 0.05; ES = 4.0, increased until 48H - free-T: ES = 0.1 unchanged	- JH : decreased, p < 0.05 ; ES = 0.6 - Line drill test: decreased 9%, p < 0.05; ES = 0.6 - 1RM leg press: decreased, P < 0.05; ES = 0.7 - T-test agility: decreased 3%, P < 0.05; ES = 0.7 - DOMS flexors: 2.5- to 5-fold; P < 0.05 - GSSG: P<0.05; ES = 0.5 increased - CK: increased 50–97%, P < 0.05; ES = 3.3
AC	Eligible	Activity-Specific Effects of Fatigue Protocols May Influence Landing Kinematics: A Pilot Study.	International Journal of Exercise Science	Case study	To examine the ecological validity, using basketball competition as the criterion measure, of two fatigue protocols commonly used to study the effect of fatigue on ACL injury risk.	1	Basketball	Adult	Recreational	Male	Match	- 2 pick-up style basketball games - 5v5 - first to 30 points - 5 min rest - total playing time of 45min 6sec - ALSO HAD 2 OTHER EXERCISE CONDITIONS NOT EXTRACTED BECAUSE NON-BASKETBALL	- Immediately PRE - Immediately POST	HR mean	Playing time	Not stated	Jump landing kinematics: - Knee flexion - Knee internal rotation - Knee abduction - Hip rotation - Hip abduction								- Dependent t-tests	- age= 24 - BMI= 25.1	- Knee flexion (˚) = 42.65 ± 10.32 - Knee internal rotation (˚) = 0.0 ± 3.91 - Knee abduction (˚) = -13.11 ± 2.88 - Hip rotation (˚) = 15.51 ± 10 - Hip abduction (˚) = 17.17 ± 9.25	- Knee flexion (˚) = 53.97 ± 8.17 - Knee internal rotation (˚) = 3.70 ± 2.61 - Knee abduction (˚) = -3.41 ± 2.34 - Hip rotation (˚) = -10.51 ± -3.59 - Hip abduction (˚) = -0.34 ± -3.85				- Knee flexion: ∆ = 11.3±7.8 ; p = 0.032 - Knee internal rotation: ∆ = 4.2±2.3 ; p = 0.017 - Knee abduction: ∆ = -9.7±3.3 ; p = 0.003 - Hip rotation: ∆ = -26.2±12.7 ; p = p = 0.01 - Hip abduction: ∆ = -17.6±11.4 ; p = 0.026
AC	Eligible	Workload and well-being across games played on consecutive days during in-season phase in basketball players	Journal of Sports Medicine and Physical Fitness	Observational	To quantify and compare workload and well-being across games played on consecutive days during the in-season phase in basketball players.	7	Basketball	Adult	Sub-elite	Male	Match	Six basketball games monitored across 3 weeks. 2 games per weekend. 1 on Friday (18:00) and Saturday (16:00).	- In the morning before each game (D1 and D2)	- percentage of maximum heart rate (%HRmax) - summated heart rate zones (SHRZ) - sRPE	- PlayerLoad - PlayerLoad/minute	Not stated								Custom wellness questionnaire: - 5-point likert scale: fatigue, sleep quality, general muscle soreness, stress levels and mood	- Shapiro-wilk - linear mixed models with day as a fixed effect - pairwise comparisons between measures obtained for Day 1 and Day 2 - effect size + 95% CI	- Age = 20.8 [1.6] y - Height = 195.0 [5.4] cm - Weight = 88.3 [4.2] kg - Playing time = 37.39 ± 11.97min - PL = 442.84 ± 146.34 (au) - PL/min = 11.63 ± 1.46 (au) - sRPE = 313.69 ± 139.73 (au) - % HR max = 84.99 ± 5.49 (au) - SUMHRZN = 154.27 ± 57.75 (au)	- Fatigue (au): 3.57 ± 1.03 - Sleep quality (au): 3.62 ± 0.97 - Soreness (au): 3.14 ± 1.01 - Stress (au): 4.14 ± 0.85 - Mood (au): 3.67 ± 0.97 - Total well-being (au): 18.14 ± 3.72		± 12H - Fatigue (au): 2.33 ± 0.86 - Sleep quality (au): 3.76 ± 0.89 - Soreness (au): 2.67 ± 1.02 - Stress (au): 3.81 ± 0.81 - Mood (au): 3.57 ± 0.81 - Total well-being (au): 16.14 ± 2.99				± 12H - Fatigue (au): p <0.001; ES = 1.31 (0.63; 1.97) Large - Sleep quality (au): p = 0.510; ES = -0.15 (-0.76; 0.45) Trivial - Soreness (au): p = 0.082; ES = 0.47 (-0.15; 1.08) Small - Stress (au): p = 0.100; ES = 0.40 (-0.21; 1.01) Small - Mood (au): p = 0.367; ES = 0.11 (-0.50; 0.71) Trivial - Total well-being (au): p <0.001; ES = 0.59 (-0.03; 1.21) Small
AC	Eligible	Inter-Limb Coordination, Strength, Jump, and Sprint Performances Following a Youth Men's Basketball Game	Journal of Strength & Conditioning Research	Observational	To establish the acute effects of a basketball game on physical perform- ances of highly skilled young athletes examining changes, if any, in their jump, sprint, handgrip, and interlimb co- ordination capabilities before and after a competition.	10	Basketball	u16	Club	Male	Match	- Single basketball match - 4x10min with 2min recovery - Participants told it was a selection match	- Immediately PRE - Immediately POST	- HR time in zones (maximal >95% HRmax , high intensity 86–95% HRmax , low intensity 76–85% HRmax, active recovery 65–75% Hrmax, passive recovery < 65% HRmax) - RPE (6-20) - rate of perceived muscle pain (RMP)	- Technical tactical movements (Video analysis)	Not stated	- Grip strength - CMJ height (JH - ft) - 10m sprint - 10m sprint bouncing a basketball (10m BB) - Interlimb co-ordination : * hand and foot flexion at 80, 120, 180bpm * in-phase mode (association of hand extension with foot dorsal flexion and hand flexion with foot plantar flexion) * Anti- phase mode (i.e., association of hand flexion with foot dorsal flexion and hand extension with foot plantar …								- Repeated measures ANOVA + Tukey's post-hoc - Cohen’s effect sizes (ES) - ES < 0.2; trivial, from 0.3 to 0.6 small, ,1.2 moderate, .1.2 large -	- age = 15.7 6 0.2 years	- JH (cm) = 35.2 ± 5.2 - Hand grip (N) = 436.9 ± 73.3 - 10m (s) = 1.79 ± 0.09 - 10m BB (s) = 1.81 ± 0.11 - 10m BB/10m = 1.01 ± 0.06 In-phase: - 80bpm (s) = 59.4 ± 1.9 - 120bpm (s) = 53.2 ± 14.5 - 180bpm (s) = 47.0 ± 18.1 Anti-phase: - 80bpm (s) = 60.0 ± 0.0 - 120bpm (s) = 56.1 ± 10.4 - 180bpm (s) = 19.6 ± 10.6	- JH (cm) = 35.7 ± 5.2 - Hand grip (N) = 426.5 ± 54.9 - 10m (s) = 1.84 ± 0.08 - 10m BB (s) = 1.96 ± 0.08 - 10m BB/10m = 1.06 ± 0.06 - In-phase: - 80bpm (s) = 60.0 ± 0.0 - 120bpm (s) = 60.0 ± 0.0 - 180bpm (s) = 56.6 ± 9.1 - Anti-phase: - 80bpm (s) = - 120bpm (s) = - 180bpm (s) = 31.2 ± 19.6				- JH: No diff -Hand grip : No diff - 10m : F = 7.45, p = 0.02, ES = 0.28 - 10m BB : F = 15.62, p = 0.003, ES= 0.061 - 10m BB/10m : F = 5.14, p = 0.049, ES = 0.38 - differences (p = 0.015) between pre and post-game performances only at 180 bpm.
AC	Eligible	The Effect of a Competitive Futsal Match on T Lymphocyte Surface Receptor Signaling and Functions.	Frontiers in physiology	Observational	Determined the lymphocyte number and death (the proportion of cells without signs of necrosis and/or apoptosis, surface expression of CD95, release of reactive oxygen species, ROS), the percentage of viable CD4 and CD8 lymphocytes and the lymphocyte activation status (surface expression ofCD28, CD25, and CTLA-4) in futsal athletes before and immediately after a competitive match.	16	Futsal	Adult	Professional	Male	Match	A single futsal match	- PRE - Immediately POST	None	None	Not Stated						- Percentage of CD4 (%) - Percentage of CD8 (%) - CD4:CD8 ratio - Lymphocyte number (x10^5 cells/ml) - Phosphatidylserine externalization (%) - Cells with DNA integrity (%) - CD95 expression (UR) - Membrane integrity (%) - ROS - CD25 expression (UR) - CD28 expression (UR) - CTLA-a4 expression (UR)			- 1-Way ANOVA with Student-Newman-Keuls multiple comparison test	- age = 26.4 ± 3.2 years old - body mass = 70.2 ± 6.9 kg - height = 172.8 ± 5.7 cm	- Percentage of CD4 (%) = 64.72 ± 5.02 - Percentage of CD8 (%) = 36.74 ± 7.61 - CD4:CD8 ratio = 1.9 ± 0.59 - Lymphocyte number (x10^5 cells/ml) = 7.96 ± 1.04 - Phosphatidylserine externalization (%) = 1.58 ± 0.34 - Cells with DNA integrity (%) = 95.99 ± 0.94 - CD95 expression (UR) = 20.50 ± 0.48 - Membrane integrity (%) = 95.96 ± 0.96 - ROS = 13.73 ± 1.74 - CD25 expression (UR) = 9.53 ± 0.54 - CD…	- Percentage of CD4 (%) = 63.20 ± 8.18 - Percentage of CD8 (%) = 40.85 ± 7.88 - CD4:CD8 ratio = 1.70 ± 0.5 - Lymphocyte number (x10^5 cells/ml) = 23.99 ± 5 - Phosphatidylserine externalization (%) = 15.1 ± 3.25 - Cells with DNA integrity (%) = 81.15 ± 5.68 - CD95 expression (UR) = 28.82 ± 0.98 - Membrane integrity (%) = 81.06 ± 5.61 - ROS = 50.03 ± 18.07 - CD25 expression (UR) = 5.43 ± 1.95 - CD2…				- lymphocytosis = 2.8-fold increase; p < 0.05 - phosphatidylserine externalization = 9.5-fold increase; p < 0.001 - DNA fragmentation = 1.1-fold increase; p < 0.05 - CD95 expression = 1.5-fold increase; p < 0.05 - lymphocyte membrane integrity = 1.4-fold decrease; p < 0.05 - ROS = 3.6- fold increase; p < 0.05 - CD25 expression = 1.7-fold decrease; p < 0.05 - CD28 expression = 1.9-fold decrease; p…
AC	Eligible	Salivary testosterone concentration, anxiety, perceived performance and ratings of perceived exertion in basketball players during semi-final and final matches	Physiology and Behavior	Observational	To examine the effect of playing semi-final (SFM) and final (FM) matches on salivary T concentration, anxiety, session-RPE and PP in elite male youth basketball players	25	Basketball	Adolescent (u15,u16,u17)	Elite	Male	Match	Participants were assessed over 3 semi-final and 3 finals matches (1 for each age group). Players had to have played for atleast 15min to be included in the study.	- Immediately PRE - Immediately POST	sRPE	None	Not Stated					- Testosterone				- Shapiro-wilk - Two-way ANOVA (match condition and time) - Pre-post change Z-score	U15: age, 14.1 ± 0.3 yrs. height, 186.6 ± 6.9 cm body mass, 78.3 ± 12.2 kg U16: age, 15.2 ± 0.4 yrs. height, 191.0 ± 8.1 cm body mass, 88.9 ± 13.8 kg U17: age, 16.5 ± 0.5 yrs height, 191.5 ± 7.2 cm body mass, 89.7 ± 18.9 kg	Testosterone: - SF = 526.45 ± 112.26 - F = 508.39 ± 104.52	Testosterone: - SF = 650.32 ± 143.23 - F = 614.19 ± 200				Testosterone: SFM and FM; F=24.40, p < .001; ηp2=0.116
AC	Eligible	Validation of the futsal-specific intermittent shuttle protocol for the simulation of the physical demands of futsal match-play	International Journal of Performance Analysis in Sport	Not stated (repeated mixed measures/validity)	Compare the impact of the FISP and a simulated futsal match on physical performance, and post-match recovery indices such as muscle damage markers, inflammation and oxidative stress markers, immediately and 24 h post exercise	13	Futsal	u20	Elite	Male	Match	Compared effects of a practice futsal match ti the futbal spicific intermittent shuttle protocol. Only data from the match will be extracted. Match between 2 teams of 9, 2x20min halves, 10min halftime break.	- Immediately PRE - Immediately POST - 24H POST	- mean HR - RPE	None	Wood	- CMJ height (JH - ft)		- Protein carbonyls (PC) - advanced oxidation protein products (AOPP)	- Creatine kinase (CK)		- interleukin-6 (IL-6) - tumour necrosis factor-alpha (TNF-a)		- Perceived DOMS muscle soreness (0-10)	- Shapiro–Wilk and Levene’s tests - 2-way ANOVA + Bonferonnis post hoc - Effect size (n^2) - Non-normal values log-transformed - Muscle soreness = Friedman ANOVA and Wilcoxon signed-rank test	- age = 19.0 ± 1.0 years old - height = 173.7 ± 5.6 cm - weight = 69.4 ± 4.9 kg	- CMJ (CM) = 42.08 ± 2.35 - CK (U/L) = 253.56 ± 101.94 - IL-6 (pg/ml) = 10.09 ± 7.02 - TNF-a (pg/ml) = 9.8 ± 3.68 - CP (nmol/mg protein) = 6.41 ± 1.26 - AOPP (umol of cloramine/ g of protein) = 2.47 ± 0.96 - Muscle soreness (AU - MEDIAN + RANGE) = 0 (0-3)	- CMJ (CM) = 39.91 ± 2.75 - CK (U/L) = 368.45 ± 132.15 - IL-6 (pg/ml) = 12.56 ± 7.18 - TNF-a (pg/ml) = 10.56 ± 4.22 - CP (nmol/mg protein) = 5.89 ± 1.91 - AOPP (umol of cloramine/ g of protein) = 1.86 ± 0.75 - Muscle soreness (AU - MEDIAN + RANGE) = 2 (0-4)		- CMJ (CM) = 39.93 ± 3.12 - CK (U/L) = 404.05 ± 185.54 - IL-6 (pg/ml) = 6.83 ± 3.85 - TNF-a (pg/ml) = 11.48 ± 3.42 - CP (nmol/mg protein) = 6.71 ± 0.94 - AOPP (umol of cloramine/ g of protein) = 2.7 ± 1.04 - Muscle soreness (AU - MEDIAN + RANGE) = 1 (0-3)		- CMJ (CM) = ∆ = -2.21 ± 2.29; p < .01 - CK (U/L) = ∆ = 114.29 ± 72.86; P > 0.05 - IL-6 (pg/ml) = ∆ = 2.42 ± 2.62; p > 0.05 - TNF-a (pg/ml) = ∆ = 0.74 ± 2.62; p = .35 - CP (nmol/mg protein) = ∆ = -0.51 ± 2.62; p = .56 - AOPP (umol of cloramine/ g of protein) = ∆ = -0.59 ± 0.6; p = .13 - Muscle soreness = ∆ = 0.83 ± 2.62; p = .02	NOTE non significant tests only gave p 1 p-value	- CMJ (CM) = ∆ = -2.17 ± 2.57 p < .01 - CK (U/L) = ∆ = 151.42 ± 176.67; p < .01 - IL-6 (pg/ml) = ∆ = -3.36 ± 1.61 - TNF-a (pg/ml) = ∆ = 1.72 ± 1.61 - CP (nmol/mg protein) = ∆ = 0.28 ± 1.61 - AOPP (umol of cloramine/ g of protein) = ∆ = 0.22 ± 0.82 - Muscle soreness (AU - MEDIAN + RANGE) = ∆ = -0.09 ± 1.61 p = .02
AC	Eligible	Monitoring stress, mood and recovery during successive basketball matches	Journal of Physical Education and Sport	Descriptive	to analyze the competitive internal load, stress tolerance, mood states, and competitive recovery during four successive basketball matches within a three day-period.	12	Basketball	Adult	University	Not stated	Tournament	Four basketball matches played over 3 consecutive days. On the first day (Day 1) two matches were played in the evening (8:00 pm and 10:00 pm), one match on Day 2 in the afternoon (4:00 pm), and Day 3 (12:00pm). Each match was 4 Q of 10min each.	- All metrics (questionnaires + CMJ + TQR) PRE 1st match of the day. - Only questionnaires (but excluding TQR) POST last match of each day	sRPE	None	Not Stated	CMJ height (JH - ft)							- Daily Analysis of Life Demands in Athletes – DALDA (stress tolerance) - Brunel Mood Scale (BRUMS) (mood state) - Total Quality of Recovery scale (TQR) (6-20)	- Shapiro-wilk - Friedman's Test (mood state, stress tolerance) + Wilcoxon - Repeated measures ANOVA + Bonferonni - Effect sizes	- age, 20.8 ± 2.1 years - height, 1.84 ± 0.1m - body mass, 83.2 ± 12.4 kg	Day 1: - CMJ (cm) = 34.42 4.94 - DALDA-A = 19.4 ± 3.0 - DALDA - B = 47.3 ± 12.0 - Tension = 48.44 4.25 - Depression = 47.05 4.68 - Anger = 44.89 3.64 - Vigor = 55.46 6.24 - Fatigue =50.61 6.07 - Confusion = 46. 45 3.99 - TMD = 100.3 ± 6.4 - TQR = 15.59 1.71 Day 2: - CMJ (cm) = 33.05 5.03 - DALDA-A = 17.6 ± 3.0 - DALDA - B = 46.3 ± 6.0 - Tension = 45.88 8.55 - Depression = 45.43 4.50 - Anger = 47.…	Day 1: - NO post DALDA SCORES GIVEN - Tension = 62.56 ± 5.98 - Depression = 59.53 ± 15.42 - Anger = 76.69 ± 18.98 - Vigor = 44.71 ± 7.79 - Fatigue =51.65 ± 9.18 - Confusion = 50.09 ± 11.01 - TMD = 124.0 ± 14.1 Day 2: - Tension = 46.02 ± 5.10 - Depression = 54.72 ± 6.75 - Anger = 64.32 ± 23.24 - Vigor = 45.88 ± 8.55 - Fatigue = 49.33 ± 8.40 - Confusion = 51.27 ± 14.99 - TMD = 113.3 ± 14.8 Day 3: -…				- Stress sources: χ2 = 5.483, ρ = 0.139; Day 1 ES = 0.3 small, Day 2 ES = 0.4 small and Day 3 ES = 0.07 trivial - Stress source: χ2 = 5.44; ρ = 0.141; Day 1 ES = 0.31 small, Day 2 ES = 0.63 moderate and Day 3 ES = 0.94 moderate - anger, depression, fatigue and vigor : p < 0.05 for pre-post on individual days not between baselines - TMD: Pre-post stats = Day 1: ρ < 0.001, ES: - 1.9 large; Day 2: ρ…
AC	Eligible	Inflammatory response and neutrophil functions in players after a futsal match	Journal of Strength and Conditioning Research	Observational	Investigated the effect of a futsal match on muscle lesion markers, cytokines, and CRP in elite players.	16	Futsal	Adult	Elite	Not stated	Match	- Single futsal match - Only 20min match participation each - From 5min on - 5min off during halves (2x20min)	- Immediately PRE - Immediately POST	None	None	Not stated			- Reactive oxygen species (ROS)	- Creatine kinase (CK) - Lactate dehydrogenase (LDH)		- C-reactive protein (CRP) proinflammatory cytokines: - IL-1B - TNF-a - IL-8 - IL-6 anti-inflammatory cytokines - IL-10 - IL-1ra - Phosphatidylserine externalization in neutrophils - Percentage of neutrophils with no alterations in membrane - Percentage of neutrophils with DNA fragmentation - Phagocytic capacity					- CK (U/L) = 222 ± 53 - LDH (U/L) = 262 ± 22 - CRP (ug/ml) = 5.8 ± 0.7 - IL-6 (pg/ml) = 0.1 ± 0.04 - TNF-a (pg/ml) = 56 ± 7.7 - IL-1b (pg/ml) = 13 ± 3.6 - IL-8 (pg/ml) = 16 ± 4 - IL-1ra (pg/ml) = 1,499 ± 379 - IL-10 (pg/ml) = 95 ± 29	- CK (U/L) = 455 ± 89 - LDH (U/L) = 351 ± 50 - CRP (ug/ml) = 7.8 ± 1.3 - IL-6 (pg/ml) = 0.5 ± 0.17 - TNF-a (pg/ml) = 58 ± 7.8 - IL-1b (pg/ml) = 14 ± 4.0 - IL-8 (pg/ml) = 20 ± 7 - IL-1ra (pg/ml) = 1,366 ± 404 - IL-10 (pg/ml) = 103 ± 26				- CK : p < 0.01, increase - LDH : p = 0.02, increase - CRP : p = 0.02, increase - IL-6 : p = 0.03, increase - Phosphatidylserine externalization : p < 0.001 increase - Phagocytic capacity : decreased (1.6-fold) phagocytic capacity ofneutrophils when exposed to zymosan - neutrophils treated with PMA, we found that the release of ROS was diminished (1.5-fold)
AC	Eligible	Muscle Lesions and Inflammation in Futsal Players According to Their Tactical Positions	Journal of Strength & Conditioning Research	Observational	To characterize muscle lesion and inflammation in futsal players according to their tactical positions in a match.	29	Futsal	Adult	Professional	Male	Match	- Single futsal match - Only 20min match participation each - From 5min on - 5min off during halves (2x20min)	- Immediately PRE - Immediately POST	None	None	Not stated				- Creatine Kinase (CK) - Lactate dehydrogenase (LDH)		- C-reactive protein (CRP) - interleukin-6 (IL-6) - TNF-a - IL-1B - IL-8 - IL-10 - IL-1ra			- RAW Values only given for change in variables from pre-post - STATS TESTS ONLY DONE COMPARING PLAYING GROUPS BETWEEN ONE ANOTHER. THUS NO P VALUES FOR PRE-POST: - 1 way ANOVA - Student-Newman-Keuls multiple comparison post-hoc test			ONLY PROVIDED RAW CHANGE IN SCORES: Goalkeepers: - CK (U/L) = 167.7 ± 58.44 - LD (U/L) = 154.74 ± 32.98 - CRP (mg/ml) = 5.43 ± 1.6 - IL-6 (pg/ml) = 71.0 ± 29.0 Defenders: - CK (U/L) = 121.04 ± 70.68 - LD (U/L) = 30.72 ± 6.03 - CRP (mg/ml) = 9.95 ± 2 - IL-6 (pg/ml) = 3.88 ± 2.85 Wingers: - CK (U/L) = 96.09 ± 34.42 - LD (U/L) = 94.99 ± 32.8 - CRP (mg/ml) = 10.97 ± 5.02 - IL-6 (pg/ml) = 10.96 ± 8.79…				Did not compare pre-post changes. Compared the change of muscle damage and inflammation markers of different positions with each other at post-match.
AC	Eligible	Repeated sprint ability and stride kinematics are altered following an official match in national-level basketball players	The journal of sports medicine and physical fitness	Observational	To investigate the effects of playing an official basketball match on speed, forces and stride kinematics during a RSA test in male starting players.	9	Basketball	Adult	University	Male	Match	- Single basketball match. - 4x10min quarters - Played at 16:00 - Total time (including breaks) = 65min23s±4min03	- Immediately PRE - Immediately POST	None	- Time Played - Jumps frequency - Sprints frequency - Run frequency - Jog frequency - Shuffle frequency - Walk/stand frequency	Not stated	Repeated sprint test (6x4s sprint): Every variable given as a peak, a mean and Percentage decrement - Average speed - Maximal speed - Acceleration - Average horizontal force - Maximal horizontal force - Average vertical force - Maximal vertical force - Average power - Maximal power OVERALL MEASURES: OTHER MEASURES: - Contact time (CT (ms)): - Flight time (FT (ms)): - Stride duration (ms): - Swing…								- Shapiro-wilk - Students paired t-test - Cohen's D - 0.1, 0.3 and above 0.5 were considered small, medium and large	- Age = 22.8±2.2 years old - Height = 191.3±5.8 cm - Weight = 88.0±10.3 kg,	PEAK: - Average speed (m/s) = 4.41±0.48 - Maximal speed (m/s) = 5.36±0.38 - Acceleration (m/s2) = 1.89±0.31 - Average horizontal force (N) = 215±19 - Maximal horizontal force (N) = 790±113 - Average vertical force (N) = 890±110 - Maximal vertical force (N) = 2474±335 - Average power (N) = 892±134 - Maximal power (N) = 2843±763 MEAN: - Average speed (m/s) = 3.95±0.46 - Maximal speed (m/s) = 5.07±0…	PEAK: - Average speed (m/s) = 4.21±0.49 - Maximal speed (m/s) = 5.26±0.49 - Acceleration (m/s2) = 1.74±0.26 - Average horizontal force (N) = 210±22 - Maximal horizontal force (N) = 608±113 - Average vertical force (N) = 858±122 - Maximal vertical force (N) = 2390±265 - Average power (N) = 851±136 - Maximal power (N) = 2682±560 MEAN: - Average speed (m/s) = 3.82±0.50 - Maximal speed (m/s) = 4.96±0…				PEAK - Average speed : -4.5; ES = 0.41, p = 0.112 - Maximal speed : -1.9; ES = 0.23 ; p = 0.245 - Acceleration : -7.9; ES = 0.25 ; p = 0.123 - Average horizontal force : -2.3; ES = 0.24 ; p = 0.341 - Maximal horizontal force : -23%; ES = 1.61 ; p = 0.016 - Average vertical force : -3.6%; ES = 0.28 ; p = 0.032 - Maximal vertical force : -3.4%; ES = 0.28 ; p = 0.035 - Average power : -4.6%; ES = 0.…
AC	Eligible	Effect of a typical in-season week on strength jump and sprint performances in national-level female basketball players	The journal of sports medicine and physical fitness	Observational	To investigate the changes in strength, sprint and jump performanc- es of elite female basketball players during a typical week.	9	Basketball	Adult	Elite	Female	Match and training	- 1x basketball match - 4x training sessions - 4x10min match - Training sessions 120min each, mixture of technical skills, tactical drills and scrimmage	- Immediately PRE - Immediately POST	RPE (Scale of 10)	Movement frequesncy	Not stated	ISOKINETIC DYNAMOMETER PEAK TORQUE: - Relative to body mass - Hammy - Quads - Hammy:Quads ratio - CMJ (JH - ft) - 20m sprint								- 2-way ANOVA effect of each practice/ game and the effect of the day of the week on per- formance variables. - 1-way ANOVA + post-hoc Scheffe test difference between pre-tests and baseline -	- Age = 24.3±4.1 years - Height = 173.0±7.9 cm - Weight = 65.1±10.9 kg	D1: - PThammy (N/M) = 77.56 ± 9.29 - Ptquad (N/M) = 107.66 ± 13.14 - CMJ (cm) = 35.28 ± 1.9 - 20m (s) = 3.79 ± 0.20 D2: - PThammy (N/M) = 74.68 ± 9.19 - Ptquad (N/M) = 107.66 ± 12.7 - CMJ (cm) = 34.33 ± 2.67 - 20m (s) = 3.71 ± 0.68 D3: - PThammy (N/M) = 69.98 ± 6.84 - Ptquad (N/M) = 95.4 ± 15.51 - CMJ (cm) = 33.29 ± 1.67 - 20m (s) = 3.72 ± 0.12 D4: - PThammy (N/M) = 79.91 ± 7.69 - Ptquad (N/M) = …	D1: - PThammy (N/M) = 71.9 ± 15.28 - Ptquad (N/M) = 95.84 ± 22.74 - CMJ (cm) = 33.42 ± 3.57 - 20m (s) = 3.95 ± 0.29 D2: - PThammy (N/M) = 66.45 9.51 - Ptquad (N/M) = 96.58 18.46 - CMJ (cm) = 30.08 1.72 - 20m (s) = 3.9 0.17 D3: - PThammy (N/M) = 76.50 9.72 - Ptquad (N/M) = 102.93 11.52 - CMJ (cm) = 26.77 4.21 - 20m (s) = 4.04 0.46 D4: - PThammy (N/M) = 71.15 5.66 - Ptquad (N/M) = 102.93 9.16 - CMJ…				D1: - 20m (s) = D2: - PThammy (N/M) = P<0.01 - CMJ (cm) = P<0.01 - 20m (s) = D3: - CMJ (cm) = P<0.01 - 20m (s) = D4: - PThammy (N/M) = P<0.01 - CMJ (cm) = - 20m (s) = M: - PThammy (N/M) = P<0.01 - CMJ (cm) = P<0.01 - 20m (s) = P<0.01	OVERALL: - Pthammy : P < 0.05 decrease - CMJ : P < 0.05 decrease - 20m : P < 0.05 incerase (worse performance) - H:Q = P < 0.05 decrease PTH and CMJ height recorded in the pre-test on day 3 were significantly lower than base- line (P<0.05
AC	Eligible	Neuromuscular and inflammatory responses to handball small-sided games: the effects of physical contact	Scandinavian Journal of Medicine and Science in Sports	Counterbalanced design	To determine the acute muscle mechanical properties and inflam- matory response to playing semi-controlled contact small-sided games (SSG)	12	Handball	u21	Elite	Male	Training	Training sessions consisting of small-sided games. 1 day non-contact, 1 day contact SSGs. SSGs were 3-a-side, 5x3min blocks with 1min recovery. On a regular sized handball court (40x20m). Balls all around court for immediate availability to prevent stoppages.	- Immediately PRE - Immediately POST	- Mean HR % - % of HRmax	- Number of contacts	Not stated	CMJ: - peak eccentric force (Fpeak-ecc) - peak concentric force (Fpeak-con) - peak concentric power (Ppeak-con) - jump height (JH - v) - displacement of center of mass during the eccentric phase (Secc) Plyometric pushup: - peak eccentric force (Fpeak-ecc) - peak concentric force (Fpeak-con) - peak concentric power (Ppeak-con)					- interleukin-6 (IL-6)			- Shapiro-wilk - 2-way repeated measures ANOVA (pre-post; condition) - effect size (n^2)	- age = 19.3 ? 0.4 years - height = 186.5 ? 8.4 cm - weight = 86.8 ? 8.4 kg	CONTACT: CMJ: - Fpeak-ecc (N/kg) = 22.31 ± 2.37 - Seccc (cm) = 30.68 ± 8.12 - Fpeak-con (N/kg) = 24.64 ± 2.21 - Ppeak-con (W/kg) = 30.27 ± 2.17 - JH (cm) = 37.9 ± 2.1 PLYO: - Fpeak-ecc (N/kg) = 11.51 ± 1.27 - Fpeak-con (N/kg) = 13.28 ± 1.36 - Ppeak-con (W/kg) = 8.74 ± 2.06 - IL-6 (pg/ml) = 74.48 ± 7.48 NON-CONTACT: CMJ: - Fpeak-ecc (N/kg) = 20.76 ± 4.35 - Seccc (cm) = 30.54 ± 6.31 - Fpeak-con (N/…	THESE ARE MEAN PERCENTAGE CHANGE SCORES FROM BASELINE CONTACT: CMJ: - Fpeak-ecc (N/kg) = -6.4 ± 0.5 - Seccc (cm) = - 3.3 ± 0.4 - Fpeak-con (N/kg) = -2.4 ± 0.4 - Ppeak-con (W/kg) = -3.2 ± 0.3 - JH (cm) = -5.2 ± 0.5 PLYO: - Fpeak-ecc (N/kg) = -9.6 ± 1.1 - Fpeak-con (N/kg) = -6.4 ± 0.8 - Ppeak-con (W/kg) = -11.5 ± 2.1 NORMAL POST SCORE - IL-6 (pg/ml) = 107.08 ± 10.47 NON-CONTACT: CMJ: - Fpeak-ecc (N…				CONTACT: CMJ: - Fpeak-ecc (N/kg): p < 0.05 decrease - Seccc (cm) = p < 0.05 decrease - Fpeak-con (N/kg) = p < 0.05 decrease - Ppeak-con (W/kg) = p < 0.05 decrease - JH (cm) = p < 0.05 decrease PLYO: - Fpeak-ecc (N/kg) = p < 0.05 decrease - Fpeak-con (N/kg) = p < 0.05 decrease - Ppeak-con (W/kg) = p < 0.05 decrease - IL-6 (pg/ml) = 46.1% increase, P < 0.05 NON-CONTACT: CMJ: - Fpeak-ecc (N/kg) = No…
AC	Eligible	Change in marker of hydration correspond to decrement in lower body power following basketball match	Science and Sports	Observational	To correlate changes in muscle damage (i.e., CK), dehydration (i.e., sodium: Na+; potassium: K+; body mass), and explosive performance (i.e., CMJ) occurring in young athletes during a basketball com- petition.	14	Basketball	Adolescent	Not stated (> 4 years experience)	Not stated	Match	A single basketball match consisting of 4x10min quarters separated by 5min breaks.	- Immediately PRE - Immediately POST	None	None	Not Stated	- CMJ height (JH - ft)			- Creatine kinase					- Shapiro-wilk - Paired T-test	- Age (years) = 17.1 ± 3.4 - Height (metres) = 1.77 ± 0.05 - Body mass (kg) = 72.5 ± 13.7	- CK (U/L) = 223.6 ± 93.1 - CMJ (cm) = 37.3 ± 4.9	- CK (U/L) = 308.8 ± 96.7 - CMJ (cm) = 33.9 ± 4.2				- CK (U/L); p < 0.0001; + 38.1% - CMJ (cm): p = 0.0002; - 10.8%
AC	Eligible	Changes in athlete's redox state induced by habitual and unaccustomed exercise.	Oxidative medicine and cellular longevity		To compare the effects of two types of exercise, different in energy demands, intensity, duration, and specificity, on the redox state ofwell-trained young handball players.	14	Handball	Adolescent	Well-trained	Male	Training	- Single handball practice (also did graded ergometer test - not relevant to review). - 90min long - technical and tactical drills + match play	- Immediately PRE - Immediately POST	- HR mean - HR max - Time and % in HR zones ( <120; 120–140; 140–160; 160–180; >180)	None	Not stated			- superoxide anion radical (O2−) - hydrogen peroxide (H2O2) - nitrites (NO2 −) - thiobarbituric acid reactive substances (TBARs) - glutathione (GSH) - superoxide dismutase (SOD) - catalase (CAT) activity.						- Shapiro-wilk - Wilcoxon test - Results presented as mean + SD		- O2− (nmol/mL) =6.29 ± 4.74 - H2O2 (nmol/mL) = 3.62 ± 1.83 - NO2 − (nmol/mL) = 1.72 ± 1.25 - TBARs (umol/mL) = 0.24 ± 0.07 - GSH (nmol/mL of RBCs) = 3330.22 ± 1641.79 - SOD (U/g Hb x 10 ^3) = 2888.89 ± 1700.48 - CAT (U/g Hb x 10 ^3) = 5.46 ± 2.12	- O2− (nmol/mL) = 4.13 ± 2.04 - H2O2 (nmol/mL) = 4.43 ± 2.79 - NO2 − (nmol/mL) = 4.44 ± 3.19 - TBARs (umol/mL) = 0.20 ± 0.09 - GSH (nmol/mL of RBCs) = 3115.67 ± 1856.34 - SOD (U/g Hb x 10 ^3) = 1584.54 ± 1425.12 - CAT (U/g Hb x 10 ^3) = 6.71 ± 3.48				- NO2 − (nmol/mL) = p < 0.05, increase - SOD (U/g Hb x 10 ^3) = p < 0.01, decrease
AC	Eligible	Impact of Exercise-Induced Muscle Damage on Performance Test Outcomes in Elite Female Basketball Players	Journal of Strength & Conditioning Research	Observational	To determine whether a basketball-specific training session causes EIMD in elite female basketball players on performance tests. Secondly, to examine the reliability of these performance measures (i.e., basketball-specific agility test and “suicide” test) that have been specifically developed for basketball players.	10	Basketball	Adult + adolescent	Elite	Female	Training	Participants were assessed before and after a 90min long basketball training session. The session consisted of a dynamic warm-up, shooting practice, structured basketball skills training and full court scrimmage.	- Immediately PRE - 24 H post-training	None	None	Not stated	Vertical jump: - Height (Vertec) - Peak Power Output (PPO) - Basketball change of direction test (COD) - Basketball line drill test (LDT)			- Creatine kinase (CK)				Perceived DOMS (general - G-DOMS, lower body - L-DOMS), visual analogue scale	- 1-way ANOVA + Bonferri post hoc test - Cohen's d efffect sizes	- age 17–32 years - height 1.79 ± 0.7 m - body mass 76.7 ± 8.3	- JH (m) = 0.50 ± 0.08 - Power (W) = 1,164 ± 134.3 - G-DOMS (au) = 2.7 ± 1.1 - L-DOMS (au) = 2.1 ± 1.0 - CK (U/L) = 145.9 ± 103.7 - COD (s) = 5.92 ± 0.25 - LDT (s) = 29.9 ± 0.9			- JH (m) = 0.47 ± 0.07 - Power (W) = 1,122.2 ± 113.5 - G-DOMS (au) = 5.6 ± 1.5 - L-DOMS (au) = 4.2 ± 1.6 - CK (U/L) = 318.5 ± 102.3 - COD (s) = 5.9 ± 0.2 - LDT (s) = 30.5 ± 1.2				- JH: p = 0.08; ES = 0.58 (0.27 to 0.89) - Power: p = 0.038; ES = 0.43 (0.25 to 0.61) - G-DOMS: p < 0.01; ES = 1.65 (0.64 to 2.67) - L-DOMS: p = 0.011; ES = 1.31 (0.34 to 2.28) - CK: p < 0.01; ES = 1.04 (0.50 to 1.55) - COD: p = 0.935 ; ES = 0.02 (20.44 to 0.39) - ST: p = 0.017; ES = 0.84 (0.28 to 1.39)
AC	Eligible	Cortisol and Creatine Kinase Concentrations during Consecutive Matches in Female Futsal Players	Journal of Exercise Physiology Online	Observational	To analyze the concentrations of cortisol and creatine kinase (CK) during four consecutive matches in female futsal players.	14	Futsal	Adult	Not Stated	Female	Tournament	Players assessed over 4 futsal matches played on 4 consecutive days (24H inbetween each). However, no baseline assessment conducted before each match, only prior to the first.	- Morning of the 1st day - Immediately post each match	None	None	Not Stated				- Creatine kinase (CK)	Cortisol (plasma)				- Shapiro-wilk - 1-Way ANOVA, Sidak post-hoc tests	- Age (yrs) = 22.9 ± 3.7 - Height (cm) = 163.1 ± 5.7 - Body Weight (kg) = 58.3 ± 5.7	- Cortisol (ug/dL) = 17.2 ± 5.3 - Creatine kinase (U/L) = 108.9 ± 58.4	Match 1: - Cortisol (ug/dL) = 20.2 ± 8.2 - Creatine kinase (U/L) = 165.4 ± 73.3 Match 2: - Cortisol (ug/dL) = 20.1 ± 6.5 - Creatine kinase (U/L) = 134.4 ± 67.6 Match 3: - Cortisol (ug/dL) = 17.3 ± 8.4 - Creatine kinase (U/L) = 235.9 ± 57.8 Match 4: - Cortisol (ug/dL) = 20.8 ± 6.1 - Creatine kinase (U/L) = 264.2 ± 60.1				Compared with baseline: - No significant values post match 1 and 2 - Match 3: P < 0.05 - Match 4: P < 0.05
AC	Eligible	Eligibility Classification as a Factor in Understanding Student-Athlete Responses to Collegiate Volleyball Competition	Sports	Observational	- To document the differences in HRV across athletes of different eligibility classification. - To document any potential differences in HRV when competing at home or away	14	Volleyball	Adult	College	Female	Match	Participants were assessed over 30 volleyball games during a season.	- Pre game day - Game day - Game day +1	None	None	Not stated							- lnRMSSD	Custom wellness questionnaire: -Likert scale (1-9) fatigue, muscle soreness, stress, and mood.	- One-way analysis of variance (ANOVA) - Tukey post-hoc test	- Age (years) = 20.4 ± 1.5 - Height (cm) = 182.5 ± 8.5 - Body Mass (kg) = 77.6 ± 7.9 - Body Fat (%) = 25.6 ± 2.9	- Freshmen: * NA - Sophomore: * Fatigue: 6.0 ± 1.5 * Soreness:6.4 ± 1.3 - Junior: * NA - Senior: NA			- Freshmen: * NA - Sophomore: * Fatigue: 5.0 ± 1.5 * Soreness: 6.7 ± 1.5 - Junior: * NA - Senior: NA			- Freshmen: p > 0.05 - Sophomore: * Fatigue: p < 0.05 * Soreness: p < 0.05 - Junior: p > 0.05 - Senior: p > 0.05
AC	Eligible	Women's intercollegiate volleyball and tennis: effects of warm-up, competition, and practice on saliva levels of cortisol and testosterone.	Hormones and behavior	Observatonal	To determine the effects ofwarm-up and competition on saliva levels of cortisol and testosterone.	15	Volleyball	Adult	University	Female	Match and training	- Single volleyball match lasting approximately 80min - Training sessions of 1H 55min each. No further details given	- Immediately PRE - Mid-warm up (not extracted) - Immediately POST	None	None	Not stated					- Testosterone (T) - Cortisol ©				independent and correlated t-tests (two-tailed)	None given	Match: - T (pg/ml) = 15.35 ± 4.34 - C (ug.dl) = 0.42 ± 0.08 Training 1: - T (pg/ml) = 13.9 ± 1.79 - C (ug.dl) = 0.26 ± 0.03 Training 2: - T (pg/ml)= 13.3 ± 1.48 - C (ug.dl) = 0.25 ± 0.04	Match: - T (pg/ml) = 23.66 ± 2.94 - C (ug.dl) = 1.2 ± 0.28 Training 1: - T (pg/ml) = 22.91 ± 2.32 - C (ug.dl) = 0.47 ± 0.1 Training 2: - T (pg/ml)= 22.12 ± 2.27 - C (ug.dl) = 0.78 ± 0.21				Match: - T (pg/ml) = t(9)=6.3, p < 0.01 - C (ug.dl) = t(9)=3.3, p < 0.01 increase Training 1: - T (pg/ml) = t(14)=3.0, p b .02 increase - C (ug.dl) = Not significant Training 2: - T (pg/ml)=t(12)=4.6, pb.01 increase - C (ug.dl) = t(12)=2.8, pb.02 increase
AC	Eligible	Within-person coupling of estradiol, testosterone, and cortisol in women athletes.	PeerJ	Restrospective observational	To document the coupling of testosterone with estradiol and cortisol in connection with competitive athletics.	14	Volleyball	Adult	College	Female	Match	Participants were assessed over 2 volleyball matches played on consecutive days. The paper states that participants were also measured over 2 training sessions, however, the results for these are not reported in the article.	- Neutral baseline day (not being extracted) - Pre-warm up - During warm-up - Post-match	None	None	Not Stated					- Testosterone - Cortisol - Estradiol				- ANOVA with pairwise comparisons - Cohen's D effect sizes (differences from a neutral day baseline - cannot use for extraction) - No SDs available for raw values (graph included the mean values, but CI was dislpayed as a shaded ribbon along the length of the line that can't extract with webplot digitizer	Age: 18-22 years No further info given	- Cortisol = 0.45 (ug/dL) - Testosterone = 15.76 (pg/mL) - Estradiol = 7.08 (pg/mL)	- Cortisol = 1.29 (ug/dL) - Testosterone = 24.90 (pg/mL) - Estradiol = 6.96 (pg/mL)				- Cortisol: p < 0.01 - Testosterone: p < 0.01 - Estradiol: p > 0.05
AC	Eligible	TRAINING REDUCES CATABOLIC AND INFLAMMATORY RESPONSE TO A SINGLE PRACTICE IN FEMALE VOLLEYBALL PLAYERS	Journal of Strength and Conditioning Research	Observational	To examine the effect of prolonged training on hormonal and inflammatory response to a single volleyball practice in elite female adolescent players.	13	Volleyball	Adolescent	Elite	Female	Training	- 2 typical volleyball training sessions - 60min each (warm up, volleyball drills + conditioning) - separated by 7 weeks	- Immediately PRE - Immediately POST	None	None	Not stated					- Growth hormone (HGH) - Igf-1 - IGF binding protein-3 (IGFBP-3) - Cortisol ©	- interleukin IL-6 - IL-1 receptor agonist (IL-1ra)			- 2-way ANOVA + bonferonni post-hoc	- age = 16.0 ± 1.4 years - height (cm) = 175.6 ± 6.3 - weight (kg) = 64.1 ± 6.5	PRETRAINING PERIOD - GH (ng/ml) = 1.8 ± 1.9 - Igf-1 (ng/ml) = 519.8 ± 89.1 - IGF binding protein-3 (ng/ml) = 6,121.6 ± 950.1 - C (ug/L) = 28.4 ± 9.8 - IL-6 (pg/ml) = 1.2 ± 0.5 - IL-1 (pg/ml) = 360.8 ± 112.5 POST-TRAINING PERIOD: - GH (ng/ml) = 1.5 ± 2.1 - Igf-1 (ng/ml) = 493.7 ± 81.2 - IGF binding protein-3 (ng/ml) = 5,816.1 ± 626.4 - C (ug/L) = 30.9 ± 9.8 - IL-6 (pg/ml) = 1.5 ± 2.1 - IL-1 (pg/ml…	PRETRAINING PERIOD - GH (ng/ml) = 6.4 ± 3.4 - Igf-1 (ng/ml) = 537.8 ± 63.9 - IGF binding protein-3 (ng/ml) = 6,268.8 ± 772.5 - C (ug/L) = 32.6 ± 17.5 - IL-6 (pg/ml) = 2.5 ± 1.1 - IL-1 (pg/ml) = 381.0 ± 146.2 POST-TRAINING PERIOD: - GH (ng/ml) = 4.8 ± 2.7 - Igf-1 (ng/ml) = 507.5 ± 65.6 - IGF binding protein-3 (ng/ml) = 6,015.4 ± 844.0 - C (ug/L) = 26.5 ± 15.0 - IL-6 (pg/ml) = 1.9 ± 2.2 - IL-1 (pg/…				PRETRAINING PERIOD - GH: p < 0.05; increase - Igf-1: - IGF binding protein-3: - C : - IL-6 : p < 0.05; increase - IL-1 : POST-TRAINING PERIOD: - GH : p < 0.05; increase - Igf-1 : - IGF binding protein-3 : - C : - IL-6: p < 0.05; increase - IL-1:
AC	Eligible	The effect of a volleyball practice on anabolic hormones and inflammatory markers in elite male and female adolescent players	Journal of Strength and Conditioning Research	Only	To evaluate the effect of a common single volleyball practice on the balance between anabolic and catabolic hormones and circulating cytokines in a group of elite, national team level, male and female volleyball players. In addition, we compared the gender-specific exercise-related response.	- M = 14 - F = 13	Volleyball	Adolescent	International	Male and Female	Training	- single 1H volleyball practice	- Immediately PRE - Immediately POST	None	None	Not stated					- Growth Hormone (GH) - IGF-I - insulin-like growth factor binding protein-3 (IGFBP-3) - testosterone (T) - cortisol (c)	- IL-6 - interleukin-1 receptor antagonist (IL-1ra)			- repeated measures anova (time and gender) - mean + SEM - t-test men vs women		MALE: - IGF-I (ng/mL) = 506.7 ± 33.6 - IGFBP-3 (ng/mL) = 6,025.6 ± 235.9 - Cortisol (mg/L) = 20.8 ± 1.8 - IL-1ra (pg/mL) = 296.4 ± 22.9 - GH (ng/mL) = 0.22 - T (ng/mL) = 6.12 ± 0.89 - IL-6 (pg/mL) = 1.11 ± 0.60 FEMALE: - GF-I (ng/mL) = 519.8 ± 24.7 - IGFBP-3 (ng/mL) = 6,121.6 ± 263.5 - Cortisol (mg/L) = 28.4 ± 2.7 - IL-1ra (pg/mL) = 360.8 ± 31.2 - GH (ng/mL) = 1.73 ± 0.47 - T (ng/mL) = 2.43 ± 0.9…	MALE: - GF-I (ng/mL) = 522.3 ± 25.8 - IGFBP-3 (ng/mL) = 5,986.7 ± 364.0 - Cortisol (mg/L) = 22.1 ± 1.6 - IL-1ra (pg/mL) = 319.8 ± 23.4 - GH (ng/mL) = 2.74 ± 0.67 - T (ng/mL) = 7.32 ± 0.97 - IL-6 (pg/mL) = 3.11 ± 1.69 FEMALE: - GF-I (ng/mL) = 537.7 ± 17.7 - IGFBP-3 (ng/mL) = 6,268.8 ± 214.3 - Cortisol (mg/L) = 32.6 ± 4.8 - IL-1ra (pg/mL) = 381.0 ± 40.5 - GH (ng/mL) = 6.43 ± 1.38 - T (ng/mL) = 3.32…				MALE: - GF-I (ng/mL) = - IGFBP-3 (ng/mL) = - Cortisol (mg/L) = - IL-1ra (pg/mL) = - GH (ng/mL) = p < 0.05 - T (ng/mL) = p < 0.05 - IL-6 (pg/mL) = p < 0.05 FEMALE: - GF-I (ng/mL) = - IGFBP-3 (ng/mL) = - Cortisol (mg/L) = - IL-1ra (pg/mL) = - GH (ng/mL) = p < 0.05 - T (ng/mL) = p < 0.05 - IL-6 (pg/mL) = p < 0.05
AC	Eligible	Does Context, Practice or Competition Affect Female Athletes' Achievement Goal Dominance, Goal Pursuit, Burnout and Motivation?	Journal of Human Kinetics	Observational	Assess the achievement goal dominance profile of national-level team-sport athletes (including goal pursuit), provide information on how the athletes’ profile is affected by different contexts (training and competition), and how the athletes’ perceived motivational climate, burnout levels and perceived exertions relate to these two different contexts.	- 18 Basketball - 12 handball - 7 volleyball	- Basketball - Volleyball - Handball	Adult	Semi-professional to professional	Female	Match and training	Each group was assessed before and after a single training session and sngle match.	- Immediately PRE - Immediately POST	None	None	Not Stated								The athlete burnout questionnaire: - Emotional and physical exhaustion - Reduced sense of accomplishment - Devaluation of sport participation	- Shapiro-Wilk - Wilcoxon sign-rank test	BASKETBALL: - 26.38 ± 4.26 years HANDBALL: - 27.17 ± 5.69 years of age VOLLEYBALL: - 24.36 ± 2.74 years of age	1) TRAINING: BASKETBALL: - Emotional and physical exhaustion = 2.50 ± 0.86 - Reduced sense of accomplishment = 1.99 ± 0.54 - Devaluation of sport participation = 3.33 ± 0.47 HANDBALL: - Emotional and physical exhaustion = 2.92 ± 0.74 - Reduced sense of accomplishment = 2.57 ± 0.86 - Devaluation of sport participation = 3.09 ± 0.56 VOLLEYBALL: - Emotional and physical exhaustion = 3.16 ± 0.84 - Re…	1) TRAINING: BASKETBALL: - Emotional and physical exhaustion = 2.53 ± 0.89 - Reduced sense of accomplishment = 1.97 ± 0.63 - Devaluation of sport participation = 3.01 ± 0.61 HANDBALL: - Emotional and physical exhaustion = 3.07 ± 0.91 - Reduced sense of accomplishment = 2.65 ± 0.65 - Devaluation of sport participation = 3.23 ± 0.40 VOLLEYBALL: - Emotional and physical exhaustion = 3.09 ± 0.92 - Re…				NO SIGNIFICANT DIFFERENCES IN BURNOUT MEASURES FOR ANY SPORT
AC	Eligible	The impact of a truncated competition on the sleep and wellness of sub-elite netballers	The Journal of Sports Medicine and Physical Fitness	Observational	To investigate the impact of the scheduling of games over consecutive days during a truncated four-round netball competition on the sleep and wellness outcomes of sub-elite netballers.	12	Netball	Adolescent and adult	Sub-elite	Female	Match	Conducted over 4 weeks. 2 matches each weekend. On the same day or consecutive days.	- Morning of day before the game (G-1) - Morning of each game (G) - Morning after each game (G +1) - 2 days following each game (G+2)	RPE	None	Not stated								Custom wellness questionnaire 7 point-likert Stress, Fatigue, Mood, muscle soreness, overall wellness	Overall wellness reported as Z-score off the athlete's season values. Linear mixed-effects models to examine differences in wellness and training load variables across days. Game status and round as fixed effects. Tukey HSD post-hoc tests	- age: 21.2±7.3 years - height: 1.74±6.8 m	- Fatigue (au): 4.71 ± 1.64 - Mood (au): 5.24 ± 1.26 - Soreness (au): 5.53 ± 1.44 - Stress (au): 5.33 ± 1.57 - Overall Wellness (au): 0.19 ± 0.91			- Fatigue (au): 4.12 ± 1.58 - Mood (au): 5.48 ± 0.99 - Soreness (au): 4.02 ± 1.82 - Stress (au): 5.49 ± 1.50 - Overall Wellness (au): -0.26 ± 0.86	- Fatigue (au): 3.92 ± 2.07 - Mood (au): 5.47 ± 0.95 - Soreness (au): 3.73 ± 1.87 - Stress (au): 5.45 ± 1.23 - Overall Wellness (au): -0.26 ± 0.98	Overall effect: - Fatigue: f=4.92, p=0.003; marginal r2=0.05 - Mood: f=0.547, p=0.651 - Soreness: f=11.42, p<0.001; marginal r2=0.16 - Stress: f=1.08, p=0.150 - Overall Wellness: f=2.49, p=0.063		- Fatigue: NA - Mood: NA - Soreness: P < 0.001 - Stress: NA - Overall Wellness: NA	- Fatigue: NA - Mood: NA - Soreness: P < 0.001 - Stress: NA - Overall Wellness: NA
AC	Eligible	Dehydroepiandrosterone (DHEA) rather than testosterone shows saliva androgen responses to exercise in elite female handball players.	International journal of sports medicine	Observational	To explore in saliva the responses of testosterone – T – and dehydroepiandrosterone – DHEA – to a 2 h exercise session (simulated match) in women practis- ing handball at a national level.	14	Handball	Adult	International	Female	Match	- Single 2h training session that included a full simulated match (2x30min halves)	- 8am morning of the session - Immediately PRE - Immediately POST - 8am morning after (12H post)	None	None	Not stated					- Testosterone (T) - Dehydroepiandrosterone (DHEA)				- Mann-whitney U - Mean + SEM	- Age (years) = 24.1 ± 2.6 - Body mass (kg)s = 61.0 ± 7.5 - Height (cm) = 167.8 ± 5.3	Follicular Phase: - T (pmol × l–1) = 64 ± 6 - DHEA (pmol × l–1) = 900 ± 145 Luteal Phase: - T (pmol × l–1) = 64 ± 2 - DHEA (pmol × l–1) = 1180 ± 290	Follicular Phase: - T (pmol × l–1) = 65 ± 3 - DHEA (pmol × l–1) = 1010 ± 158 Luteal Phase: - T (pmol × l–1) = 64 ± 4 - DHEA (pmol × l–1) = 1170 ± 270	12H Follicular Phase: - T (pmol × l–1) = 64 ± 5 - DHEA (pmol × l–1) = 1197 ± 167 Luteal Phase: - T (pmol × l–1) = 63 ± 4 - DHEA (pmol × l–1) = 1120 ± 240			exercise did not induce significant changes in T and DHEA sali- vary concentrations.	exercise did not induce significant changes in T and DHEA sali- vary concentrations.
AC	Eligible	Effects of training for two ball games on the saliva response of adrenocortical hormones to exercise in elite sportswomen	European Journal of Applied Physiology and Occupational Physiology	Observational	Evaluated the adrenocortical hormone response to simulated matches of handball and volleyball at different times in the training programme.	20 - 13 handball - 7 volleyball	- Handball - Volleyball	Adult	International	Female	Match	- 3x 2H training sessions on separate occasions consisting of match play - Week 1, Week 7, week 16 of a training program	- Immediately PRE - Immetdiately POST	None	None	Not stated					- Cortisol © - androstenedione (A) - dehydroepiandrosterone (DHEA)				- ANOVA with repeated measures - Mean + SEM	Handball: - Age (years) = 24.1 ± 4.8 - Height (cm) = 167.8 ± 5.3 - Mass (kg) = 61.0 ± 7.5 Volleyball: - Age (years) = 24.6 ± 2.6 - Height (cm) = 179.8 ± 5.5 - Mass (kg) = 69.2 ± 6.3	W1 Handball: - C (nmol/L) = 10.2 ± 0.5 - A (nmol/L) = 0.56 ± 0.1 - DHEA (nmol/L) = 0.8 ± 0.2 Volleyball: - C (nmol/L) = 10.0 ± 0.8 - A (nmol/L) = 0.8 ± 0.1 - DHEA (nmol/L) = 1.2 ± 0.1 W7: Handball: - C (nmol/L) = 9.4 ± 1.0 - A (nmol/L) = 1.1 ± 0.1 - DHEA (nmol/L) = 1.9 ± 0.1 Volleyball: - C (nmol/L) = 8.5 ± 1.7 - A (nmol/L) = 1.5 ± 0.1 - DHEA (nmol/L) = 3.0 ± 0.1 W16: Handball: - C (nmol/L) = 18.…	W1 Handball: - C (nmol/L) = 14.9 ± 1.7 - A (nmol/L) = 0.6 ± 0.1 - DHEA (nmol/L) = 0.8 ± 0.2 Volleyball: - C (nmol/L) = 7.2 ± 0.4 - A (nmol/L) = 0.5 ± 0.1 - DHEA (nmol/L) = 1.0 ± 0.2 W7: Handball: - C (nmol/L) = 11.0 ± 0.7 - A (nmol/L) = 1.0 ± 0.1 - DHEA (nmol/L) = 1.9 ± 0.1 Volleyball: - C (nmol/L) = 8.5 ± 1.7 - A (nmol/L) = 0.9 ± 0.1 - DHEA (nmol/L) = 2.4 ± 0.1 W16: Handball: - C (nmol/L) = 15.7…				W1 Handball: - C (nmol/L) = p < 0.05, increase Volleyball: - C (nmol/L) = p < 0.05, decrease - A (nmol/L) = - DHEA (nmol/L) = p < 0.05, decrease W7: Handball: NS FOR ALL Volleyball: - C (nmol/L) = p < 0.05, decrease - A (nmol/L) = p < 0.05, decrease - DHEA (nmol/L) = p < 0.05, decrease W16: Handball: NS FOR ALL Volleyball: - C (nmol/L) = p < 0.05, decrease - A (nmol/L) = p < 0.05, decrease - DHEA…
AC	Eligible	Saliva cortisol, physical exercise and training: Influences of swimming and handball on cortisol concentrations in women	European Journal of Applied Physiology and Occupational Physiology	Observational	To observe the influence of physical exercise and training on saliva cortisol concentrations in women	14 (were also additional swimmers + sedentary, but not needed for extraction)	Handball	Adult	International	Female	Match	- Single simulated match in training - 2x30min halves + 10min recovery + warm up = 2H)	- Morning pre-match - Immediately PRE - Immediately POST - 30min post - 90min post - upon waking (8am) - 12H post	None	None	Not stated					- Cortisol ©				Wilcoxon signed rank test	Age = 18.5 ± 1.2 years	C (nmol/L) = 8.3 ± 5.7	C (nmol/L) = 12 ± 9.7	30min: C (nmol/L) = 11.7 ± 10.5 90min: C (nmol/L) = 22 ± 18.9 12H: C (nmol/L) = 29.8 ± 21.6			p < 0.05 increase	p < 0.05 increase
AC	Eligible	The relationship between salivary adrenocortical hormones changes and personality in Elite female athletes during handball and volleyball competition	Research Quarterly for Exercise and Sport	Observational	To monitor the relationship between the psychological traits (studied as independent variables) and hormone profiles (studied as dependent variables) in elite females athletes during handball and volleyball competition.	20 - 13 handball - 7 volleyball	- Handball - Volleyball	Adult	International	Female	Match	- Single handball or volleyball match - 90-120min	- Immediately PRE - Immetdiately POST	None	None	Not stated					- Cortisol © - androstenedione (A) - dehydroepiandrosterone (DHEA)				- NO STATS PERFORMED COMPARING PRE-POST - Anova done for differences between handball and volleyball	Handball: - Age (years) = 24.1 ± 4.8 - Height (cm) = 167.8 ± 5.3 - Mass (kg) = 61.0 ± 7.5 Volleyball: - Age (years) = 24.6 ± 2.6 - Height (cm) = 179.8 ± 5.5 - Mass (kg) = 69.2 ± 6.3	Handball: - C (nmol/L) = 12.1 ± 0.9 - A (nmol/L) = 0.9 ± 0.3 - DHEA (nmol/L) = 2.1 ± 0.2 Volleyball: - C (nmol/L) = 8.4 ± 0.7 - A (nmol/L) = 1.4 ± 0.3 - DHEA (nmol/L) = 3.2 ± 0.1	Handball: - C (nmol/L) = 22.5 ± 1.8 - A (nmol/L) = 1.0 ± 0.2 - DHEA (nmol/L) = 2.2 ± 0.1 Volleyball: - C (nmol/L) = 10.7 ± 1.2 - A (nmol/L) = 1.2 ± 0.1 - DHEA (nmol/L) = 3.0 ± 0.2				C: Increase (46% and 26% in handball and volleyball)
AC	Eligible	Analysis of the associations between Salivary cortisol-, alpha-amylase-, and testosterone-responsiveness with the physical contact nature of team handball: a preliminary analysis	The Journal of Sports Medicine and Physical Fitness	Observational	To evaluate endocrine responsiveness to physical stress during team handball matches, according to the differences in contact activity of the playing positions.	10	Handball	Adult	Professional	Male	Match	- Single handball match - No further details given - Players split into contact and non-contact groups for analysis	- Immediately PRE - Half-time - Immediately POST	None	- Playing time - Number of contacts	Not stated					- Cortisol © - Testosterone (T) - Alpha-amylase (sAA)				- Players split into Contact and non-contact groups for analysis - Kolmogorov–Smirnov test + Levene's test - Cohen's ES ; rivial ES: < 0.2; small ES: 0.21–0.60; moderate ES: 0.61–1.20; large ES: 1.21–1.99; and very large ES: > 2.0 - ES for CT vs NCT : NO STATS PERFORMED ON TIMEPOINTS VS BASELINE	- age: 24.1 ± 3.17 - body height (BH): 1.88 ± 0.64 m - body mass (BM): 94.6 ± 9.6 kg	Contact: C (ug/dl) = 0.39 ± 0.2 T (pg/ml) = 156.22 ± 50.56 sAA (U/ml) = 73.70 ± 38.52 Non-contact: C (ug/dl) = 0.36 ± 0.18 T (pg/ml) = 154.2 ± 57.63 sAA (U/ml) = 137.67 ± 66.38	CONTACT: Half-time: C (ug/dl) = 0.74 ± 0.44 T (pg/ml) = 206.27 ± 73.31 sAA (U/ml) = 225.06 ± 87.40 POST: C (ug/dl) = 0.87 ± 0.54 T (pg/ml) = 265.42 ± 117.29 sAA (U/ml) = 371.50 ± 160.42 NON-CONTACT: Half-time: C (ug/dl) = 0.45 ± 0.14 T (pg/ml) = 215.87 ± 86.96 sAA (U/ml) = 315.71 ± 185.62 POST: C (ug/dl) = 0.32 ± 0.10 T (pg/ml) = 243.68 ± 90.50 sAA (U/ml) = 464.06 ± 284.46				NO STATS COMPARING PRE-POST. ONLY BETWEEN CONTACT AND NON-CONTACT
AC	Eligible	Testosterone, cortisol and alpha-amylase levels during a handball match; analysis of dynamics and associations.	Research in sports medicine	Observational	To evaluate the endocrine responsiveness of cortisol, testosterone and alpha-amylase to stress during a handball match, and as to evidence possible associations between levels of studied biomarkers.	10	Handball	Adult	Elite	Male	Match	Participants assessed over a single handball match. 2x 30min halves with a 10min break.	- Pre-match - Half time - Post-match	None	Playing time	Not stated					- Testosterone - Cortisol - Alpha-amylase				- Kolmogorov–Smirnov test & Levene test - ANOVA with Bonferri post-hoc - Cohen's D effect + 95%	- Age = 24.1 ± 3.1 years - Height = 188.2 ± 6.4 cm - Body mass 94.6 ± 9.6 kg	- Cortisol = 0.39 ± 0.18 - Testosterone = 157.06 ± 48.93 - sAA = 99.29 ± 63.55 - T/C Ratio = 51.4 ± 34.4	Half-time: - Cortisol = 0.63 ± 0.4 - Testosterone = 212.02 ± 72.75 - sAA = 265.35 ± 155.83 - T/C Ratio = 42.4 ± 23.0 Full-time: - Cortisol = 0.65 ± 0.53 - Testosterone = 258.43 ± 100.7 - sAA = 408.53 ± 235.38 - T/C Ratio = 51.1 ± 23.6				Half-time: - Cortisol: ES = 0.82 (0.08;1.74) - Testosterone: ES = 0.90 (0.11;1.80) - sAA: ES = 1.42 (0.43;2.40) - T/C Ratio: ES = 0.47 (-0.40;1.37) Full-time: - Cortisol: ES = 0.65 (0.20;1.57); p = 0.06 - Testosterone: ES = 1.31 (0.33; 2.26); p < 0.01 - sAA: ES = 1.80 (0.76;2.85); p < 0.01 - T/C Ratio: ES = -0.01 (-0.91;0.89); p =0.33
AC	Eligible	Impact of Basketball Match on the Pre-Competitive Anxiety and HRV of Youth Female Players	International Journal of Environmental Research and Public Health	Observational	To investigate the impact of a basketball competition on the pre- competitive HRV of young female basketball players.	12	Basketball	Adolescent	Club	Female	Match	- Single basketball match - Quarter finals of Spanish Cadet Championship	- Baseline (3-days before - not extracted) - Immediately PRE - Immediately POST	None	None	Not stated							- mean heart rate (mean HR), - RR intervals (time between intervals R-R) - RR50 count divided by the total number of all RR ranges (Pnn50) - the standard deviation of all normal-to-normal RR intervals (SDNN) - square root of differences between adjacent RR intervals (RMSSD) - low frequency (LF) - high frequency (HF) - ratio (LF:HF) - Total Power - RR variability from heartbeat to short term Poinc…	- Competitive State Anxiety Inventory–2R (CSAI-2R): * somatic anxiety * cognitive anxiety * self-confidence	- Shapiro-wilk - Friedman test for pre-post - Wilcoxon-sign rank for pairwise comparisons - Bonferroni's corrections - Kendall—W effect sizes [r], < 0.1 as a small effect, between 0.1 and 0.5 a medium effect, and > 0.5 as a large effect	- Age (y) = 14.00 (1.41) - Height (m) = 1.67 (0.05) - Weight (kg) = 57.18 (5.86)	- mean HR = 89.91 (11.34) - RR intervals = 683.58 (91.57) - Pnn50 = 17.34 (14.61) - SDNN = 44.87 (14.66) - RMSSD = 37.00 (17.01) - LF = 66.65 (12.93) - HF = 33.29 (12.92) - LF/HF = 2.67 (2.22) - Total Power = 1874 (1027) - SD1 = 26.91 (12.06) - SD2 = 57.02 (17.32) - SampEn = 1.44 (0.28) - somatic anxiety (au) = 10.87 ± 2.79 - cognitive anxiety (au) = 12.62 ± 3.26 - self-confidence (au) = 13.20 ± …	- mean HR = 104.30 (11.17) - RR intervals = 683.58 (586.91) - Pnn50 = 5.72 (8.70) - SDNN = 31.18 (13.41) - RMSSD = 21.82 (13.91) - LF = 76.06 (7.95) - HF = 23.89 (7.93) - LF/HF = 4.36 (4.45) - Total Power = 1095 (1294) - SD1 = 15.45 (9.85) - SD2 = 41.10 (16.62) - SampEn = 1.07 (0.33) - somatic anxiety (au) = 12.94 ± 3.63 - cognitive anxiety (au) = 11.64 ± 2.42 - self-confidence (au) = 12.29 ± 3.72				ES ARE FOR FRIEDMAN (BSELINE - PRE -POST), P VALUIES FOR PRE-POST - mean HR = p < 0.05, decrease ; ES = 2.58 - RR intervals = p < 0.05, decrease ; ES = 2.53 - Pnn50 = p < 0.05, decrease ; ES = 2.53 - SDNN = p < 0.05, decrease ; ES = 1.58 - RMSSD = p < 0.05, decrease ; ES = 2.58 - LF = p < 0.05, increase ; ES = 1.19 - HF = p < 0.05, decrease ; ES = 1.19 - LF/HF = p < 0.05, increase ; ES = 1.19 - T…
AC	Eligible	Testosterone, cortisol, and mood in a sports team competition.	Hormones and behavior	Observationakl	To analyze the effects of outcome on T and C responses in two pro- fessional basketball teams in a real match with a high level of competitiveness and to explore their relation- ships to different psychological variables such as mood, performance appraisal, and individual contri- bution to the outcome.	16	Basketball	Adult	Elite	Not stated	Match	- Single basketball match	- Immediately PRE - Immediately POST	None	Time Played	Not stated					- Cortisol © - Testosterone (T)			- Profile of mood states (POMS): tension/ anxiety, depression, anger, vigor, fatigue, and confusion + total score	- Analyses of variance (ANOVA) of repeated mea- sures, with outcome (winner/loser) as the between- subjects factor - Student’s t test. For pre-post	Winners: - Age (years) = 23.63 ± 1.22 - Weight (kg) = 93.04 ± 3.84 - Height (cm) = 195.78 ± 1.95 Losers: - Age (years) = 22.86 ± 1.82 - Weight (kg) = 94.59 ± 3.49 - Height (cm) = 195.41 ± 2.6	Winners: - C (nmol/L) = 3.30 ± 1.1 - T (nmol/L) = 0.13 ± 0.03 - tension/ anxiety = 5.63 ± 1.15 - depression = 1.63 ± 0.68 - anger = 4.13 ± 1.03 - vigor = 12.75 ± 0.84 - fatigue = 2 ± 0.53 - confusion = 3 ± 0.76 - total score = 3.63 ± 3.61 Losers: - C (nmol/L) = 3.67 ± 0.28 - T (nmol/L) = 0.18 ± 0.02 - tension/ anxiety = 7.38 ± 1.29 - depression = 1.25 ± 0.49 - anger = 6.71 ± 2.04 - vigor = 21.5 ±…	Winners: - C (nmol/L) = 6.31 ± 1.52 - T (nmol/L) = 0.15 ± 0.03 - tension/ anxiety = 5.13 ± 1.89 - depression = 3.38 ± 2.68 - anger = 5.38 ± 2.99 - vigor = 10.25 ± 1.21 - fatigue = 5.38 ± 1.57 - confusion = 3.25 ± 1.26 - total score = 12.25 ± 9.52 Losers: - C (nmol/L) = 5.19 ± 0.97 - T (nmol/L) = 0.16 ± 0.01 - tension/ anxiety = 11.33 ± 2.69 - depression = 14.5 ± 4.42 - anger = 24 ± 5.8 - vigor = …				C : (F(1, 14) = 7.15, P < 0.02) increase T : NS in both - depression = P < 0.03 - anger = P < 0.03 - vigor = P < 0.03 - fatigue = P < 0.03 - confusion = P < 0.03 - total score = p < 0.03
AC	Eligible	Acute effects of basketball competition on physical performance factors in under-18 female players.	Revista Internacional de Ciencias del Deporte	Repeated measures design	To analyse and quantify the acute effects of a basketball match on the performance of under-18 female players by testing jump capacity, sprint times and perceived exertion pre-match, at half time and post-match, and by contrasting results according to age and playing position.	37 guards (n=11) forwards (n=15) centres (n=11)	Basketball	Adolescent	Regional	Female	Match	Participants were assessed before and after single basketball matches (12 matches in total). 7 players assesed per match.	- Pre-match - Half time - Post-match	RPE	None	Not Stated	- CMJ Height (JH - ft) - 20m sprint (10m split)								- Data log-transformed - ES + 90% CI - MBI		Gaurds: - 10m: 1.9 ± 0.11s - 20m:3.15 ± 0.14s - JH: 31.95 ± 3.12cm Forwards: - 10m: 1.92 ± 0.09 - 20m: 3.21 ± 0.14 - JH: 33.86 ± 3.71 Centres: - 10m: 1.93 ± 0.14 - 20m: 3.21 ± 0.13 - JH: 32.28 ± 3	Half Time: Gaurds: - 10m: 1.9 ± 0.18 - 20m: 3.19 ± 0.15 - JH: 28.75 ± 4.45 Forwards: - 10m: 1.9 ± 0.14 - 20m: 3.22 ± 0.17 - JH: 29.82 ± 4.03 Centres: - 10m: 1.89 ± 0.13 - 20m: 3.22 ± 0.19 - JH: 29.04 ± 3.95 POST-MATCH: Gaurds: - 10m: 1.92 ± 0.21 - 20m: 3.26 ± 0.22 - JH: 27.94 ± 1.91 Forwards: - 10m: 1.98 ± 0.13 - 20m: 3.32 ± 0.19 - JH: 29.22 ± 3.19 Centres: - 10m:1.91 ± 0.13 - 20m: 3.31 ± 0.19 - …				Half Time: Gaurds: - 10m: ES = 0.01 (-0.99;1.01) ; MBI = 37/27/36 possibly - 20m: ES = 0.28 (-0.46;1.02) ; MBI = 57/29/14 possibly - JH: ES = -0.94 (-1.82; -0.06) ;MBI = 2/6/92 likely Forwards: - 10m: ES = -0.15 (-0.91;0.6) ; MBI = 22/33/46 possibly - 20m: ES = 0.05 (-0.63; 0.73) 35/38/27 possible - JH: ES = -1.03 (-1.64; -0.41) MBI = 0/1/99 very likely Centres: - 10m: -0.26 (-0.91; 0.38); MBI 11…
AC	Eligible	Quantitative assessment of the effects of official match on physical performance factors on under-16 and under-18 female basketball players at national league	European Journal of Human Movement	Observational	To assess critical effects of a basketball match on perceived exertion, sprint times and jump capacity in under-16 and under-18 female players, contrasting the results according to age and playing position.	68	Basketball	Adolescent	Club	Female	Match	Measured over single basketball matches. 12 Matches in total. 7 participant assessed per match.	Pre-match At halftime Post-match	RPE	None	Not stated	- CMJ Height (JH - ft) - 20m sprint (10m split)								Cohen's D Magnitude Based inference (MBI)	- Age = 16.45 ± 0.92 - Height = 177.01 ± 5.51 - Weight = 67.54 ± 7.26 - BMI = 21.54 ± 1.97	u16: - RPE = 0.55±0.51 - 10m = 2.13±0.14 - 20m = 3.48±0.19 - JH = 30.06±3.19 u18: - RPE = 0.51±0.51 - 10m = 1.91±0.11 - 20m = 3.2±0.13 - JH = 32.84±3.37	Half-time: u16: - RPE = 4.35±1.11 - 10m = 2.24±0.45 - 20m = 3.59±0.32 - JH = 28.78±3.38 u18: - RPE = 4.32±1.03 - 10m = 1.9±0.14 - 20m = 3.21±0.17 - JH = 29.29±4.04 End Match: u16: - RPE = 7.35±1.02 - 10m = 2.18±0.17 - 20m = 3.6±0.16 - JH = 26.49±3.3 u18: - RPE = 7.19±1 - 10m = 1.94±0.15 - 20m = 3.3±0.19 - JH = 28.94±2.97				Half-time: u16: - 10m: ES = 0.77 (-0.23;1.78); MBI: 83/12/6 likely - 20m: ES = 0.58 (0;1.17); MBI: 86/12/1 likely - JH: ES = -0.39 (-0.82;0.03); MBI: 1/22/77 likely u18: - 10m: ES = -0.16 (-0.61;0.28); MBI: 9/47/44 - possibly - 20m: ES = 0.13 (-1.46;-0.61); MBI: 40/50/10 - possibly - JH: ES = -1.03 (-1.46;-0.61); MBI: 0/0/100 - almost certain End Match: u16: - 10m: ES = 0.34 (-0.11;0.8); MBI; 70/…
AC	Eligible	Night Games and Sleep: Physiological, Neuroendocrine, and Psychometric Mechanisms.	International journal of sports physiology and performance	Observational cross-over	This study examined commonly hypothesized mechanisms thought to impact sleep (cortisol, adrenaline, noradrenaline, core temperature, and psycho- metric measures) following a night game and a time-matched control day in elite netballers.	12	Netball	U20	International	Female	Match	Participants were assessed over the course of a single night time (start at 18:00) netball game as well as a resting control day. The netball match was 60min and participants had to have played between 45-60min t partake in the study	- Upon waking - 30min post-waking - Immediately PRE - Immediately POST - 1 H pre-bedtime - Upon waking the next morning - 24H urinary catecholamines (every urinary sample from awakening on match day to morning after match)	None	None	Not Stated					- Cortisol - adrenaline - Noradrenaline				- 2-way ANOVA - Fisher’s least significant difference post hoc analyses - Cohen's d effect sizes	- age = 19.2 [0.9] y, - height = 184.1 [6.9] cm - body mass = 72.8 [5.2] kg	- Cortisol (ug/dL) = 0.2 0.06 - Adrenaline nMol/L = 12.91 (5.71) - Noradrenaline nMol/L = 97.83 (36.43)	- Cortisol (ug/dL) = 0.45 0.25	60min POST: - Cortisol (ug/dL) = 0.38 0.27 BEDTIME : - Cortisol (ug/dL) = 0.28 0.18 WAKE TIME: - Cortisol (ug/dL) = 0.49 0.14 AVERAGE POSTGAME: - Adrenaline (nMol/L) = 88.58 (54.08) - Noradrenaline (nMol/L = 11.92 (4.56)			- Statistically only compared the rest day to the night game day (>48H between).
AC	Eligible	Effect of Simulated Matches on Post-Exercise Biochemical Parameters in Women's Indoor and Beach Handball	International journal of environmental research and public health	Observational	To describe changes to water-electrolyte and acid-base management caused by the adaptation of female handball players’ bodies to simulated matches, both indoors and on the beach. In addition, we investigated which of these workouts puts more pressure on the water-electrolyte and acid-base balance in the body.	12	Handball	Adult	Sub-elite	Female	Match	- 2 simulated matches indoors - ALSO did 2 on sand outdoors (not extracted) -2x30min halves - 10min halftime	- Immediately PRE - Immediately POST	- HR average	None	Solid floor						- Hematocrit			- Shapiro-wilk - ANOVA/Wilcoxon signed-rank test demending on normality - Cohen's ES = ≥0.2 and <0.5 was considered “small”, ≥0.5 and <0.8 “medium”, and ≥0.8 “large”	Age (years) = 21 ± 2 Body height (m) = 1.70 ± 0.05 Body mass (kg) = 63.2 ± 4.0	- Hematocrit (%) = 0.383 ± 0.020	- Hematocrit (%) = 0.378 ± 0.020				- Hematocrit: NS
AC	Eligible	Effects of a Volleyball Match on Serum Nitric Oxide Level and Oxidant/ Antioxidant Status	Turkish Journal of Sports Medicine	Observational	To investigate the effects of a volleyball match on serum NO level and oxidant/antioxidant status, as well as some physiological stress responses.	12	Volleyball	Adult and adolescent	Club	Female	Match	Participants were assessed over the course of a single volleyball match (3-sets). A sedentart control group also performed the testing procedures.	- Immediately PRE - Immediately POST	- RPE - Heart rate	None	Not Stated			- Nitric oxide - Serum aspartate transaminase (aST) - Alanine transaminase (alT) - total oxidant status (ToS) - total anti-oxidant status (TaS) - TOS/TAS (measure of oxidative stress)	- Creatine kinase (CK) - Lactate dehydrogenase (LDH)		- Hematocrit - Hemoglobin - White blood cell count			- Kolmogorov-Smirnov - Wilcoxon test + Mann Whitney-U - Data presented as mean + SD	- Age (year) = 17.0(1.04) - Height (cm) Weight (kg) BMI (kg/m2) = 171(5.99) - Body = 62.1(5.96) - HR Mean = 105.3±12.8 beats/min - RPE = 3.40	- Nitric Oxide (uM) = 102 (41.0) - TAS (mmol trolox Eq/l) = 1.58 (0.13) - TOS (µmol h2o2 Eq/l) = 2.04 (0.46) - OSI (au) = 1.32 (0.35) - AST (U/L) = 16.7 (2.38) - ALT (U/L) = 9.83 - LDH (iU/L) = 160 (18.8) - CK (iU/L) = 120 (70.8) - Hct(%) = 35.8 (2.40) - Hb (g/dL) = 12.0 (0.88) - WBC (10^3/mm^3) = 6.38 (1.80) - Uric acid (mg/dL) = 4.03 (0.75) - Albumin (mg/dL) = 4.57(0.18)	- Nitric Oxide (uM) = 112 (43.5) - TAS (mmol trolox Eq/l) = 1.61 (0.16) - TOS (µmol h2o2 Eq/l) = 2.35 (0.81) - OSI (au) = 1.47 (0.51) - AST (U/L) = 18.5 (3.53) - ALT (U/L) = 9.97 - LDH (iU/L) = 183 (26.5) - CK (iU/L) = 156 (101) - Hct(%) = 35.5 (2.85) - Hb (g/dL) = 11.9 (1.15) - WBC (10^3/mm^3) = 7.31 (1.89) - Uric acid (mg/dL) = 4.06 (0.84) - Albumin (mg/dL) = 4.81 (0.24)				NA means no stats were given for that varaible - not significant - Nitric Oxide: p=0.012 - TAS: p=0.036 - TOS: NA - OSI: NA - AST: p=0.008 - ALT: NA - LDH: p=0.004 - CK: p=0.015 - Hct: NA - Hb: NA - WBC: p=0.005 - Uric acid: NA - Albumin: p=0.028
AC	Eligible	The acute effects of interval exercise on oxidative stress and antioxidant status in volleyball players	Journal of Sports Medicine and Physical Fitness	Obersvational	To evaluate TaS, ToS and oSi as oxidative sta- tus parameters in young volleyball players in pre- and post-competition training period.	13	Volleyball	Adult	Professional 2nd league	Male	Match	Participants were assessed before and after a single volleball match of 4 sets. Total time (including warm up and cool down) was approximately 95min	- Immediately PRE - Immediately POST	HR	None	Not Stated			- Serum aspartate transaminase (aST) - Alanine transaminase (alT) - total oxidant status (ToS) - total anti-oxidant status (TaS) - TOS/TAS (measure of oxidative stress)	- Creatine kinase (CK) - Lactate dehydrogenase (LDH) - Myoglobin					- Kolmogorov-Smirnov and Shapiro-Wilk - Wilcoxon test - Rawe data presented as median + IQR - Wilcoxon data presented as medians with 95% confi- dence interval (CI)	- Age = 24.0 years (iQr, 21.0- 25.3) - Weight = 79.2±4.9 - Height = 185 (183-187) - BMI = 23.1±1.8 kg/m2 (mean + SD) - Mean HR = 124.3 (iQr, 123.7-125.6)	- TaS (mmol trolox Eq/l) = 1.96 (1.91-2.08) - ToS (µmol h2o2 Eq/l) = 6.84 (5.80-8.13) - oSi (au) = 3.31 (2.84-4.00) - AST (U/L) = 18 (16-25) - ALT (U/L) = 18 (15-22) - LDH (iU/L) = 188 (161-202) - CK (iU/L) = 170 (111-205) - Myoglobin (ng/ml) = 37 (26-59)	- TaS (mmol trolox Eq/l) = 1.95 (1.86-2.00) - ToS (µmol h2o2 Eq/l) = 5.15 (4.20-6.02) - oSi (au) = 2.64 (2.26-3.18) - AST (U/L) = 21 (19-23) - ALT (U/L) = 18 (16-23) - LDH (iU/L) = 210 (179-216) - CK (iU/L) = 268 (170-282) - Myoglobin (ng/ml) = 117 (90-157)				- TaS: p = 0.424 - ToS: p = 0.027 - oSi: p = 0.048 - AST: p = 0.232 - ALT : p = 0.383 - LDH: p = 0.002 - CK: p < 0.001 - Myoglobin: p < 0.001
AC	Eligible	Dietary intake and the markers of muscle damage in elite basketball players after a basketball match	Journal of Physical Education and Sport	Observational	To determine the dietary habits of Greek elite basketball players and investigate whether there is a correlation with the postgame changes of exercise-induced muscle damage markers.	18	Basketball	Adult	Elite	Not stated	Match	Single basketball match. Played between 17:00-19:00h	- Morning of match - 2 consecutive mornings after match (15H, 39H post)	None	None	Not stated				- Creatine kinase (CK) - Lactate dehydrogenase (LDH)		- Complete blood count: White blood cell count; WBC (103/µL) Neutrophils; NEUT (%) Lymphocytes; LYMPH (%) Red blood cell count; RBC (106/µL) Hemoglobin; Hg (µg/L) Hematocrit; HCT (%) Platelets; PLT (103/µL) Glucose			- Kolmogorov-Smirnoff for normality - 1-Way ANOVA + bonferroni post hoc	- Age = 24 + 4 years, - Height = 1.99 + 0.09 m - BMI = 24.5 + 1.8 Kg/m	- WBC (103/µL) = 5.1 + 1.0 - NEUT (%) = 51.6 + 8.2 - LYMPH (%) = 42.5 + 8.3 - RBC (106/µL) = 4.98 + 0.25 - Hg (µg/L) = 16.4 + 0.65 - HCT (%) = 44.3 + 1.71 - PLT (103/µL) = 196 + 35 - CK (U/L) (responders) = 118 + 20 - CK (U/L) (non-responders) = 180 + 80 - LDH (U/L) = 183 + 31		15H POST - WBC (103/µL) = 6.4 + 0.8 - NEUT (%) = 56.3 + 10.8 - LYMPH (%) = 36.9 + 8.1 - RBC (106/µL) = 4.98 + 0.26 - Hg (µg/L) = 16.4 + 0.75 - HCT (%) = 44.0 + 2.09 - PLT (103/µL) = 218 + 40 - CK (U/L) (responders) = 266 + 54 - CK (U/L) (non-responders) = 184 + 78 - LDH (U/L) = 187 + 34		39H POST - WBC (103/µL) = 6.4 + 1.3 - NEUT (%) = 56.7 + 8.8 - LYMPH (%) = 38.4 + 9.0 - RBC (106/µL) = 5.05 + 0.27 - Hg (µg/L) = 16.8 + 0.71 - HCT (%) = 44.7 - PLT (103/µL) = 221 + 38 - CK (U/L) (responders) = 129 + 43 - CK (U/L) (non-responders) = 156 + 76 - LDH (U/L) = 184 + 38		15H POST - WBC: p = 0.001 - NEUT: - LYMPH: p = 0.015 - RBC: - Hg: - HCT: - PLT: p = 0.005 - CK (responders): p = 0.029 - CK (non-responders): - LDH:		39H POST - WBC: - NEUT: - LYMPH: - RBC: - Hg: - HCT: - PLT: p = 0.005 - CK (responders): - CK (non-responders): - LDH:
AC	Eligible	High-Acceleration Movement, Muscle Damage, and Perceived Exertion in Basketball Games.	International journal of sports physiology and performance	Observational	To describe and compare the external load (the number of high-acceleration movements) and internal load (CK and session-RPE load) in basketball games.	21	Basketball	Adult	University	Male	Match	- 3 matches - each 4x10m - average of 24.5min per participant participation per match	- Immediately PRE - 24H POST	-sRPE	- Frequency of high acceleration movements above: - 4G, 6G, and 8G	Not stated				- Creatine kinase (CK)					- Shapiro-Wilk - Paired t-test for pre-post - Glass’s delta (Δ) ES : >0.2, small; >0.5, medium; and >0.8, large		- CK (U/L) = 140.8 ± 77.2			- CK (U/L) = 215.1 ± 121.9				- CK (U/L) = P = 0.001, ES = 0.96, large increase, 56.3% (4.6%)
AC	Eligible	Metabolic changes during volleyball matches	International journal of sports medicine	Observational	Studied how this particular exercise schedule in volley- ball influences metabolic parameters, electrolytes, and their hormonal control.	8 F 16 M	Volleyball	Adult	Elite	Female + Male	Match	- 2xmatches in 1983/4 (only 1 taking blood samples) - 3 matches following season BUT only 1 player studied in those matches - 1x match for men	- Immediately PRE - Immediately POST	none	Playing duration	Not stated				- Creatine kinase (CK)	- Cortisol © - Noradrenaline (nAd) - Adrenaline (Ad)				NONE - Just said percentage changes	Women: 24.8±2.3 years Men: No stats given	Women: Match S: - nAd (ng/min) = 26.07 6.61 - Ad (ng/min) = 6.61 5.88 Match B: - CK (U/L) = 45.8 ± 20.1 - nAd (ng/min) = 106.85 -39.66 - Ad (ng/min) =20.93 -5.88 Men: Match L: - nAd (ng/min) = 221.72 26.23 - Ad (ng/min) = 74.47 22.00	Women: Match S: - nAd (ng/min) = 209.67 40.76 - Ad (ng/min) = 39.29 9.91 Match B: - CK (U/L) = 50.8 ± 23.7 - nAd (ng/min) = 244.92 33.04 - Ad (ng/min) = 64.26 13.95 Men: Match L: - nAd (ng/min) = 543.3 105.78 - Ad (ng/min) = 233.57 66.01				Women: Match S: - nAd (ng/min) = - Ad (ng/min) = Match B: - C (ng/ml) = - CK (U/L) = 10.0±12.4 - nAd (ng/min) = - Ad (ng/min) = 3 Matches (single player): Men: Match L: - nAd (ng/min) = - Ad (ng/min) =
AC	Eligible	Effects of the playing formation and game format on heart rate, rate of perceived exertion, vertical jump, individual and collective performance indicators in youth basketball training	International SportMed Journal	Observational	To examine the effects of playing formation (with or without a post player) and the game format (3x3 or 5x5) on heart rate (HR), rate of perceived exertion (RPE), vertical jump, as well as individual and collective performance indicators in basketball.	10	Basketball	Youth	Regional	Male	Training	- Thirteen sessions - Small sided games (3v3 and 5v5 (2 5v5 formats)) - Each game = 4x4min with 2min recovery - Court dimensions made so 21.0m squared per player regardless of format	- Immediately PRE - Immediately POST	- % time in HR zones - Zone 1 (< 75% HRmax), Zone 2 (75-84.9 % HRmax), Zone 3 (85-89.9 % HRmax) and Zone 4 (≥ 90% HRmax) - RPE (6-20)	None	Not stated	- CMJ height (JH - ft) - Squat jump height (SJ - ft)								- paired samples t-test - Effect sizes (<0.20 = trivial; 0.20 to 0.59 = small; 0.60-1.19 = moderate, 1.20 - 2.0 = large, > 2.0 = very large)	- age: M = 13.3, S.D = 0.71 years - Weight: M = 49.0, S.D = 3.8 kg - height: M = 160.9, S.D = 9.1 cm	3x3: - CMJ (m) = 0.276 ± 0.047 - SJ (m) = 0.250 ± 0.043 5x5 (5:0): - CMJ (m) = 0.268 ± 0.051 - SJ (m) = 0.235 ± 0.034 5x5 (4:1): - CMJ (m) = 0.293 ± 0.069 - SJ (m) = 0.247 ± 0.052	3x3: - CMJ (m) = 0.291 ± 0.051 - SJ (m) = 0.283 ± 0.053 5x5 (5:0): - CMJ (m) = 0.297 ± 0.051 - SJ (m) = 0.271 ± 0.046 5x5 (4:1): - CMJ (m) = 0.299 ± 0.064 - SJ (m) = 0.255 ± 0.053				3x3: - CMJ (m) : t = -2.9; p = .033; ES = 0.31 - SJ (m) : t = -3.9; p = .012; ES = 0.68 5x5 (5:0): - CMJ (m) : t = -6.6; p = .001; ES = 0.57 - SJ (m) : t = -4.2; p = .008; ES = 0.89 5x5 (4:1): - CMJ (m) : t = -1.0; p = .351 - SJ (m) : t = -1.1; p = .307
AC	Eligible	Neuromuscular profile of Handball players during a short-term condensed competition in Brazil	Revista Brasileira de Cinantropometria e Desempenho Humano	Observational	To monitor classical EIMD symptoms of TH athletes throughout the Regional Games, a competition characterized as having very short interval (i.e., approximately 24 hours) between matches.	9	Handball	Adult	University	Male	Tournament	5 day handball tournament. 5 matches in 5 consecutive days. Matches performed at 10am, 7pm, 7pm, 3pm, 3:30pm.	- 9pm day before competition (baseline) - 9pm at end of each day of competition. - except day 5 (NO MEASURMENT)	None	None	Not stated	- Knee ROM: - CMJ height (JH - visual analysis with hip marker and camera)			- Mid thigh circumference (muscle swelling)				Perceived DOMS muscle soreness (SOR) - visual analogue scale 100mm	- 1-way ANOVA + Tukey's test - Friedmans test + Wilcoxon - Parametric as mean + sd, non ad median + IQ range	- Age = 23 ± 3 years - Weight = 75.3 ± 8.6 kg - Height = 176.2 ± 10.5 cm	- Soreness (cm) = 0 cm; IQR = 0 cm - CIR (cm) = 54.5 cm; IQR = 3.8 cm - CMJ (m) = 0.45 ± 0.02 m - ROM (degrees) = 126.5 ± 7.2º		Day 1: +- 10H - Soreness (cm) = 0 cm; IQR = 1 cm - CIR (cm) = 54 cm; IQR = 5 cm - CMJ (m) = 0.43 ± 0.02 - ROM (degrees) = 115.8 ± 5.9º	Day 2: - Soreness (cm) = 8 cm; IQR = 7 cm - CIR (cm) = 55 cm; IQR = 4.8 cm - CMJ (m) = 0.44 ± 0.02 - ROM (degrees) = 115 ± 7º	Day 3: - Soreness (cm) = 5 cm; IQR = 13 cm - CIR (cm) = 55.8 cm; IQR = 5.5 cm - CMJ (m) = 0.43 ± 0.02 - ROM (degrees) = 113.9 ± 8.8º Day 4: - Soreness (cm) = 8 cm; IQR = 17cm - CIR (cm) = 56 cm; IQR = 6.5 cm - CMJ (m) = 0.41 ± 0.03 m - ROM (degrees) = 114.4 ± 8.6º	- Soreness: significant time effect (x2 = 18.66; p < 0.001), 2nd 3rd 4th days more than baseline (p < 0.05) - CIR: significant time effect (x2= 17.55; p = 0.001) - ROM significant time effect (p = 0.004; F = 4.4) - CMJ: significant time effeect (p = 0.047; F = 2.64), lower as competition progresses
AC	Eligible	Evaluating the Effects of Match-Induced Fatigue on Landing Ability; the Case of the Basketball Game.	International journal of exercise science	Observational	To examine the effect of fatigue on lower limb biomechanics after a real training basketball game	16	Basketball	Adult	University	Male	Match	Subjects were assessed before and after a single basketball game (40min)	Immediately Pre Immediately Post	RPE	None	Not stated	Vertical jump Height (ft) Landing technique - Landing Error Scoring System (LESS)								T-tests Cohen's d effect size	- Age (yrs) = 20.2 ± 1.2 - mass (kg) = 77.8 ± 11.0 - Height (m) = 1.82 ± 0.1 - BMI (kg/m2) = 23.5 ± 2.7	- BRPE (au) = 6.6 ± 0.7 - VJ [cm] = 36.7 ± 4.2 - LESS (au) = 7.1 ± 1.3	- BRPE (au) =11.9 ± 1.9 - VJ [cm] = 34.6 ± 4.1 - LESS (au) = 7.7 ± 1.4				bRPE: p < 0.001 ES = 2.6 CMJ: p = 0.002 ES = - 0.9 LESS: p = 0.034 ES = 0.5
AC	Eligible	Investigation of readiness and perceived workload in junior female basketball players during a congested match schedule.	Biology of Sport	Observational	Investigate the differences in workload and readiness between two junior female national basket- ball teams competing at two different ECs (i.e., Under 18 [U18] and Under 20 [U20]); b) compare workload, readiness and match per- formance for players with longer and shorter playing times, and; c) assess the relationship between workload, readiness and match performance variables	21: u18 = 10 u20 = 11	Basketball	u18 and u20	International	Female	Tournament	- 10 day tournament for each team - 7 matches in 9 days (1st day rest day) - Tournaments at 2 different times/places for each team - No further info given	- Morning of each day upon waking	sRPE	Total duration - including stoppages, excluding warm up	Not stated							- Log-transformed square root of the mean sum of the squared differences between R-R intervals (LnRMSSD)	Custom wellness questionnaire: - fatigue, sleep quality, general muscle soreness, stress levels, and mood on a five-point Likert scale - Summed into a total well being score	- Shapiro-wilk test - HRV = 2x10 ANOVA test differences in HRV between U18 and U20 teams (between- team) and changes in daily values (within-team) + - independent t-test using the Bonferroni correction as post-hoc - Friedman test for within-team changes in well being + - Conover’s post hoc non-parametric analysis with Bonferroni correction - Cohen’s d effect size (ES) - < 0.20 = trivial, 0.20–0.5…	u18: - age = 18.0 ± 0.4 years - height = 179.9 ± 6.6 cm - body mass = 70.2 ± 5.1 kg	u18: Ln-rMSSD (ms): - pre = 4.09 ± 0.95 - M1 = 4.43 ± 0.65 - M2 = 4.32 ± 0.82 - M3 = 4.37 ± 0.68 - D4 = 4.46 ± 0.75 - M4 = 4.46 ± 0.81 - M5 = 4.32 ± 0.61 - D7 = 4.53 ± 0.67 - M6 = 4.50 ± 0.65 - M7 = 4.53 ± 0.53 WB: - pre = 20.93 ± 1.67 - M1 = 19.62 ± 2.43 - M2 = 19.11 ± 1.96 - M3 = 20.33 ± 1.77 - D4 = 20.84 ± 1.49 - M4 = 19.73 ± 0.67 - M5 = 18.82 ± 2.14 - D7 = 18.91 ± 0.97 - M6 = 19.24 ± 1.49 - M…					-Ln-rMSSD No significant differences were observed tournament u18 + 20 within-team analysis [p = 0.09, ES = 0.48, small] - u18 : WB total score on Day 7 (p = 0.004; p = 0.03; p = 0.006) and Day 8 (p = 0.002; p = 0.02; p = 0.003) lower than Day 1 (Pre), D4, D5 - No differences for u20 - No significant changes in Ln_rMSSD (p = 0.12) for players from the combined U18 and U20 teams - Combined teams W…
AC	Eligible	Does small-sided-games' court area influence metabolic, perceptual, and physical performance parameters of young elite basketball players?	Biology of Sport	pre-post crossover study design	To determine the effect of court area on physiological responses and physical performance of elite young basketball players	12	Basketball	u19	Club	Male	Training	Two SSG protocols with different court areas (28x15 vs. 28x9). 3 vs 3 players. 4x4 minutes. 3minutes of active recovery (jogging) between	- Immediately PRE - Immediately POST	sRPE	None	Not stated	- Repeated sprint test (12x20m sprint - RST): - Best time - Mean time - performance decrement								- Kolmogorov–Smirnov and Levene tests - two-way ANOVA with repeated measures - Bonferroni post-hoc - Cohen's d	- age = 18.6 ± 0.5 years - Weight = 88.8 ± 14.5 kg - Height = 192.6 ± 6.5 cm	Small: - BT (s) = 3.18 ± 0.07 - MT (s) = 3.37 ± 0.07 - PD (%) = 6.15 ± 3.31 Large: - BT (s) = 3.20 ± 0.10 - MT (s) = 3.36 ± 0.10 - PD (%) = 5.31 ± 3.90	Small: - BT (s) = 3.18 ± 0.15 - MT (s) = 3.39 ± 0.25 - PD (%) = 6.47 ± 3.03 Large: - BT (s) = 3.24 ±0.14 - MT (s) = 3.43 ± 0.20 - PD (%) = 6.01 ± 3.98				Small: - BT: 0.03 (trivial) - MT: 0.04 (trivial) - PD: 0.06 (trivial) Large: - BT: 0.33 (small) - MT: 0.40 (small) - PD: 0.12 (trivial)
AC	Eligible	Cytokines and oxidative stress status following a handball game in elite male players.	Oxidative medicine and cellular longevity	Observational	Investigate the responses of antioxidant system and oxidative stress biomarkers in plasma and erythrocytes following a single handball game.	14	Handball	Adult	Elite	Male	Match	- Single handball match - 2x30min halves - 10min half-time	- Immediately PRE - Immediately POST - 24H post	None	None	Not stated			- total anti-oxidant activity (FRAP assay) - reduced glutathione (GSH), - oxidized glutathione (GSSG) - redox status (GSH/GSSG) - total superoxide dismutase - catalase - glucose-6-phosphate dehydrogenase - glutathione peroxidase activity - glutathione reductase activity Oxidative damage indicators: - thiobarbituric acid reactive substances (TBARS) - Protein carbonyls - Thiols	- Creatine Kinase (CK) - Lactate dehydrogenase (LDH)		- IL-6 - Tumor necrosis factor alpha (TNF-a)			- 1-way ANOVA - Tukey's post-hoc - ES ; 0.25 = trivial, 0.25– 0.5 = small, 0.5–1.0 = moderate, and >1.0 = large.	- Age (yr) = 25 ± 4.5 - Height (cm) = 187.7 ± 6.6 - Body mass (kg) = 95.3 ± 9.8	- TBARS (μmol MDA/mL) = 0.11 ± 0.02 - Protein Carbonyls (protein carbonyls/mL) = 16.16 ± 0.37 - Thiols (mmol thiols/mL) = 20.40 ± 2.09 - Total superoxide dismutase (mU/mg) = 0.11 ± 0.01 - Catalase (μmol/mg) = 4.99 ± 0.59 - Glutathione peroxidase (mU/mg) = 10.56 ± 2.54 - Glutathione reductase (mU/mg) = 2.29 ± 0.04 - Glucose-6-phosphate dehydrogenase (mU/mg) = 445.80 ± 138.19 - GSSG (mM) = 4.34 ± 0…	- TBARS (μmol MDA/mL) = 0.18 ± 0.01 - Protein Carbonyls (protein carbonyls/mL) = 14.73 ± 0.58 - Thiols (mmol thiols/mL) = 8.23 ± 1.01 - Total superoxide dismutase (mU/mg) = 0.31 ± 0.01 - Catalase (μmol/mg) = 3.20 ± 0.51 - Glutathione peroxidase (mU/mg) = 9.25 ± 1.79 - Glutathione reductase (mU/mg) = 1.23 ± 0.18 - Glucose-6-phosphate dehydrogenase (mU/mg) = 473.60 ± 25.16 24 - GSSG (mM) = 3.92 ± 0…		- TBARS (μmol MDA/mL) = 0.24 ± 0.02 - Protein Carbonyls (protein carbonyls/mL) = 14.64 ± 0.27 - Thiols (mmol thiols/mL) = 16.67 ± 1.35 - Total superoxide dismutase (mU/mg) = 0.41 ± 0.03 - Catalase (μmol/mg) = 2.12 ± 0.33 - Glutathione peroxidase (mU/mg) = 9.61 ± 1.53 - Glutathione reductase (mU/mg) = 1.05 ± 0.20 - Glucose-6-phosphate dehydrogenase (mU/mg) = 477.20 ± 20.61 - GSSG (mM) = 3.99 ± 0.1…		- TBARS (μmol MDA/mL) = 62% ES = 0.99, p < 0.05, increase - Thiols (mmol thiols/mL) = 59% ES = 2.22, p < 0.05, decrease - Total superoxide dismutase (mU/mg) = 166% ES = 3.53, p < 0.05, inrease - Catalase (μmol/mg) = −36% ES = 0.66, p < 0.05, decrease - Glutathione reductase (mU/mg) = −46% ES = 0.93, p < 0.05 decrease - GSH (mM) = 18% ES = 0.71, p < 0.05, decrease - FRAP (umol/L) = 74% ES = 1.58, …		- TBARS (μmol MDA/mL) = 107% ES = 1.49, p < 0.05 increase - Total superoxide dismutase (mU/mg) = 248% ES = 3.66, p < 0.05, increase - Catalase (μmol/mg) = −57% ES = 1.30. p < 0.05, decrease - Glutathione reductase (mU/mg) = −53% ES = 1.12, p < 0.05, decrease - CK (U/L) = 72% ES = 1.52, p < 0.05 increase - TNF-a (pg/ml) = 56% ES = 0.67, decrease p < 0.05
AC	Eligible	Changes in different salivary biomarkers related to physiologic stress in elite handball players : the case of females	Scientific reports	Observational	To evaluate the dynamics in the secretion of cortisol, AA, and IgA in saliva before and after a match in a group of professional handball players, taking into account factors such as their position and playing time	21	Handball	Adult	Elite	Female	Match	Participants were asssessed over a single handball match. 2 30min halves with 15min halftime.	- Immediately PRE - Immediately POST	None	Playing time	Not stated					- Cortisol (C) - Alpha-amylase (AA)	Immunoglobulin A (IGa)			- Shapiro-wilk = not normally distributed - Wilcoxon test	- Age (years) = 23.0 ± 5.4 23.1 ± 2.0 - Weight (kg) = 67.1 ± 7.5 - Height (cm) = 170.2 ± 4.1 - BMI (kg/m2) = 23.1 ± 2.0	MEDIAN + RANGE - C (ng/ml) = 4.38 (0.46;10.15) - Iga (ug/ml) = 745.27 (215.80; 1750.83) - sAA (U/ml) = 398.36 (6.15; 1213.53)	MEDIAN + RANGE - C (ng/ml) = 7.44 (3.18;17.69) - Iga (ug/ml) = 282.54 (51.17; 411.57) - sAA (U/ml) = 570.49 (279.10; 1230.74)				- C: p < 0.01 ; mean diff = 4.77 ng/ml (95% CI 1.74–7.81) - Iga: p < 0.01 ; mean diff = 495.5 µg/ml (95% CI 223.48–767.93) - sAA: p = 0.289 ; mean diff = 113.7 U/ml (95% CI 109.02–336.53)
AC	Eligible	Release of Muscle Α -Actin Into Serum	Biology of sport	Observational	To determine α-actin levels and muscle damage indexes in the serum of high-level handball and rugby players before and after a competitive match.	13	Handball	Adult	University	Male	Match	- Single university handball match -Was also a rugby team analysed though not relavant to this review	- Immediately PRE - Immediately POSt	None	None	Not stated				- myoglobin (MYO) - Sarcomeric α-actin (ACT) - creatine kinase (CK) - lactate dehydrogenase (LDH) TROPONIN MARKERS ARE FOR HEAR DAMAGE (EG. CARDIAC ATTACK)					- Kolmogorov-Smirnov test of normality - mixed two-factor MANOVA - Pillai Trace (PT) statistic	- Age = 24.5 yrs	- MYO (ng/mL) = 34.92 (13.00) - ACT (µg/ml) = 7.1692 (5.6406) - CK (IU/L) = 308.61 (149.31) - LDH (IU/L) = 326.85 (31.70)	- MYO (ng/mL) = 158.35 (69.06) - ACT (µg/ml) = 26.47 (9.7299) - CK (IU/L) = 409.692 (191.34) - LDH (IU/L) = 394.38 (38.18)				NO STATISTICS GIVEn FOR PRE-POST of JUST HANDBALL EXCEPT a-actin (p < 0.001)
AC	Eligible	Futsal Match-Related Fatigue Affects Running Performance and Neuromuscular Parameters but Not Finishing Kick Speed or Accuracy.	Frontiers in physiology	Observational	To investigate the influence of futsal match-related fatigue on running performance, neuromuscular variables and finishing kick speed and accuracy.	10	Futsal	Adult	Professional	Not stated	Match	Single futsal game per participant (only tested 2 participants at a time so over 5 games total). 4x10min periods. 5min between Q, 10min between halves.	- Immediately PRE - Immediately POST - Halftime (finishing kicks only)	- HR peak - HR min	- Total distance (DC) - Distance per min (DC/min) - Sprint number (Sn) - Time sprinting (St)	Not Stated	5s Maximal isometric voluntary muscle contaction (MVC): Knee extension - Peak force (Fpeak) - Twitch Control (TC) - Voluntary activation (VA) Electromyography (EMG) muscle activity: - mean Root Mean Square of the 1-s force plateau (RMS) - (M-Wave) - RMS and M-Wave ratio (RMS/MW)	Futsal finishing kick performance: - Speed - Accuracy							- Shapiro-wilk - 1-way ANOVA (kicking performance) - Cohen's d effect size - MBI	- age: 22.2 ± 2.5 years - body mass: 72.7 ± 8.5 kg - height: 174 ± 7 cm; - V˙ O2max: 50.6 ± 4.9mL.kg−1.min−1 - HRPEAK = 1st half: 186.9 ± 9.2 bpm; 2nd half: 185.7 ± 10.0 bpm - Hrmean = 168.4 ± 12.4 bpm; 2nd half: 166.4 ± 12.5 bpm	- Fpeak (N) = 840.2±66.2 - TC (N) = 288.6±45.5 - VA (%) = 85.9±7.5 - RMS (mV) = 0.53±0.14 - M-Wave (mV) = 3.75±1.41 - RMS/MW (a.u) = 0.17±0.09 - Kick speed (Km/h) = 109.3 ± 7.1 km.h−1 - Kick accuracy (m) = 0.48 ± 0.32	HALF-TIME: -Kick speed = 113.1 ± 8.1 - Kick accuracy = 0.51 ± 0.32 FULL TIME - Fpeak (N) = 751.6±114.3 - TC (N) = 248.0±66.6 - VA (%) = 74.1±12.3 - RMS (mV) = 0.49±0.16 - M-Wave (mV) = 4.37±1.57 - RMS/MW (a.u) = 0.13±0.06 - Kick speed (Km/h) = 110.2 ± 7.9 - Kick accuracy (m) = 0.54 ± 0.41			∆	- Fpeak: ∆ = −88.6±80.1; p = 0.04; ES = −1.32; MBI = Most likely negative - TC: ∆ = −40.6±54.4 ; p = 0.12 ; ES = -0.75 ; MBI = Unclear - VA: ∆ = −11.9±11.2 ; p = 0.04 ; ES = -1.33 ; MBI = Most likely negetive - RMS: ∆ = −0.04±0.12 ; p = 0.47; ES = -0.22 ; MBI = Unclear - M-Wave: ∆ = 0.62±1.16 ; p = 0.84; ES = 0.37 ; MBI = Unclear - RMS/MW:∆ = −0.04±0.05 ; p = 0.7; ES = -0.37 ; MBI = Unclear - Kic…
AC	Eligible	MONITORING INTERNAL LOAD PARAMETERS DURING SIMULATED AND OFFICIAL BASKETBALL MATCHES	Journal of strength and conditioning research	Observational	To investigate and compare the stress responses (assessed by Foster’s session RPE method and salivary cortisol changes) between SMs and OMs in elite professional basketball players.	10	Basketball	Adult	Professional	Male	Match	- 4 matches (2 practice, 2 official league) - 4x10min quarters + 30min warm up	- Immediately PRE - Immediately POST	RPE (10 point)	None	Not stated					Cortisol				- Shapiro-wilk - 2-way ANOVA with repeated measures + Tukey Honestly Significant Difference (HSD) - Spearman correlation	- age = 26.4 ± 3.8 years - height = 196 ± 10 cm - body mass = 100 ± 14 kg	Simulated Match: - C (nmol/L) = 4.76 ± 2.05 Official Match: - C (nmol/L) = 9.12 ± 3.94	Simulated Match: - C (nmol/L) = 5.99 ± 2.57 Official Match: - C (nmol/L) = 17.17 ± 7.95				Simulated Match: - C (nmol/L) = NS Official Match: - C (nmol/L) = p < 0.05 (increase)
AC	Eligible	Session RPE and salivary immune-endocrine responses to simulated and official basketball matches in elite young male athletes	Journal of sports medicine and physical fitness	Observational	Tested the hypothesis that the salivary cortisol concentrations and RPE scores from official matches (OM) and simulated training matches (TM) would differ in a group of young male basketball athletes.	10	Basketball	u19	Elite	Male	Match	- 5 matches (3 training, 2 official league) over a 15 week season - 4x10min quarters + 30min warm up	- Immediately PRE - Immediately POST	RPE (10 point)	None	Not stated					- Cortisol	- Salivary Immunoglobulin A (SIgAabs) - Salivary Immunoglobulin A secretion rate (SIgAsec)			- Shapiro-wilk - 2-way ANOVA with repeated measures + Tukey Honestly Significant Difference (HSD)	- age: 19±0.6 years - height; 193±6 cm - body mass: 87±7 kg	Simulated Match: - C (nmol/L) = 4.2±0.7 - SIgAabs (ug/ml) = 494±99 - SIgAsec (ug/ml) = 118±22 Official Match: - C (nmol/L) = 6.1±0.8 - SIgAabs (ug/ml) = 457±68 - SIgAsec (ug/ml) = 132±30	Simulated Match: - C (nmol/L) = 4.4±1.0 - SIgAabs (ug/ml) = 635±137 - SIgAsec (ug/ml) = 145±31 Official Match: - C (nmol/L) = 12.7±2.2 - SIgAabs (ug/ml) = 552±59 - SIgAsec (ug/ml) = 156±26				Simulated Match: everything non-significant Official Match: - C : p < 0.05 increase - non-significant
AC	Eligible	Changes in muscle damage markers in female basketball players	Biology of Sport	Observational	To investigate the effect of an official basketball match on muscle damage parameters and performance of professional female basketball players.	11	Basketball	Adult	Elite	Female	Match	A single basketball match.	- Immediately PRE - Immediately POST - 24H POST - 48H POST - Physical tests not immediately post	RPE HR zones ( 5 zones)	None	Not stated	- T-Test change of direction test - 1RM Bench press			- Creatine kinase (CK) - Myoglobin (Mb)				-Perceived DOMS :muscle soreness (visual analogue scale)	- 1 way anova (1RM + T-test) - 2-way ANOVA (muscle soreness and bloods) - Tukey post-hox	- Age = 27.4 ± 4.8 years - Height = 179.5 ± 5.5 cm - Weight = 72.0 ± 7.8 kg - RPE was 4.0 ± 1.4 - 27.3 ± 24.8% for zone 1 (50-59% HRmax), - 14.7 ± 5.1% for zone 2 (60-69% HRmax) - 17.5 ± 9.6% for zone 3 (70-79% HRmax) - 21.2 ± 10.4% for zone 4 (80-89% HRmax) - 19.3 ± 9.6% for zone 5 (90-100% HRmax)	- Soreness (mm) = 7.37 ± 5.92 - CK (IU/L) = 140.87 ± 76.02 - Mb (ng/mL) = 29.06 ± 13.38 - NO RAW SCORES FOR PHYSICAL TESTS ONLY % CHANGE SCORES	- Soreness (mm) = 14.01 ± 7.96 - CK (IU/L) = 313.79 ± 140.12 - Mb (ng/mL) = 51.25 ± 26.88		- Soreness (mm) = 27.89 ± 13.16 - CK (IU/L) = 396.52 ± 133.42 - Mb (ng/mL) = 158.75 ± 48.44	- Soreness (mm) = 18.03 ± 15 - CK (IU/L) = 263.85 ± 132.67 - Mb (ng/mL) = 114.38 ± 38.75	-Blood markers of muscle damage increased after the match (CK at 24hours and Mb at 24 and 48 hours; P<0.05) - . Muscle soreness increased at 24 and 48 hours after the match (P<0.05) - No significant changes in 1RM and T test were observed after the match	- CK: ∆ 213.3 ± 195.1 - Mb: ∆ 116.8 ± 86.2 - Leg press: ∆ = -0.9 ± 5.6% - Bench press: ∆ = 0.2 ± 5.0% - T-test: ∆ = -1.1 ± 2.5%
AC	Eligible	Salivary immunoglobulin a responses in professional top-level futsal players	Journal of Strength and Conditioning Research	Observational	To investigate the effect of 2 distinct matches on SIgA responses in professional top-level futsal players	10	Futsal	Adult	Professional	Male	Match	- 2 futsal games, 7 days apart - results averaged - 4 x 10 minutes - 5-minute recovery	- Immediately PRE - Immediately POST	- RPE - Heart rate	None	Not stated						- Salivary Immunoglobulin A (SIgA): - Salivary Immunoglobulin A secretion rate			- means and the SEM - Shapiro-wilk - 2-way ANOVA (match and timepoint) + Greenhouse–Geisser	age = 24 ± 3 years; height = 174 ± 5 cm; mass = 73 ± 9 kg	- SIgAabs (ug/mL) = 175 ± 43 - SIgArate (ug/min) = 14 ± 2	- SIgAabs (ug/mL) = 99 ± 17 - SIgArate (ug/min) =7 ± 1				- SIgAabs (ug/mL) = P < 0.05 - SIgArate (ug/min) = p < 0.05
AC	Eligible	Effect of match importance on salivary cortisol and immunoglobulin a responses in elite young volleyball players	Journal of Strength and Conditioning Research	Observational	To compare the session-RPE, salivary cortisol (sC) and SIgA responses with 2 official matches (regular season match vs. final champion- ship match) in elite young male volleyball players.	12	Volleyball	u19	Elite	Male	Match	- 2 volleyball matches - 1 regular season vs 1 finals match - 3 weeks apart - both played between 18:30 and 20:30	- Immediately PRE - Immediately POST	RPE	None	Not stated					- cortisol ©	- salivary immunoglobulin A (SIgA)			- Shapiro-wilk - 2-way ANOVA + Tukey's post-hoc - In the case ofviolation of the assumption ofsphericity, the significance was established by using the Greenhouse-Geisser procedure	- age = 19 ± 0.3 years - height = 196 ± 6 cm - body mass = 85 ± 8 kg	Regular: - C (nmol/L) = 5.52 ± 2.08 - SIgA (ug/mL) = 373.0 ± 129.6 FINALS: - C (nmol/L) = 9.97 ± 2.93 - SIgA (ug/mL) = 314.85 ± 85.57	Regular: - C (nmol/L) = 6.21 ± 1.98 - SIgA (ug/mL) = 396.26 ± 93.87 FINALS: - C (nmol/L) = 12.17 ± 4.63 - SIgA (ug/mL) = 373.0 ± 116.3				No statistical comparisons pre-post. All involve comparing FM to RM
AC	Eligible	Effects of basketball match-play on ankle dorsiflexion range of motion and vertical jump performance in semi-professional players	Journal of Sports Medicine and Physical Fitness	Cohort design	To investigate the effects of basketball match-play on ankle dorsiflexion range of motion (ROM) and countermovement (CMJ) performance, and their association with internal match load	30	Basketball	Adult	Semi-professional	Male	Match	Assessed before and after 6 basketball matches (players from 3 teams). Length of the matches not stated.	- Pre match - Post match (30min) - 48 H post match (ankle dorsiflexion only	sRPE	None	Not stated	- CMJ height (JH - ft) - Ankle Dorsiflexion ROM								- Magnitude based inference: - ES + 90% CI	- age: 21.8 ± 4.7 years - height: 193.9 ± 8.4 cm - body mass: 90.4 ± 13.7 kg - sRPE: 107.70 ± 69.14 AU	- JH (m) = 0.48 ± 0.07 - Ankle ROM dominant (cm) = 8.48 ± 1.31 - ROM non-dominant (cm) = 8.08 ± 2.25 - ROM total (cm) = 8.09 ± 2.43	- JH (m) = 0.51 ± 0.07 - Ankle ROM dominant (cm) = 9.68 ± 1.26 - ROM non-dominant (cm) = 9.40 ± 2.52 - ROM total (cm) = 9.43 ± 2.51 Post			- Ankle ROM dominant (cm) = 8.02 ± 1.35 - ROM non-dominant (cm) = 7.43 ± 2.53 - ROM total (cm) = 7.54 ± 2.52	- JH: ES = 0.46; ±0.20; MBI = Very likely small; 99/1/0 - Ankle ROM dominant: ES = 0.88; Change in score = ± 0.41; 14.6 ± 7.2; MBI = Very likely moderate; 99/1/0 - ROM non-dominant: ES = 0.54; Change in score = ± 0.20; 17.3 ±6.3; MBI = Most likely small; 100/0/0 - ROM total: ES = 0.53; ± 0.15; Change in score = 17.9 ± 5.1; MBI = Most likely small; 100/0/0			- Ankle ROM dominant: ES =-0.33; ±0.38; Change in score = -5.6±6.8; MBI = Possibly small; 1/27/72 - ROM non-dominant: ES = -0.26; ± 0.16; Change in score = -10.5 ±6.0; MBI = Possibly small; 0/25/75 - ROM total: ES = -0.22; ± 0.14; Change in score = -8.7 ±6.1; MBI = Possibly small; 0/42/58
AC	Eligible	What Is the Most Sensitive Test to Identify Fatigue through the Analysis of Neuromuscular Status in Male Elite Futsal Players?	Sensors	Observational	To determine which of the NMS monitoring tests (countermovement jump vs. back squat with additional load) is the most sensitive to identify states of acute fatigue based on changes in physical performance of futsal players in training sessions during the preseason.	17	Futsal	Adult	Professional	Male	Training	- 16 Futsal training session - Conducted during preseason - Average length of 98 ± 7 min	- Pre-training - Immediately post-training	None	None	Not stated	- CMJ (JH - ft) - Loaded back squat velocity (+- 60% 0f 1RM - (0.90-to-1.10 m/s)): * Mean velocity (MV) * Mean propulsive velocity (MPV)								- Shapiro-wilk - Delta values (before–after) and the minimum detectable change - One-way ANOVA (intraindervidual pre-post) - Bonferonni post-hoc analysis for pairwize comparisons - Partial eta square ES for the ANOVA results - Cohen’s d ES for intra- subject comparisons - Small = 0.01; medium = 0.06; and large = 0.14 - Trivial < 0.2; small = 0.2–0.6; moderate = 0.6–1.2; large = 1.2–2.0; very larg…	- age = 23.07 ± 4.53 years - height = 1.75 ± 0.06 m - body mass = 75.47 ± 7.47 kg	CMJ: - JH (cm) = 42.05 ± 4.40 Back squat: - MV (m/s) = 1.08 ± 0.06 - MPV (m/s) = 1.09 ± 0.06	CMJ: - JH (cm) = 41.73 ± 4.94 Back squat: - MV (m/s) = 1.02 ± 0.06 - MPV (m/s) = 1.02 ± 0.07				CMJ: - JH: Delta (mean change) = −1.25 ± 10.87; MDC = 6.52; ES = 0.246 (small); p = 0.223; r = 0.68 Back squat: - MV: Delta (mean change) = 0.06 ± 0.14; MDC = 0.18; ES = 1.41 (large); p < 0.001; r = 0.89 - MPV: Delta (mean change) = 0.07 ± 0.14; MDC = 0.13; ES = 1.628 (large); p < 0.001; r = 0.91
AC	Eligible	Does a congested fixture schedule affect psychophysiological parameters in elite volleyball players?	Science and Sports	Observational	The aim of this study was to examine the effect of a congested fix- ture schedule (CFS), which included three successive official volleyball matches played within a 3-day period, on salivary cortisol level, technical parameters, internal match-load, and stress tolerance, in male professional volleyball players	11	Volleyball	Adult	Elite	Male	Tournament	Participants assessed over 3 volleyball matches performed over 3 days. Matches were 84, 157, and 99min in length and began between 2-3pm each day. The 2nd match lasted 5 sets not 3 - hence the duration difference. Baseline measures were taken the day before the start of the first game.	- Baseline = 4pm day before - immediately post each match	sRPE	Technical involvement (score calculated from summing number of serves, passing and digging, setting, attacking and blocking)	Not stated					Cortisol			Daily Analysis of Life Demands in Athletes questionnaire (DALDA) -source of stress + symptoms of stress score	- Shapiro-wilk - Repeatedmeasures ANOVA + Tukey post hoc for cortisol - Friedman test and wilcoxon for DALDA - ES + 90% CI - higher raw scores on DALDA indicate better coping ability	- age = 26.4 ± 4.4 years - height = 191.4 ± 8.4 cm - body mass = 85.1 ± 8.7 kg	- Source of stress = 18.27 (1.90) - symptomes of stress = 52.27 (3.95) - Cortisol (ng/mL) = 4.03 ± 1.63	- Source of stress = 19.45 (1.57) - symptomes of stress = 51.73 (3.41) - Cortisol (ng/mL) = 8.69 ± 3.09		- Source of stress = 16.55 (1.81) - symptomes of stress = 47.09 (4.18) - Cortisol (ng/mL) = 7.12 ± 2.08	- Source of stress = 16.18 (2.64) - symptomes of stress = 46.36 (5.05) - Cortisol (ng/mL) = 8.10 ± 1.16	ANOVA FOR OVERALL EFFECT - Stress tolerance: X2 = 15.06; P < 0.01 - Cortisol: (F = 15.63 and P < 0.01 BASELINE TO POSTMATCH - Stress Tolerance: NA - no info - Cortisol :150% (ES = 1.88), p < 0.01		- Stress Tolerance: (ES = 1.2), p < 0.05 - Cortisol: 107% (ES = 1.63), p < 0.01
AC	Eligible	Training increases anabolic response and reduces inflammatory response to a single practice in elite male adolescent volleyball players.	Journal of pediatric endocrinology & metabolism	Observational	To evaluate the effect of prolonged training on the anabolic/cata- bolic and inflammatory response to a single practice in elite, national team-level, adolescent volleyball players.	14	Volleyball	Adolescent	Elite	Male	Training	- 2 typical volleyball training sessions - 60min each (warm up, volleyball drills + conditioning) - separated by 7 weeks	- Immediately PRE - Immediately POST	None	None	Not stated					- Growth hormone (GH) - IGF-1 - IGF binding-protein 3 (IGFBP-3) - Cortisol © - Testosterone (T)	- interleukin-6 (IL-6) - IL-1 receptor antagonist (IL-1ra)			- Repeated measures ANOVA	- age = 16.3 ± 1.1 years - Height (cm) = 190.9 ± 4.1 - Weight (kg) = 77.4 ± 9.7	PRE-TRAINING PERIOD: - GH (ng/mL) = 0.2 ± 0.2 - IGF-1 (ng/mL) = 506.7 ± 125.7 - IGFBP-3 (ng/mL) = 6025.6 ± 882.6 - Testosterone (ng/mL) = 6.2 ± 3.5 - Cortisol, (μ g/L) = 20.8 ± 6.6 - IL-6 (pg/mL) = 1.2 ± 0.6 - IL-1ra (pg/mL) = 296.4 ± 85.8 POST-TRAINING PERIOD: - GH (ng/mL) = 0.3 ± 0.5 - IGF-1 (ng/mL) = 498.7 ± 114.5 - IGFBP-3 (ng/mL) = 5169.5 ± 1545.9 - Testosterone (ng/mL) = 6.4 ± 1.9 - Cortiso…	PRE-TRAINING PERIOD: - GH (ng/mL) = 2.7 ± 2.4 - IGF-1 (ng/mL) = 522.3 ± 96.6 - IGFBP-3 (ng/mL) = 5986.7 ± 1362.1 - Testosterone (ng/mL) = 7.3 ± 3.6 - Cortisol, (μ g/L) = 22.1 ± 6.1 - IL-6 (pg/mL) = 3.1 ± 1.7 - IL-1ra (pg/mL) = 319.8 ± 87.7 POST-TRAINING PERIOD: - GH (ng/mL) = 5.0 ± 3.1 - IGF-1 (ng/mL) = 503.9 ± 129.7 - IGFBP-3 (ng/mL) = 5850.9 ± 975.6 - Testosterone (ng/mL) = 8.3 ± 5.5 - Cortisol…				PRE-TRAINING PERIOD: - GH (ng/mL) = p < 0.05 - Testosterone (ng/mL) = P < 0.05 - IL-6 (pg/mL) = p < 0.05 POST-TRAINING PERIOD: - GH (ng/mL) = p < 0.05 - IGFBP-3 (ng/mL) = p < 0.05 - Testosterone (ng/mL) = p < 0.05 - IL-6 (pg/mL) = p < 0.05
AC	Eligible	Sleep and stress hormone responses to training and competition in elite female athletes	European Journal of Sport Science	Observational	The aim of the current study was to measure different psychophysiological stress markers during a competition day, an inten- sity-matched training day and a rest day in elite female netball athletes. A secondary aim of the study was to determine the relationship between the psychophysiological stress markers on subsequent sleep indices following the three study days.	10	Netball	Adult	Elite	Female	Match and training	Participants were assessed over an intensity and duration matched netball match and training session, as well as a rest-day control day. All testing was conducted within a 7 day period.	- Immediately PRE - Immediately POST - at 22:00 (2.5H post)	None	None	Not stated					Cortisol			Perceived Stress (visual analogue sclale - 0-10cm)	- 2 way ANOVA - Cohen's d Effect sizes + 90%CI	- Age = 23 ± 6 years - body mass = 79.8 ± 8.9 kg	Training: - Cortisol (μg/dL) = 0.131 ± 0.132 - PS (AU) = 3.9 ± 2.7 Match: - Cortisol (μg/dL) = 0.154 ± 0.102 - PS (AU) = 5.2 ± 2.3	Training: - Cortisol (μg/dL) = 0.178 ± 0.127 - PS (AU) = 2.0 ± 1.3 Match: - Cortisol (μg/dL) = 0.700 ± 0.165 - PS (AU) = 2.3 ± 1.9	2.5 H POST Training: - Cortisol (μg/dL) = 0.077 ± 0.063 - PS (AU) = 2.1 ± 1.9 Match: - Cortisol (μg/dL) = 0.155 ± 0.062 - PS (AU) = 3.2 ± 1.7			Training: - Cortisol (μg/dL): NA - PS (AU): NA Match: - Cortisol (μg/dL): p < 0.001; +354% - PS (AU): NA	2.5 H POST Training: - Cortisol (μg/dL) = NA - PS (AU) = NA Match: - Cortisol (μg/dL) = NA - PS (AU) = NA
AC	Eligible	Changes in Psycho-Physiological Indices in Male Volleyball Players During 5-Day International Tournament.	Polish Journal of Sports Medicine	Observational	To examine changes in selected morning blood and psychological indices in male players during 5-day volleyball tournament	10	Volleyball	Adult	International	Male	Tournament	- 5-day international tournament - 1 match each day - All matches played at 17:00	- 8am day before tournament - 8am every day of tournament	None	None	Not stated				- Creatine kinase (CK) - Urea	- Cortisol © - Testosterone (T)			Sstandardized Spielberger test of State anxiety (A) - Mental disposition (MD) - Physical disposition (PD)	- Shapiro-wilk - ANOVA-Friedman and post-hoc R-test	None given	D-1: - C (nmol/L) = 477 ± 22 - T (nmol/L) = 18.5 ± 1.7 - T:C = 3.9 ± 0.3 - CK (U/L) = 480 ± 410 - A (au) = 31.6 ± 4 - MD (au) = 31.3 ± 6.1 - PD (au) =29.6 ± 7.9 - Urea (mmol/L) = 6.9 ± 1.3 D1 : - C (nmol/L) = 464 ± 42 - T (nmol/L) = 17.7 ± 3.4 - T:C =3.8 ± 0.7 - CK (U/L) = 627 ± 425 - A (au) = 34.1 ± 4.4 - MD (au) =31.2 ± 4.5 - PD (au) = 28.3 ± 6.8 - Urea (mmol/L) = 6.1 ± 1.3			D2: - C (nmol/L) = 480 ± 42 - T (nmol/L) = 17.4 ± 2.6 - T:C = 3.6 ± 0.6 - CK (U/L) = 842 ± 729 - A (au) = 34.6 ± 5.1 - MD (au) = 31.5 ± 6.8 - PD (au) = 26.6 ± 6.9 - Urea (mmol/L) = 5.6 ± 1.2	D3: - C (nmol/L) = 469 ± 31 - T (nmol/L) = 13.3 ± 3.1 - T:C =2.8 ± 0.7 - CK (U/L) = 1099 ± 971 - A (au) = 40.3 ± 7.5 - MD (au) = 25.1 ± 11.1 - PD (au) =23.9 ± 7.2 - Urea (mmol/L) = 6.9 ± 1.3 D4: - C (nmol/L) = 262 ± 88 - T (nmol/L) = 13.8 ± 3.6 - T:C = 5.5 ± 1.6 - CK (U/L) = 1264 ± 1225 - A (au) =36 ± 4.1 - MD (au) = 32.4 ± 5.4 - PD (au) = 23.9 ± 7.2 - Urea (mmol/L) = 6.5 ± 1.4 D5: - C (nmol/L) =…	- Anxiesty significantly lower on all days compared to baseline (p < 0.05) - Cortisol: D4 significantly less D-1 (p < 0.05) - Testosterone level decreased D3 by 23.6% (p < 0.05) - CK increase over tournament (p < 0.05) - No changes to urea
AC	Eligible	STUDY ON IN BLOOD CHEMISTRY CHANGES INDUCED BY VARIOUS EXERTIONS IN MALE VOLLEYBALL PLAYER WHO SUFFERS FROM EPISODIC MUSCLE CRAMPS. A CASE STUDY	Polish Journal of Sports Medicine	Observational	To examine changes in selected blood param- eters in response to laboratory exercise test, a typical training session and an official volleyball match.	1	Volleyball	Adult	International	Male	Match and training	- single 2H training session - single match (90min)	- Immediately PRE - Immediately POST - 30min post	None	None	Not stated				- Creatine kinase (CK) - Urea	- cortisol © - testosterone (T) - growth hormone (HGH) - dehydroepiandrosterone sulfate (DHEA-S)				No stats performed - CASE STUDY		DOES NOT GIVE UNITS OF MEASUREMENT FOR VARIABLES: MATCH: - C = 528 - T = 19 - HGH = 0.2 - DHEA-S = 6.3 - CK = 528 TRAINING: - C = 132 - T = 15.6 - HGH = 0.1 - DHEA-S = 6.6 - CK = 683	DOES NOT GIVE UNITS OF MEASUREMENT FOR VARIABLES: MATCH: - C = 497 - T = 18.4 - HGH = 0.4 - DHEA-S = 6.8 - CK = 854 TRAINING: - C = 146 - T = 16.4 - HGH = 0.2 - DHEA-S = 6.5 - CK = 911	DOES NOT GIVE UNITS OF MEASUREMENT FOR VARIABLES: MATCH: - C = 400 - T = 18.4 - HGH = 0.2 - DHEA-S = 7.1 - CK = 874 TRAINING: - C = 176 - T = 15.6 - HGH = 1.1 - DHEA-S = 6.6 - CK = 931
AC	Eligible	The Effect of Basketball Training on the Players' Erythrocyte Membrane Acetylcholinesterase, (Na+,K+)-ATPase and Mg2+-ATPase Activities.	International Journal of Sports Medicine	Observational	We aimed to corre- latemembraneenzyme activities withTAS, blood lactate andpyr- uvate levels and sporting performance.	10	Basketball	Adolescent	Champion team	Male	Training	- Single basketball training session - warm-up and stretching (10 min), a technical-tactical part (30 min), counterattacks and simulated full or half- court basketball games (40 min), cool down (10 min),	- Immediately PRE - Immediately POST	None	None	Not stated			- Total anti-oxidant status (TAS) - erythrocyte membrane acetylcholinesterase (AChE) - Na+,K+-ATPase - Mg2+-ATPase						- ANOVA for repeated measurements	- aged = 17.5 ± 0.6 years - height = 195 ± 5 cm - weight = 74.0 ± 1.5 kg	- TAS (mmol/l) = 1.47±0.13 - AChE (DOD/min×mg protein) = 2.90 ± 0.05 - Na+,K+-ATPase (µmol Pi/h ×mg protein) = 0.58 ± 0.04 - Mg2+-ATPase (µmol Pi/h ×mg protein) = 2.65 ± 0.19	- TAS (mmol/l) = 0.92±0.10 - AChE (DOD/min×mg protein) = 3.98 ± 0.09 - Na+,K+-ATPase (µmol Pi/h ×mg protein) = 1.27 ± 0.12 - Mg2+-ATPase (µmol Pi/h ×mg protein) = 2.70 ± 0.17				- TAS (mmol/l) = p <0.01 decrease - AChE (DOD/min×mg protein) = p < 0.01 increase - Na+,K+-ATPase (µmol Pi/h ×mg protein) = P < 0.001 increase - Mg2+-ATPase (µmol Pi/h ×mg protein) = NS
AC	Eligible	Differences in salivary hormones and perception of exertion in elite women and men volleyball players during tournament	The Journal of Sports Medicine and Physical Fitness	Observational	To compare the changes in cortisol and testosterone concentrations between men and women during three matches of a South American Volleyball Championship and to correlate the perceived exertion with the changes in these hormones after the matches.	24 (12 male, 12 female)	Volleyball	Adult	International	Male and Female	Tournament	Participants were assessed over 3 matches during the group stages of an international tournament. 24-48H inbetween each match.	- 8am each morning - 30min PRE match - 30min post-match	RPE	None	Not Stated					- Testosterone - Cortisol				- Shapiro-wilk - Factorial ANOVA - Fisher’s Least Significant Difference (LSD) post hoc test		Female: Match 1: - Cortisol (ng/ml) = 3.68 0.85 - Testosterone (pg/ml) = 59.57 15.97 Match 2 - Cortisol (ng/ml) = 3.32 0.45 - Testosterone (pg/ml) = 60.57 22.96 Match 3 - Cortisol (ng/ml) = 2.86 0.35 - Testosterone (pg/ml) = 52.91 17.64 Male Match 1: - Cortisol (ng/ml) = 3.14 0.59 - Testosterone (pg/ml) = 108.49 13.98 Match 2 - Cortisol (ng/ml) = 3.59 1.06 - Testosterone (pg/ml) = 101.16 25.62 Ma…	Female: Match 1: - Cortisol (ng/ml) = 3.89 1.51 - Testosterone (pg/ml) = 59.58 13.31 Match 2 - Cortisol (ng/ml) = 3.16 0.68 - Testosterone (pg/ml) = 59.58 13.97 Match 3 - Cortisol (ng/ml) = 3.42 0.80 - Testosterone (pg/ml) = 82.86 16.31 Male Match 1: - Cortisol (ng/ml) = 3.39 0.69 - Testosterone (pg/ml) = 117.47 30.28 Match 2 - Cortisol (ng/ml) = 5.49 2.62 - Testosterone (pg/ml) = 116.14 18.64 Ma…				Female: Match 1: No significant changes Match 2 No significant changes Match 3 - Testosterone (pg/ml) = P=0.0003, + 37% Male Match 1: No significant changes Match 2 - Cortisol (ng/ml) = +53.7%, P=0.0003 Match 3 No significant changes
AC	Eligible	Comparison of the Short-Term Oxidative Stress Response in National League Basketball and Soccer Adolescent Athletes.	Angiology	Observational	Investigated the impact of vigorous physical activity on serum oxidative stress markers in 36 soccer and 12 basketball National League adolescent athletes 40 minutes before and 15 minutes after a National League game.	13	Basketball	Adolescent	Club	Male	Match	Single basketball match.	- 40 min PRE - 15min POST (immediately)	None	None	Not stated			- total serum peroxides (TPS) - myeloperoxidase (MPO) - Polymorphonuclear elastase (PMN) - Fibrinogen						- Kolmogorov-Smirnov test - Student t test and Mann-Whitney U - mean + SD or median + IQR	Afe range = 16-17 years BMI = 20.7 + 2.5	- TPS (uMol/L) = 50.6 (95.7) - MPO (ng/mL) = 54 (40) - PMN (ng/mL) = 23.3 + 21.7 - Fibrinogen (g/L) = 1.29 (0.18)	- TPS (uMol/L) = 58.1 (66.8) - MPO (ng/mL) = 52 (32) - PMN (ng/mL) = 16.42 + 5.72 - Fibrinogen (g/L) = 1.24 (0.18)				Stats not provisded for pre-post, only between soccer and basketball.
AC	Eligible	Impact of successive basketball matches in psychophysiological response and neuromuscular performance in adolescent players	Sport Sciences for Health	Observational	To analyze the impact of a competition with congested matches on mood, stress tolerance, competitive anxiety, total quality of recovery and neuromuscular performance in adolescent basketball players.	10	Basketball	Adolescent	Youth	Male	Tournament	- 3 matches - 4x8min quarters - 2 days - 1 match 1st day (11am), 2 matches 2nd (10:10am + 17:10pm)	- Immediately pre-match 1 - Immediately post match 1 (phys, mood, stress) - Pre-match 2 + 3 (TQR + anxiety + mood) - Post match 2 + 3 (Phys + mood + stress)	- sRPE	- Inertial movement load (au)	Not stated	- CMJ (JH - ft) - Drop jump (DJ - RSI) - 20m sprint							- Competitive State Anxiety Inventory–2R (CSAI-2R) - Brunel mood scale (BRUMS) - Total quality of recovery (TQR) scale (7-19) - Daily Analysis of Life Demands in Athletes (DALDA)	- Shapiro-Wilk - Rrepeated measures ANOVA - Bonferroni’s post hoc - partial eta squared (η2) ES: (0.04 < ES < 0.25), moderate effect (0.25 < ES < 0.64) and strong effect (ES > 0.64) - Friedman test (mood throughout matches) - Wilcoxon test (mood pre-post matches)	Age = 14.8 ± 0.5 years Weight = 59.4 ± 9.1 kg Height = 173.7 ± 5.9 cm	Tournament: m1: - CMJ (cm) = 37.19 ± 5.54 - DJ (RSI) = 151.73 ± 40.16 - 20m (s) = 3.32 ± 0.18 BRUMS: - Tension (au) = 47.96 - Depression (au) = 47.08 - Anger (au) = 43.15 - Vigor (au) = 59.97 - Fatigue (au) = 41.11 - Confusion (au) = 45.05 CSAI-2R: - Cognitive anxiety (au) = 17.11 ± 5.37 - Somatic anxiety (au) = 15.97 ± 2.66 - Self-confidence (au) = 24.78 ± 5.69 DALDA: - Stress tolerance (au) = 2…	Tournament: m1: - CMJ (cm) = 36.35 ± 6.31 - DJ (RSI) = 145.50 ± 28.40 -20m (s) = 3.44 ± 0.19 BRUMS: - Tension (au) = 43.01 - Depression (au) = 43.01 - Anger (au) = 43.21 - Vigor (au) = 59.97 - Fatigue (au) = 38.05 - Confusion (au) = 41.99 DALDA: - Stress tolerance (au) = 20.50 ± 2.00 - Stress symptoms (au) = 54.63 ± 7.26 D2: M2: - CMJ (cm) = 37.95 ± 4.89 - DJ (RSI) = 135.99 ± 23.49 - 20m (s) = 3.…				- CMJ: significant decrease (F(3.21) = 4.203, p = 0.017, η2: 0.37); significant differences between post-match 2 and 3 (p = 0.011, ES − 1.4) - DJ: did not change during the competition (F(3.21) = 1.284 p = 0.305, η2: 0.15) - 20m: reduction in speed performance (F(3.21) = 4.332, p = 0.015, η2: 0.38); M1 :p = 0.002, ES − 1.8; M3: p = 0.028, ES − 1.2) BRUMS: Only changed in M3 - Depression: increase…
AC	Eligible	The Effect of a Simulated Basketball Game on Players' Sprint and Jump Performance, Temperature and Muscle Damage.	Journal of human kinetics	Observational	To assess the changes in lower limb muscle power in response to a simulated basketball game and relate these changes to body temperature modifications and indices of exercise-induced muscle damage.	10	Basketball	Adult	College	Male	Match	Single basketball match. Four 10 min quarters with a 15 min break at half time and 8-min breaks after the first and the third quarters.	CMJ and SPRINTS: - Immediately PRE - Post each quarter - Immediately POST - 24H - 48H Creatine Kinase: - 24H - 48H	None	None	Not stated	- 10m sprint - CMJ height (JH - ft)			Creatine kinase (CK)					- Kolmogorov–Smirnov - 1-way ANOVA with repeated measures - Bonferonni post-hoc	- age = 21.5 ± 1.7 years - body mass = 83.5 ± 8.9 kg - body height = 192.5 ± 5.4 cm	- 10m sprint (s) = 1.7 ± 0.02 - JH (cm) = 49.6 ± 1.21 - CK (iU/L) = 196.7 ± 30.71	Q1: - 10m sprint (s) = 1.69 ± 0.02 - JH (cm) = 50.2 ± 1.56 Halftime: - 10m sprint (s) = 1.73 ± 0.02 - JH (cm) = 52.6 ± 2.02 Q3: - 10m sprint (s) = 1.71 ± 0.03 - JH (cm) = 51.3 ± 1.76 POST: - 10m sprint (s) = 1.73 ± 0.03 - JH (cm) = 48.9 ± 1.65 20min: - 10m sprint (s) = 1.74 ± 0.02 - JH (cm) = 48.2 ± 1.22		- 10m sprint (s) = 1.82 ± 0.02 - JH (cm) = 45.2 ± 1.01 - CK (iU/L) = 408.6 ± 65.73	- 10m sprint (s) = 1.78 ± 0.02 - JH (cm) = 46.9 ± 1.57 - CK (iU/L) = 276.4 ± 37.26		10m: Q1: NS H: P < 0.05 increase Q3: NS POST: p < 0.05 increase 20min: p < 0.05 increase CMJ: Q1: NS H: NS Q3: NS POST: NS 20min: NS	CK = significant increase , 24 h (>200%; F=40.2; η2 =0.89; p<0.05, Figure 4) and 10m: p < 0.05 increase CMJ: p < 0.05 decrease	CK = significant increase, 48 h (>30%; F=23.6; η2=0.82; p<0.05) 10m: p < 0.05 increase CMJ: p < 0.05 decrease
AC	Eligible	Reactivation Following Small‐Sided Games, Repeated Sprints and Circuit Training in Elite Handball Players.	Journal of Human Kinetics	Observational within-subject repeated-measures	To compare acute post-exercise HRV indices (in time, frequency and nonlinear domains) for SSGs, shuttle RSs and specific CT in elite handball players.	14	Handball	Adult	Elite	Male	Training	- Small sided games (SSGs), 2 sets of 8min with 2min recovery. 3-aside + goaldkeepers. - Also had a repeated sprint and exercise circuit intervention in separate weeks. However this will not be included in the data extraction	- Measured for 10min PRE training - 10min POST training	- Heart rate peak - Mean heart rate	None	Not stated - standard indoor handball court							- root mean square of the successive differences (RMSSD, ms) - standard deviation of normal R-R intervals (SDNN, ms) - low frequency (LF) - High frequency (HF)		- Shapiro-wilk and Bartlet's test - HRV data log-transformed - mixed-design factorial analysis of variance to analyse changes over time (pre-post) - post-hoc Tukey’s test - Cohen's D effect size	- age = 25.4 ± 4.9 years - body mass = 86.7 ± 7.0 kg - body height = 189.9 ± 6.7 cm - HR mean = 164.9 ± 8.3 bpm - HR % max = 85.7 ± 3.7 % - Hrpeak = 179.9 ± 8.3 bpm	- lnRMSSD (ms) = 4.10 ± 0.37 - lnSDNN (ms) = 4.37 ± 0.30 - lnSD1 (ms) = 3.75 ± 0.37 - lnHF (n.u.) = 3.59 ± 0.30 - lnLF (n.u.) = 4.11 ± 0.23	- lnRMSSD (ms) = 2.94 ±0.69 - lnSDNN (ms) = 3.54 ±0.35 - lnSD1 (ms) = 2.59 ±0.71 - lnHF (n.u.) = 3.10 ±0.77 - lnLF (n.u.) = 4.22 ± 0.33				- lnRMSSD: p < 0.001; ES = 2.10 (large) - lnSDNN: p < 0.001 ; ES = 2.53 (large) - lnSD1: p < 0.001 ; ES = 2.05 (large) - lnHF: p < 0.01 ; ES = 0.85 (large) - lnLF: p > 0.05; ES = 0.41 (small)
AC	Eligible	Analysis of stress tolerance, competitive-anxiety, heart rate variability and salivary cortisol during successive matches in male futsal players	BMC Sports Science, Medicine and Rehabilitation	Observational	To evaluate the stress tolerance and competitive anxiety in Under-17 male futsal players in a competition with successive matches at the school level.	10	Futsal	Adolescent	Not stated	Male	Tournament	- A futsal tournament consisting of 3 matches in 4 days. - There was a "baseline" training week 2 weeks before, however this is excluded from this reviews analysis as it was >48h before the following measure - 24h between M1 and M2, 48 between M2 and M3 - 2x40min halves + 10min halftime	-60min before each match	- sRPE	- PlayerLoad	Not stated					- Salivary cortisol ©		- Logarithmic Mean difference between the squares of successive normal intervals (LnRMSSD) - Time between RR intervals (RR) - Percentage of intervals > 50 ms different from the previous interval (pNN50) - Low frequency (LF) - High Frequency (HF) - LF:HF	- Competitive state anxiety inventory‑2 revised (CSAI-2R)	- Shapiro-wilk - Repeated measures one-way ANOVA - Bonferonni post-hoc - Partial eta squared (η2) effect sizes - Friedman’s non-parametric test (LnRMSSD, cortisol, LF/HF: medians + 25th-75th percentile)	- age: 16.9 ± 0.7 years - body mass: 71.0 ± 5.1 kg - height:174.9 ± 4.3 cm	M1: - Cognitive anxiety (au) = 10.8 ± 0.8 - Somatic anxiety (au) = 11.0 ± 1.3 - Cortisol (ng/mL) = 3.50 (1.84; 8.85) - LnRMSSD = 3.15 (2.98; 3.34) - LF/HF = 1.85 (1.10; 4.50) - RR = 698.9 ± 133.3 - pNN50 = 4.73 ± 3.7 - LF = 63.8 ± 22.4 - HF = 35.8 ± 22.1 M2: - Cognitive anxiety (au) = 10.5 ± 1.0 - Somatic anxiety (au) = 9.9 ± 1.1 - Cortisol (ng/mL) = 3.16 (2.03; 3.86) - LnRMSSD = 3.14 (2.71; 3.33…					- Cognitive anxiety: ES = 0.28; p = 0.73 - Somatic anxiety: ES = 0.26; p = 0.057 - Cortisol: p = 0.29 - LnRMSSD: p = 0.33 - LF/HF: p = 0.66 - RR: ES = 0.012; p = 0.863 - pNN50: ES = 0.09; p = 0.417 - LF: ES = 0.06; p = 0.640 - HF: ES = 0.05; p = 0.661
AC	Eligible	Neuromuscular fatigue and recovery in elite female handball players.	Scandinavian journal of medicine & science in sports	Observational	Training study: To investigate the impact of handball training on neuromuscular fatigue Tournament study: Focus was on neuromuscular fatigue when players carried out three matches over the course of 3 days.	Training study = 7 Tournament Study = 8	Handball	Adult	International	Female	Training + Tournament	2 part study: 1: - 5-day training camp - 6 sessions in 5 days - one session day 1, two sessions days 2 and 3, no session day 4, one session day 5 - 80-120min per session, technical and tactical handball sessions 2: - 3-day tournament - 3 matches in 3 days - training session also conducted in morning before 2nd match	1: - PRE session - POST session - TIMES POST TESTING DIFFERENT BETWEEN SESSION - NO POST TEST FOR 5th SESSION 2: - Immediately PRE - Imeediately POST - "Baseline" testing done 3-days before: greater than 48H so not extracted	None	Playing time of matches	Not stated	- Isokinetic dynamometer peak torque (Ptknee : Only in training camp study) - CMJ (JH - v) - 20m sprint (+10m split)								- T-test for pre-post session/match - 1-way ANOVA for overall change from baseline - ONLY REPRESENT RAW VALUES IN TRAINING CAMP AS PERCENTAGE CHANGE - ONLY GIVE BASELINE VALUES FOR CMJ IN TOURNAMENT STUDY ON BASELINE (> 72H PRE) + before M3	Training camp: - Age = 23.7 ± 2.1 - Height = 1.79 ± 0.04 - Weight = 72.0 ± 6.3 Tournament - Age = 23.1 ± 2.0 - Height = 1.76 ± 0.05 - Weight = 71.2 ± 1.8	Tournament: M1: - 10m (s) = 1.78 (0.02) - 20m (s) = 3.17 (0.03) M2: - 10m (s) = 1.78 (0.02) - 20m (s) = 3.15 (0.03) M3: - 10m (s) = 1.79 (0.01) - 20m (s) = 3.19 (0.02) - CMJ = 28.44 ± 1.01	Tournament: M1: - 10m (s) = 1.79 (0.01) - 20m (s) = 3.17 (0.03) M2: - 10m (s) = 1.81 (0.01) - 20m (s) = 3.20 (0.03) M3: - 10m (s) = 1.80 (0.01) - 20m (s) = 3.21 (0.02)				TRAINING CAMP: All tests decreased over course of training camp (P < 0.05) - Isokinetic strength: -2.80 ± 1.78% from baseline - CMJ: -3.19 ± 1.56% from baseline - 20m: 1.29 ± 0.33% from baseline TOURNAMENT: - Performances of 20m sprint and CMJ were reduced by 3.7 ± 0.4% and 6.7 ± 1.3%, respectively (P < 0.01) from baseline - 20m significantly increase PRE-POST M2 (p < 0.05)		TRAINING CAMP (20H): - Isokinetic strength: -3.10 ± 1.99% from baseline - CMJ: -4.37 ± 1.83% from baseline - 20m: 0.72 ± 0.55% from baseline	TRAINING CAMP (40H): - Isokinetic strength: -8.43 ± 1.76% from baseline - CMJ: -5.7 ± 2.84% from baseline - 20m: 0.16 ± 0.64% from baseline
AC	Eligible	Volleyball Competition on Consecutive Days Modifies Jump Kinetics but Not Height	International Journal of Sports Physiology and Performance	Prospective exploratory analysis	Conducted a prospective exploratory analysis using minimal-effect testing (MET) and equivalence testing with the 2 one-sided tests procedure, univariate, and bivariate functional principal component analysis, respectively.	12	Volleyball	Adult	University	Male	Match and training	- 2 matches on consecutive days followed by a single training session on D3 and a rest day D4 - No further details on matches	- Immediately PRE each match - Immediately POSt each match - PRE training D3 (24H post matches) - On rest day D4 (48H post matches, 24H post training)	RPE	Number of jumps + height of jups	Not stated	CMJ: - Jump height (JH - v) - Peak force relative to bodymass (PFrel) - Time from jump initiation to peak force (TTPF) - Maximum rate of force development relative to bodymass (RmRFD) - Peak power relative to bodymass (PPOrel) - Time from jump initiation to peak power (TTPP) - Maximum rate of power development relative to bodymass (RmRPD) - Duration of the CMJ downward movement (DownDur) - Durati…								- univariate and bivariate functional principal component analysis (fPCA and bfPCA) made for relative force and velocity during braking and upward movement on D1 ONLY - Statistical analysis for CMJ- related variables and fPCs and bfPCs scores followed the same procedure ofminimal effect testing (MET) and equivalence testing with the application of 2 one-sided tests - smallest effect size of inter…	Age = 20.8 [1.6] y Height = 197.1 [5.6] cm Weight = 89.2 [7.8] kg	D1: - JH (cm) = 53.7 (4.6) - Total duration (ms) = 547 (81) - RF@0V (N/kg) = 24.2 (2.3) - BrakDur (ms) = 163 (25) - TTPF (ms) = 353 (116) - RBrakRFD (N/kg/s) = 91.5 (26.4) - RPF (n/kg) = 25.3 (1.6) D2: - JH (cm) = 53.5 (3.6) - Total duration (ms) = 559 (82) - RF@0V (N/kg) = 24.0 (2.7) - BrakDur (ms) = 165 (25) - TTPF (ms) = 389 (131) - RBrakRFD (N/kg/s) = 89.7 (29.7) - RPF (n/kg) = 25.2 (2.2)	D1: - JH (cm) = 54.4 (5.6) - Total duration (ms) = 562 (94) - RF@0V (N/kg) = 23.6 (3.1) - BrakDur (ms) = 170 (36) - TTPF (ms) = 397 (138) - RBrakRFD (N/kg/s) = 88.0 (36.2) - RPF (n/kg) = 25.2 (2.1) D2: - JH (cm) = 53.5 (5.8) - Total duration (ms) = 574 (75) - RF@0V (N/kg) = 22.7 (2.4) - BrakDur (ms) = 175 (33) - TTPF (ms) = 408 (114) - RBrakRFD (N/kg/s) = 80.6 (23.9) - RPF (n/kg) = 24.6 (1.4)		D3: - JH (cm) = 53.4 (5.1) - Total duration (ms) = 563 (70) - RF@0V (N/kg) = 23.7 (2.6) - BrakDur (ms) = 171 (27) - TTPF (ms) = 373 (124) - RBrakRFD (N/kg/s) = 84.7 (27.9) - RPF (n/kg) = 24.9 (1.8)	D4: - JH (cm) = 53.5 (5.2) - Total duration (ms) = 571 (62) - RF@0V (N/kg) = 22.9 (2.5) - BrakDur (ms) = 175 (28) - TTPF (ms) = 403 (117) - RBrakRFD (N/kg/s) = 78.9 (24.9) - RPF (n/kg) = 24.5 (1.4)	D1 + overall - JH (cm) = Mean variations of JH and CIs fell within ±1 SESOI across all days (mean group Δ% range: −0.8% to 0.3%), with equivalence tests yielding P ≤ .022. - Total duration (ms) = inconclusive changes across all days (P > .227) - RF@0V (N/kg) = - BrakDur (ms) = - TTPF (ms) = - RBrakRFD (N/kg/s) = - RPF (n/kg) = D2: - RF@0V (N/kg) = moderate decrease from baseline (P = .036) - Brak…			D4: - RF@0V (N/kg) : P = .023, small decrease - RBrakRFD : P = .021, small decrease - RPF : P = .049, small decrease
AC	Eligible	Changes in subjective mental and physical fatigue during netball games in elite development athletes	Journal of Science and Medicine in Sport	Observational	To examine potential changes in mental fatigue (MF) and physical fatigue (PF) pre-to-post-match with elite development netballers.	12	Netball	Adult	Elite-development	Female	Match	Assessed over 12 matches. 60min long. Over 6 weekends. Minimum of 20H inbetween games	- 30min pre - 30min post	None	Minutes on court	Not stated								Perceived physical fatigue (visual analogue scale)	- Wilcoxon sign rank tests	age = 21.3 ± 2.9 y height = 180.3 ± 5.5 cm weight = 76.16 ± 7.37 kg	- PF = 28.86 ± 15.37	- PF = 47.21 ± 24.67				- PF = p < 0.01 mean diff = 18.23 ± 23.83
AC	Eligible	Physiological and Perceptual Recovery-Stress Responses to an Elite Netball Tournament	International Journal of Sports Physiology and Performance	Observtional	To inform netball-specific recovery and stress responses, through the assessment of perceptual and salivary measures and quantification of external and internal workload variables, across a three-day, elite level netball tournament.	10	Netball	Adult	Professional	Female	Tournament	- 3-day netball tournament (T1-30) - 4x matches (2 matches on day 2) - Training session day before + after tournament (T-1; T+2 (T+1 was rest day)) - Training sessions = 55:12 ± 14:51 mins - Matches; 4 x 10min quarters, 2min Q break, 5min H break	Saliva measures: - Mornings on: - T-1, T3, T+1, and T+2 Stress measures: - Mornings on - T-1, T1, T2, T3, and T+1	- sRPE - HR: Summated HR Zones - Duration in each zone (zone 1(50-59%); zone 2(60- 69%); zone 3(70-79%); zone 4(80-89%); and zone 5(90-100%))	- Catapult measures: - Total PlayerLoad - PlayerLoad per min - COD - Jumps	Not stated					Salivary: - Cortisol (C) - Alpha-amylase (sAA)			Short recovery stress scale (SRSS): - 8 items - scored 0-6 - physical performance - mental performance - emotional balance - overall recovery - muscular stress - lack of activation - negative emotional state - overall stress	- Shapiro-wilk - Repeated measures ANOVA for load measures (overall effects for time across the four matches) - SRSS and salivary variables grouped by day - Friedmans test - for SRSS, ANOVA for salivary variables - Tukey's or Dunns post hoc tests - Cohen’s d effect sizes - trivial’ (d = ≤ 0.19), ‘small’ (d = 0.2 - 0.49), ‘moderate’ (d = 0.5 - 0.79), and ‘large’ (d ≥ 0.8)	- age = 24.9 ± 4.1y - height = 1.82 ± 0.09m - mass = 77.1 ± 9.4kg	T-1: - C (umol/L) = 13.81 4.85 - sAA (umol/L) = 150.40 71.0 - physical performance = 3.9 0.44 - mental performance = 4.12 0.45 - emotional balance = 4.67 0.76 - overall recovery = 4.11 0.60 - muscular stress = 2.56 0.77 - lack of activation = 2.01 0.66 - negative emotional state = 1.44 0.78 - overall stress = 1.58 0.54 T1 = - C (umol/L) = - sAA (umol/L) = - physical performance = 4.11 0.45 - ment…		T2: - C (umol/L) = - sAA (umol/L) = - physical performance = 4.11 0.6 - mental performance = 4.11 0.71 - emotional balance = 4.56 0.55 - overall recovery = 4.01 0.54 - muscular stress = 3.11 0.90 - lack of activation = 1.89 0.81 - negative emotional state = 1.67 0.55 - overall stress = 2.12 0.6		T3: - C (umol/L) = 11.98 3.5 - sAA (umol/L) = 138.96 40.38 - physical performance = 3.56 0.77 - mental performance = 3.88 0.60 - emotional balance = 4.22 0.63 - overall recovery = 3.34 0.86 - muscular stress = 3.11 0.98 - lack of activation = 2.01 0.85 - negative emotional state = 1.66 0.55 - overall stress = 2.57 0.85 T+1: - C (umol/L) = 10.09 4.38 - sAA (umol/L) = 163.19 71.33 - physical perfor…	Overall time effect: - C (umol/L) = F = 5.84, P = 0.012 - sAA (umol/L) = F = 0.38, P = 0.711 - physical performance = F = 9.89, P = 0.042 - mental performance = F = 5.65, P = 0.227 - emotional balance = F = 10.39, P = 0.034 - overall recovery = F = 17.93, P = 0.001 - muscular stress = F = 18.57, P = 0.001 - lack of activation = F = 5,69, P = 0.223 - negative emotional state = F = 11.06, P = 0.026…	THERE ARE ES FOR EVERY TIMPEOINT COMPARISON, SO ONLY REPORTING SIGNIFICANT VALUES: T-1 vs T+1 - overall recovery: P = .046; ES = 0.81b (−0.19 to 1.73) - overall stress: P = .046; ES = −1.05b,* (−1.98 to −00.2) - muscular stress: P = 0.046; ES = −0.48 (−1.40 to 0.48) T1 versus T+1: - Muscular stress: P = 0.005; ES = −1.51b,* (−2.48 to 0.40) CORTISOL: - T3 versus T+2 (P = .014; ES = −1.29, [−2.24 t…
AC	Eligible	Modification of Diurnal Cortisol Secretion in Women's Professional Basketball. A Pilot Study	International Journal of Environmental Research and Public Health	Observational	To assess the levels of cortisol secretion in saliva both in the morning and evening, of a team of elite female basketball players during a week of sporting activity.	9	Basketball	Adult	Professional	Female	Match and training	- 3 training sessions and 1 match conducted over a training week - Match was 4x10min quarters, 10min halftime, 2min between quarters - Training = 90min each; 10min warm-up, 60 min individual and group attacking drills, 20min game techniques/scrimmage - Training = 8:30-10pm; match = 12:30pm - Monday, Wed, Fri, Sunday	- 9am each training/match day - 11pm each trainining/match day - Monday, Wed, Fri, Sunday	None	None	Not stated					- Cortisol ©				- Shapiro-wilk - Wilcoxon rank-sum test/Mann–Whitney U test - Presented as median and IQR	- Age (years) = 22.88 ± 2.36 - Weight (kg) = 66.3 ± 10.37 - Height (cm) = 172.78 ± 7.64	CORTISOL MEDIAN + IQR (ηg/mL): - T1 = 8.62 (8.58) - T2 = 5.34 (6.43) - T3 = 4.81 (4.65) - M = 3.84 (10.02)	CORTISOL MEDIAN + IQR (ηg/mL): - T1 = 1.82 (1.28) - T2 = 6.38 (12.99) - T3 = 2.80 (16.05) - M = 5.74 (11.34)				No significant differences were observed between the morning and night-time values on any of the analyzed days.
AC	Eligible	Physical and physiological demands and hormonal responses in basketball small-sided games with different tactical tasks and training regimes	Journal of Science and Medicine in Sport	Randomized repeated-measures study. Methods:	To measure physical and physiological demands and salivary hormones’ responses in basketball SSGs played with different tactical tasks and training regimes.	12	Basketball	Adult	Semi-professional	Male	Training	Participants participated in 4 different training sessions consisting of 4 different types of small sided games (SSGs). SSGs differed by tactical task (offence/defence) or training regime: long-intermittent (three 4-min bouts,2 min recovery) or short-intermittent (six 2-min bouts interspersed by 1 min of passive recovery). Total work time was equated, while work:rest ratios were similar (long-int…	- Immediately PRE - Immediately POST	- Peak HR - Time in HR zones	- PlayerLoad	Not stated					- Testosterone - Cortisol				- Cortisol = parametric - Testosterone = non-parametric - Threeway (task; regime; time) repeated measures ANOVA © - Friedman test + Wilcoxon test (T) - np^2 ES (C) - r ES (T)	- Age = 21 ± 2 y - Height = 193.9 ± 7.0 cm - Bodymass = 84.8 ± 6.6 kg - Playerload (AU) = 137.1 ± 15.5 - 148.0 ± 16.8 - Hrpeak (%Hrmax) =91.1 ± 4.1 - 88.7 ± 5.4	Offense-long: - Cortisol (ng/ml) = 6.7 ± 4.7 - Testosterone (pg/ml) = 200.7 ± 86.7 Offense-short: - Cortisol (ng/ml) = 7.3 ± 2.2 - Testosterone (pg/ml) = 260.5 ± 155.9 Defence-long: - Cortisol (ng/ml) = 8.1 ± 4.3 - Testosterone (pg/ml) = 159.3 ± 94.7 Defence-short: - Cortisol (ng/ml) = 6.6 ± 1.4 - Testosterone (pg/ml) = 175.1 ± 183.1	Offense-long: - Cortisol (ng/ml) = 12.4 ± 3.4 - Testosterone (pg/ml) = 239.4 ± 122.2 Offense-short: - Cortisol (ng/ml) = 11.1 ± 4.2 - Testosterone (pg/ml) = 192.2 ± 152.9 Defence-long: - Cortisol (ng/ml) = 11.4 ± 4.3 - Testosterone (pg/ml) = 251.8 ± 104.3 Defence-short: - Cortisol (ng/ml) = 10.5 ± 3.7 - Testosterone (pg/ml) = 249.0 ± 130.22				Overall: - Cortisol: p =0.001; pre-post difference (95% CI): −4.19 (−6.24–−2.13); np2 = 0.702, strong Offense-short: - Testosterone (pg/ml): (p = 0.028; r: 0.49, moderate decrease). Defence-long: - Testosterone (pg/ml) =(p = 0.037; r: 0.47, moderate increase). * No other significant results
AC	Eligible	Monitoring Training Load and Perceived Recovery in Female Basketball: Implications for Training Design	Journal of Strength & Conditioning Research	Descriptive	To investigate the relationship between iTL and perceived recovery of female semi-professional basketball players during the competitive season.	13	Basketball	Adult	Sub-elite	Female	Match and training	Assessed 40 training sessions and 14 matches (2 friendly, 12 official) during a 14 week period.	Immediately pre 12 hours post 24 hours post	sRPE	None	Not stated								Total Quality of Recovery scale (TQR)	- Shapiro-wilk - Analysis of variance - Tukey post-hoc - Pre-post Matches and training analysed together not separately	age: 22 ± 3 years height: 171.7 ± 6.3 cm body mass: 66.3 ± 7.0 kg sRPE: 428 ± 114	TQR = 4.9 6 0.5		12 HOURS: TQR = 4.1 ± 0.5	TQR = 4.8 ± 0.6			TQR: p < 0.001 mean diff = -0.7 AU, 95% CI: -0.8 to -0.5	TQR: p = 0.82
AC	Eligible	Studying the Perceptive and Cognitive Function Under the Stress of Match in Female Futsal Players.	Asian Journal of Sports Medicine	Observational	To study the effect of match-related stress on cognitive performance factors before and after matches among female futsal players	10	Futsal	Adult	Not stated	Female	Match	A single futsal match.	- Immediately PRE - Immediately POST	None	None	Not Stated					Cortisol				- mean + STD error of the mean - Paired t-test	- age = 20 ± 2 years - Height = 55.2 ± 3.5 Kg - Weight = 162.7 ± 5 cm	- Cortisol (mMol/dL) = 23.17 ± 1.08	- Cortisol (mMol/dL) = 10.81 ± 1.11				- Cortisol: (t9 = 9.78, P < 0.05) higher
AC	Eligible	Jump performance and mechanics after a regular training bout in elite volleyball players.	The Journal of sports medicine and physical fitness	Observational	To assess the vertical jumping mechanics before and after a load controlled (i.e., number of jumps) volleyball training session among male professional players	12	Volleyball	Adult	Elite	Male	Training	Single volleyball training session. Consisting of small sided games and technical ball skills. Jump volume was controlled for (up to 110 jumps). 7 players with IMU device, 5 coaches visually counting. Jumps assessed with IMU	- Immediately Pre - Immediately post	RPE	Number of Jumps	Not stated	Bilateral + unilateral CMJ : - Preload negative exerted force (VF1) - Peak vertical ground reaction force at landing (VF2) - Propulsive vertical impulse (PVI) - Peak power output (P) - Jump height (JH- v)								- Shapiro-wilks for normality - Two-tailed Student’s paired t-test (pre-post) - Hedges' g effect sizes (95 CI)	Age = 23.7 ± 4.9 years Height = 198.1 ± 6.2 cm Weight = 92.2 ± 10 .3 kg RPE = 5.4 ± 1.6 Jumps = 101.7 ± 19.19	Unilateral: - VF1 (N) = 366.4 ± 149.9 - VF2 (N) = 3766 ± 1018 - PVI (N/Kg/s) = 2.3 ± 0.2 - PO (W/kg) = 14.0 ± 1.9 - JH (cm) = 23.9 ± 2.3 Bilateral: - VF1 (N) = 732.7 ± 373.7 - VF2 (N) = 4095 ± 1211 - PVI (N/Kg/s) = 3.06 ± 0.2 - PO (W/kg) = 17.4 ± 5.3 - JH (cm) = 45.0 ± 5.4	Unilateral: - VF1 (N) = 320.9 ± 182.6 - VF2 (N) = 3375 ± 1051 - PVI (N/Kg/s) = 2.3 ± 0.3 - PO (W/kg) = 14.3 ±1.8 - JH (cm) = 23.6 ± 3.0 Bilateral: - VF1 (N) = 734.1 ± 261.4 - VF2 (N) = 4033 ± 1638 - PVI (N/Kg/s) = 3.07 ± 0.5 - PO (W/kg) = 27.7 ± 4.8 - JH (cm) = 43.8 ± 4.6					Unilateral: - VF1: p = 0.12; % Change = 10.9 ± 29.6% decrease; ES = - VF2: p = 0.02; %Change = 10.0 ± 19.0% decrease; ES = - PVI: p = 0.78; % Change = 0.11 ± 9.5% decrease; ES = - PO: p = 0.63; % Change = 2.9 ± 10.4% increase; ES = - JH: p = 0.5; % Change = 1.2 ± 9.2% decrease; ES = Bilateral: - VF1: p = 0.17; % Change = 30.6 ± 68.9% increase; ES = - VF2: p = 0.56; % Change = -2.0 ± 33.9% decreas…
AC	Eligible	Serum-Hormonal Variations in Junior Basketball Players Under Intensive Training	Revista Brasileira de Medicina do Esporte	Observational	To research the physiological and biochemical indexes of young male basketball players before and after heavy-load training.	11	Basketball	Junior (no ages given)	not stated	male	Training	- Single session only described as 'heav-load training' - No further details given	- At 8am PRE - Immediately POST - 24H post	None	None	Not stated				- Creatine kinase (CK) - LDH - Urea	- Testosterone(T) - Cortisol (c)				- T-test	No age, height, weight given. Just VO2 max test results	- T (ng/dl) = 478.6±182.7 - C (ng/dl) = 12.9±3.03 - UN (mg%) = 10.23±2.16 - CK (IU/L) = 54.78±22.51 - LDH (IU/L) = 178.73±34.87	- T (ng/dl) = 462.7±196.1 - C (ng/dl) = 19.5±2.54 - UN (mg%) = 15.20±2.59 - CK (IU/L) = 61.38±25.82 - LDH (IU/L) = 182.09±28.73		- T (ng/dl) = 495.3±215.6 - C (ng/dl) = 15.72±5.60 - UN (mg%) = 17.82±5.77 - CK (IU/L) = 92.25±31.23 - LDH (IU/L) = 188.94±35.36		- T (ng/dl) = NS - C (ng/dl) = p < 0.01 - UN (mg%) = p < 0.05 - CK (IU/L) = NS - LDH (IU/L) = NS		- T (ng/dl) = NS - C (ng/dl) = NS - UN (mg%) = p < 0.05 - CK (IU/L) = p < 0.05 - LDH (IU/L) = NS
AC	Eligible	Comparison of inflammatory responses and muscle damage indices following a soccer, basketball, volleyball and handball game at an elite competitive level.	Research in sports medicine (Print)	Observational cross-over	To assess and compare inflammatory responses to a single competitive game in four popular team sports at elite level, namely soccer, basketball, volleyball and handball.	54 - 18 basketball - 18 volleyball - 18 handball (were also soccer and non-athletes, but not to be extracted)	- Basketball - Volleyball - Handball	Adult	Elite	Male	Match	Single game for each. - basketball matches 100 min (including breaks) - Handball games lasted approx. 60 min - volleyball matches lasted approximately 80 min	- Morning of the match - Immediately POST - next morning of the competition day (~13 h post match) - 2 mornings after 37 h post match	None	None	Not stated				- Creatine kinase (CK) - lactate dehydrogenase (LDH) - Urea	- Cortisol ©	- Tumor necrosis factor-a (TNF-a) - Interleukin 6 (IL-6) - C-reactive protein (CRP)			- 2-way ANOVA with repeated measures - Tukey’s HSD post-hoc test - Effect sizes partial eta squared (η2) values	- Basketball: 25.1 ± 2.8; 200.1 ± 3.7; 96.5 ± 3.7 - Volleyball: 25.1 ± 3.1; 195.6 ± 3.7; 91.6 ± 3.9 - Handball: 24.4 ± 3.5; 187.2 ± 4.8; 85.6 ± 5.2	Basketball: - CK (U/L) = 151.14 ± 13.03 - LDH (IU/L) = 155.65 ± 17.39 - C (ug/dl) = 12.22 ± 0.77 - TNFα (pg/ml) = 1.74 ± 0.36 - IL-6 (pg/ml) = 1.09 ± 0.08 - (CRP) (pg/ml) = 1.56 ± 0.62 - Urea (mg/dl) = Volleyball: - CK (U/L) = 142.02 ± 16.94 - LDH (IU/L) = 166.96 ± 16.96 - C (ug/dl) = 12.31 ± 0.77 - TNFα (pg/ml) = 1.82 ± 0.25 - IL-6 (pg/ml) = 1.22 ± 0.13 - (CRP) (pg/ml) = 1.73 ± 0.45 - Urea (mg/d…	Basketball: - CK (U/L) = 294.46 ± 16.94 - LDH (IU/L) = 228.26 ± 13.91 - C (ug/dl) = 20.81 ± 1.73 - TNFα (pg/ml) = 3.85 ± 0.5 - IL-6 (pg/ml) = 3.95 ± 0.25 - (CRP) (pg/ml) = 1.69 ± 0.64 - Urea (mg/dl) = Volleyball: - CK (U/L) = 264.5 ± 37.79 - LDH (IU/L) = 212.61 ± 7.83 - C (ug/dl) = 18.74 ± 1.02 - TNFα (pg/ml) = 3.53 ± 0.46 - IL-6 (pg/ml) = 3.65 ± 0.28 - (CRP) (pg/ml) = 1.85 ± 0.5 - Urea (mg/dl) =…	13H post Basketball: - CK (U/L) = 466.45 ± 76.87 - LDH (IU/L) = 323.91 ± 13.04 - C (ug/dl) = 12.90 ± 0.77 - TNFα (pg/ml) = 1.95 ± 0.36 - IL-6 (pg/ml) = 1.18 ± 0.15 - (CRP) (pg/ml) = 3.36 ± 0.69 - Urea (mg/dl) = Volleyball: - CK (U/L) = 360.91 ± 58.63 - LDH (IU/L) = 297.39 ± 15.65 - C (ug/dl) = 12.71 ± 0.84 - TNFα (pg/ml) = 1.99 ± 0.27 - IL-6 (pg/ml) = 1.35 ± 0.15 - (CRP) (pg/ml) = 3.07 ± 0.48 - U…		37H POST Basketball: - CK (U/L) = 319.22 ± 16.94 - LDH (IU/L) = 286.52 ± 33.04 - C (ug/dl) = 12.0 ± 0.96 - TNFα (pg/ml) = 1.84 ± 0.36 - IL-6 (pg/ml) = 1.12 ± 0.1 - (CRP) (pg/ml) = 1.61 ± 0.6 - Urea (mg/dl) = Volleyball: - CK (U/L) = 285.34 ± 33.88 - LDH (IU/L) = 251.74 ± 15.65 - C (ug/dl) = 12.4 ± 0.77 - TNFα (pg/ml) = 1.86 ± 0.3 - IL-6 (pg/ml) = 1.24 ± 0.1 - (CRP) (pg/ml) = 1.83 ± 0.48 - Urea (m…	- TNFα: peaked immediately post, handball basketball (~120%) and lower in volleyball (90%); returned to baseline by 13H - IL-6 peaked immediately post, increased by 350% after handball, 260% after basketball and 200% after volleyball; returned to baseline by 13H - CRP peaked (13 h post- match), increase 120%- increase in basketball and handbal, 80% volleyball. Returned to baseline 37 h post-match…	NOTE: STATS WERE PERFORMED ON ALL GROUPS COMBINED WHICH IS WHY ONLY % CHANGES FROM BASELINE WERE EXTRATED
AC	Eligible	Effect of physical activity with varying duration on adaptation processes of female basketball players	Journal of Physical Education and Sport	observational	To examine the changes in excretion of female basketball players before and after the match at the beginning of training macrocycle; 2. to investigate the changes in CA excretion of female basketball players before and after the match at the end of training macrocycle; 3. to explore the changes in adrenaline, noradrenaline and DOPA concentration in the urine of female basketball players before an…	12	Basketball	Adolescent (18-19)	"Highly Qualified"	Female	Match and training	- Assessed before and after a basketball match (length not stated) at the beginning and end of a 6 month macrocycle. - Were also assessed before and after a 2 H training session (no further description of session provided) at 3 timepoints (1 week, 1 month, 4.5 months) during the macrocycle	- 30min before - 30min after	none	playing time (only during match)	Not stated					- Adrenaline - Noradrenaline - DOPA (not stated anywhere what dopa is) EDIT: is an amino acid and not a hormone. Simply a precursor to hormones such as dopamine				- 1 way ANOVA - Signifigance in the results given as p < 0.999?	Age = 18-19 years No other descriptive stats provided	Before Macrocycle: - Adrenaline = 7.99 ± 0.76 (mmol/L) - Noradrenaline = 15.77 ± 1.78 (mmol/L) - DOPA = 6.8 ± 0.77 (mmol/L) After Macrocycle: - Adrenaline = 8.02 ± 0.77 (mmol/L) - Noradrenaline = 15.94 ± 1.64 (mmol/L) - DOPA = 6.86 ± 0.77 (mmol/L)	Before Macrocycle: - Adrenaline = 27.87 ± 6.75 (mmol/L) - Noradrenaline = 45.09 ± 6.53 (mmol/L) - DOPA = 49/9 ± 6.7 (mmol/L) After Macrocycle: - Adrenaline = 28.02 ± 6.57 (mmol/L) - Noradrenaline = 48.99 ± 6.47 (mmol/L) - DOPA = 44.93 ± 6.67 (mmol/L)				- A significant p value was given as < 0.999. Thus everything was significant.
AC	Eligible	Basketball exercise and secretory immunoglobulin A	European Journal of Applied Physiology and Occupational Physiology	Observational	Examined saliva IgA levels before and after bas- ketball practice sessions and games in both grade school and high school athletes.	27 Youth boys 23 adolescent boys	Basketball	Youth + Adolescent	Primary school + high school	Male	Match and training	- 3 training sessions - 3 basketball games - no details on length/content etc.	- Immediately PRE - Immediately POST	None	None	Not stated						- Immunoglobulin A (sIgA)			- two-by-three ANOVA - Tukey's post-hoc test -	Youth = 10-12 years Adolescent = 16-18 years	Youth: (ug/ml): - T1 = 154.5 (7.4) - T2 = 169.9 (8.4) - T3 = 179.6 (10.0) - G1 = 148.3 (6.5) - G2 = 173.4 (6.3) - G3 = 180.4 (12.3) Adolescent: - T1 = 158.2 (5.2 - T2 = 151.2 (5.3 - T3 = 178.4 (7.2) - G1 = 131.6 (6.2) - G2 = 183.0 (6.6) - G3 = 173.4 (6.8)	Youth: (ug/ml): - T1 = 167.1 (9.4) - T2 = 169.2 (8.4) - T3 = 187.9 (8.4) - G1 = 156.3 (5.8) - G2 = 173.0 (6.5) - G3 = 187.0 (12,4) Adolescent: - T1 = 159.5 (3.8) - T2 = 159.6 (5.4) - T3 = 193.4 (9.8) - G1 = 142.7 (5.0) - G2 = 198.0 (5.1) - G3 = 184.3 (5.2)				Youth: (ug/ml): - T1 = NS - T2 = NS - T3 = NS - G1 = p < 0.05 - G2 = NS - G3 = p < 0.05 Adolescent: - T1 = NS - T2 = NS - T3 = p < 0.05 - G1 = p < 0.05 - G2 = NS - G3 = p < 0.05
AC	Eligible	The effect of fatigue on jump height and the risk of knee injury after a volleyball training game: A pilot study.	Biomedical Human Kinetics	Observational	To investigate the effect of fatigue, induced by a volleyball training game on the risk of Anterior Cruciate Ligament (ACL) injury.	14	Volleyball	Adolescent	College	Female	Match	- Single volleyball game - 60min	Immediately Pre Immediately Post	RPE	None	Not stated	CMJ Height (JH - ft) Landing technique - Landing Error Scoring System (LESS)								T-tests	- Age [yrs] = 19.3 ± 1.1 - mass [kg] = 67.0 ± 12.3 - Height [m] = 1.68 ± 0.04 - BMI [kg/m2] = 23.6 ± 3.5	- BRPE (au) = 6.5 ± 0.8 - VJ [cm] = 26.2 ± 3.9 - LESS (au) = 5.8 ± 1.8	- BRPE (au) = 10.2 ± 1.0 - VJ [cm] = 24.9 ± 3.7 - LESS (au) = 6.3 ± 1.9				bRPE: p < 0.001 ES = 3.9 CMJ: p = 0.026 ES = - 0.6 LESS: p = 0.047 ES = 0.7
AC	Eligible	Influence of acute exercise on urinary protein, creatinine, insulin-like growth factor-I (IGF-I) and IGF binding protein-3 concentrations in children.	The Tohoku journal of experimental medicine	Observational	To investigate the effects of exercise on the concentrations of urine protein,creatinine,IGF-I,and IGFBP-3 in chil- dren and to find out whether these effects are different between boys and girls	27 - 13 females - 14 males	Volleyball	Youth	Primary school	Male and Female	Training	- 2 hour training session. - Split into 2x 1H with 15min rest inbetween	- Immediately PRE - Immediately POST	None	None	Not stated				- Urinary Protein - Urinary Creatinine	Urinary: - IGF-1 - IGFBP-3				- Wilcoxon test	Boys: - 10.42±0 Girls: - 10.69±0.93 Average: - Weight = 39.44±10.13 kg - Height = 147.48±8.16 cm	Boys: - Protein (mg/100 ml) = 9.45±7.0 - Creatinine (mg/100 ml) = 87.96±45.2 - IGF-1 (ng/liter) = 132.14±143.2 - IGFBP-3 (ng/liter) = 183.00±35.79 Girl: - Protein (mg/100 ml) = 9.71±6.17 - Creatinine (mg/100 ml) = 98.74±55.5 - IGF-1 (ng/liter) = 140.00±168.8 - IGFBP-3 (ng/liter) = 161.38±34.2	Boys: - Protein (mg/100 ml) = 17.22±10.6 - Creatinine (mg/100 ml) = 174.64±84.38 - IGF-1 (ng/liter) = 351.35±216.23 - IGFBP-3 (ng/liter) = 149.92±50.1 Girl: - Protein (mg/100 ml) = 26.48±18.9 - Creatinine (mg/100 ml) = 201.55±121.3 - IGF-1 (ng/liter) = 270.69±202.7 - IGFBP-3 (ng/liter) = 169.38±36.70				Boys: - Protein (mg/100 ml) = p < 0.01, increase - Creatinine (mg/100 ml) = p < 0.001, increase - IGF-1 (ng/liter) = p < 0.05, increase Girl: - Protein (mg/100 ml) = p < 0.01, increase - Creatinine (mg/100 ml) = p < 0.01, increase - IGF-1 (ng/liter) = p < 0.05, increase
AC	Eligible	Effect of a Night Game on Actigraphy-Based Sleep Quality and Perceived Recovery in Top-Level Volleyball Athletes.	International journal of sports physiology and performance	Observational	To evaluate actigraphy-based sleep behavior and perceived recovery before and after a night game in top-level volleyball athletes.	24 = 12 men, 12 women	Volleyball	Adult	Elite	Male and Female	Match	Participants were assessed over a single volleyball night match, and for 2 days afterwards.	In the mornings 1 hour after waking on Match day, M+1 and M+2	None	None	Not stated								Total Quality of Recovery scale (TQR)	- repeatet measures ANOVA + Bonferri post-hoc -		TQR = 14.5 ± 2.1		+- 12H - TQR = 11.5 ± 3		+- 36H: - TQR = 14.4 ± 2.4		12 H: - TQR: P = .001, F = 13.37, η2= 0 .54		- No comparison with baseline given
AC	Eligible	Effects of high-intensity training and resumed training on macroelement and microelement of elite basketball athletes	Biological Trace Element Research	Observational	To assess the effects of high- intensity basketball training in hot and humid environment on plasma macroelements and some biochemical indexes, and another is to explore the variation of microelements after periods of high-intensity training and resumed training (RT).	10	Basketball	Adult	Elite	Male	Training	- Single 2H long training session - Technical and tactical drills, small sided scrimmage (1v1 or 2v2), conditioning	- immediately PRE - Immediately POST	HR Average during drills	None	Not stated				- Creatine kinase (CK) - CK-Mb (iso-enzyme - cardiac damage marker - non-fatigue related					- t-test	- Age = 20.6±1.35 - Height = 192.60±0.05 - Weight = 81.9±11.56	- CK (IU) = 107±26.0 - CK-Mb (IU) = 14.3±1.10	- CK (IU) = 330±29.0 - CK-Mb (IU) = 18.5±1.90				- CK (IU) = p < 0.05 - CK-Mb (IU) = p < 0.05
AC	Eligible	Postgame elevation of cardiac markers among elite floorball players.	Scandinavian journal of medicine & science in sports	Observational	To investigate the prevalence of cardiac biomarker elevations to intermittent exercise. This was done by measuring plasma levels of cardiac markers on male elite floorball players after a game	23	Floorball	Adult and adolescent	Elite	Male	Match	A single floorball match.	- Immediately PRE - Immediately POST - 2 H POST	None	None	None				- Myoglobin (they also took cardiac troponin and CK-MB, but these are cardiac damage markers and not skeletat damage markers)		- Hematocrit			- Wilcoxon signed-ranks tes - Medians and interquartile range	median - age 19 years (range 16–34 years), - height 182 cm (range 173–194 cm), - weight 75 kg (range 61–98 kg)	- Hematocrit = 0.43 (0.42–0.44) - Albumin (g/L) = 49 (48–51) - Myoglobin (ug/L) = 30.7 (26.3–44.2)	- Hematocrit = 0.41 (0.41–0.43) - Albumin (g/L) = 49 (47–50) - Myoglobin (ug/L) = 114.9 (64.2–165.7)	2H post - Hematocrit = 0.42 (0.41–0.43) - Albumin (g/L) = 48 (47–51) - Myoglobin (ug/L) = 95.6 (59.2–127.0)			- Hematocrit = p < 0.001 - Albumin (g/L) = p > 0.05 - Myoglobin (ug/L) = p < 0.001	2H post - Hematocrit = p < 0.01 - Albumin (g/L) = NS - Myoglobin (ug/L) = p < 0.001
AC	Eligible	Faster and Slower Posttraining Recovery in Futsal: Multifactorial Classification of Recovery Profiles	International Journal of Sports Physiology & Performance	Observational	To investigate whether elite futsal players can be classified into different recovery profiles (ie, faster vs slower) based on multiparameter posttraining evaluation. The secondary aim was to compare player characteristics between recovery groups that differentiate posttraining time line characteristics.	22	Futsal	Adult + u21	Elite	Male	Training	- 1x 70min Futsal training session - high-intensity technical-tactical	- Immediately PRE - Immediately POST - 3H POST - 24H POST - 48H POST	- Mean HR (%HRmax) + Edwards Training impulse - sRPE	- PlayerLoad (SPI Pro X2; GPSports Systems)	- Not stated	- CMJ (JH - v) - 20m shuttle sprint (with 180 turn)			- Creatine kinase (CK)				Custom wellness questionnaire : - sleep hours and quality (rated 1-5) - Total quality of recovery scale (TQR) 6-20 - Brunel Mood Scale (BRUMS): only vigour and fatigue 0-4	- percentage difference between pretraining and each postsession determined - z score and used to calculate the area under the curve (AUC) for entire 48H - represent recovery kinetics - 1-way ANOVA, followed by the Tukey post hoc test for difference between clusters - Identified 3 clusters - ONLY SHOW PERCENTAGE CHANGE FOR EACH CLUSTER	- age = 21.5 [5.2] y, - body mass = 69.6 [7.0] kg - height = 174.1 [5.6] cm	RAW BASELINE SCORES FASTER RECOFVERY: - JH (cm) = 32.7 (4.3) - 10m (s) = 1.64 (0.03) - TQR (au) = 13.0 (1.3) - Vigour (au) = 7.7 (2.6) - Fatigue (au) = 4.6 (2.4) - CK (U/L) = 168 (89) Slower Perceptual recovery - JH (cm) = 30.9 (1.4) - 10m (s) = 1.55 (0.05) - TQR (au) = 14.3 (1.5) - Vigour (au) = 10.5 (2.3) - Fatigue (au) = 10.5 (2.3) - CK (U/L) = 327 (370) Slower physical recovery - JH (cm) = 33…	PERCENTAGE CHANGE FOR ALL FASTER RECOFVERY: - JH (%) = -1.41 ± 2.21 - 10m (%) = 2.06 ± 8.98 - Vigour (%) = -21.45 ± 23.65 - Fatigue (%) = 108.07 ± 104.35 - CK (U/L) = 75.32 ± 47.62 Slower Perceptual recovery - JH (%) = -1.75 ± 4.36 - 10m (%) = 3.63 ± 3.99 - Vigour (%) = -41.55 ± 8.78 - Fatigue (%) = 452.17 ± 322.98 - CK (U/L) = 51.08 ± 12.55 Slower physical recovery - JH (%) = 2.79 ± 3.39 - 10m (…	3H PERCENTAGE CHANGE FOR ALL FASTER RECOFVERY: - JH (%) = -2.25 ± 3.01 - 10m (%) = -3.67 ± 4.49 - TQR (%) = -10.87 ± 11.92 - Vigour (%) = -30.91 ± 34.29 - Fatigue (%) = 106.83 ± 98.14 - CK (U/L) = 81.82 ± 28.14 Slower Perceptual recovery - JH (%) = -1.75 ± 4.36 - 10m (%) = 5.91 ± 4.32 - TQR (%) = -17.79 ± 5.29 - Vigour (%) = -57.43 ± 15.71 - Fatigue (%) = 329.19 ± 247.21 - CK (U/L) = 77.49 ± 27.2…	PERCENTAGE CHANGE FOR ALL FASTER RECOFVERY: - TQR (%) = 10.87 ± 12.69 - Vigour (%) = 1.35 ± 24.32 - Fatigue (%) = -7.73 ± 54.66 Slower Perceptual recovery - TQR (%) = -17.79 ± 5.29 - Vigour (%) = -40.03 ± 14.19 - Fatigue (%) = 141.61 ± 105.59 Slower physical recovery - TQR (%) = -4.13 ± 11.06 - Vigour (%) = -21.96 ± 24.16 - Fatigue (%) = -33.54 ± 31.06	PERCENTAGE CHANGE FOR ALL FASTER RECOFVERY: - JH (%) = 1.66 ± 3.64 - 10m (%) = -2.84 ± 4.41 - TQR (%) = 11.44 ± 9.81 - Vigour (%) = 13.51 ± 22.80 - Fatigue (%) = -24.84 ± 49.69 - CK (U/L) = 38.96 ± 60.17 Slower Perceptual recovery - JH (%) = 2.45 ± 4.29 - 10m (%) = 3.22 ± 4.65 - TQR (%) = -5.38 ± 12.60 - Vigour (%) = -25.17 ± 6.42 - Fatigue (%) = 48.45 ± 110.56 - CK (U/L) = -10.82 ± 24.24 Slower …	NO STATISTICAL PRE-POST COMPARISONS. ONLY COMPARED DIFFERENT RECOVERY PROFILE CLUSTERS BETWEEN EACH OTHER
AC	Eligible	Preseason Training Improves Perception of Fatigue and Recovery From a Futsal Training Session.	International journal of sports physiology and performance	Not Stated	1) To characterize the 48-hour recovery timeline of physical performance and psycho- physiological parameters of under-20 (U20) futsal athletes after a typical high-intensity technical-tactical training session. 2) Investigate whether a preseason training period improves recovery from a high-intensity futsal training session using a multiparameter recovery assessment.	13 and 7	Futsal	u20	Elite	Male	Training	- High-intensity technical– tactical futsal training session - At the beginning and end of preseason (10 weeks) - Sessions were 70min long. - Analysis of recovery timecourse was only conducted on PRE-PRESEASON MEASURES	- PRE - +0H Post - + 3H Post - + 24H post - +48H post	- sRPE - Heart rate - Edwards TRIMP	- PlayerLoad (au)	Not Stated - standard indoor futsal court	- CMJ Height (JH - v) 505 COD test: - Only 1st 10m used for analysis			- Creatine kinase (CK)				- Total quality of recovery scale (TQR) - Brunel mood scale (BRUMS - vigour and fatigue)	- Shapiro-wilk for normality - 1-way ANOVA (CMJ, 10m, Vigour) with respective partial eta squared (η2 p) for the analysis of ES - Tukey post hoc test to determine changes over the course of recovery - Non-parametric (CK, TQR, and fatigue) used Friedman test with respective KendallWfor the analysis of ESs, followed by the Wilcoxon post hoc test - Pairwise comparisons with Cohen's D	- Age = 18.8 [1.0] y - Height = 174 [7] cm - Weight = 67.2 [8.5] kg - PL = 559 (92) AU - mean HR% of Hrmax = 81 (4) - TRIMP = 229 (23) AU - sRPE = 413 (113) AU	PRE-PRESEASON: - JH (cm) = 31.74 - 10m (s) = 1.58 - CK (u/l) = 278.88 - TQR (au) = 14.59 - Vigour (au) = 10.26 - Ftigue (au) = 2.69	PRE-PRESEASON: - JH (cm) = 32.25 - 10m (s) = 1.58 - CK (u/l) = 421.65 - TQR (au) = - Vigour (au) = 6.8 - Ftigue (au) = 8.16	+3 HOURS AFTER TRAINING PRE-PRESEASON: - JH (cm) = 30.73 - 10m (s) = 1.61 - CK (u/l) = 574.31 - TQR (au) = 11.58 - Vigour (au) = 6.9 - Ftigue (au) = 6.99	PRE-PRESEASON: - JH (cm) = 31.94 - 10m (s) = 1.62 - CK (u/l) = 617.53 - TQR (au) = 14.18 - Vigour (au) = 9 - Ftigue (au) = 2.69	PRE-PRESEASON: - JH (cm) = 32.11 - 10m (s) = 1.62 - CK (u/l) = 461.49 - TQR (au) = 13.88 - Vigour (au) = 9.8 - Ftigue (au) = 1.78	OVER ENTIRE 48H: - CMJ: P = 0.957 - 10m: P = 0.655 AT 0H: - CK: P = .001; ES = 0.48; (0.19 to 0.79) - Vigour: P < .001; ES = −1.57; (−2.48 to −0.67) - Fatigue: (P = .001; ES = 2.42; (1.17 to 3.67)	AT 3H: - CK: P = .001; ES = 1.03; (0.38; 1.68) - TQR: P = .001; ES = −2.06; (−3.42; −0.71) - Vigour: P < .001; ES = −1.70; (−2.67 to −0.73) - Fatigue: P = .002; ES = 1.96; (0.80 to 3.11)	- CK: P = .003; ES = 1.14; (0.35; 1.93) - TQR: P = .387; ES = −0.33; ( −1.13 to 0.48) - Vigour: P = .020; ES = −0.69; (−1.31 to −0.07) - Fatigue: P = .776; ES = −0.04; (−0.53 to 0.45)	- CK: P = .024; ES = 0.60; (0.05; 1.15) - TQR: P = .178; ES = −0.65 (−1.67; 0.37) - Vigour: P = .156; ES = −0.41 (−1.02; 0.20) - Fatigue: P = .232; ES = −0.21; ( −0.64; 0.21)
